# Supplementary material for: Genome-enabled phylogenetic and functional reconstruction of an araphid pennate diatom Plagiostriata sp. CCMP470, previously assigned as a radial centric diatom, and its bacterial commensal
Source: Sci Rep. 2020 Jun 10;10:9449. doi: 10.1038/s41598-020-65941-x (PMC7287063; doi:10.1038/s41598-020-65941-x)
Supplement: Supplementary file 3 — Supplementary Table S4 [file 41598_2020_65941_MOESM3_ESM.xlsx]

## Sheet: Verified HGTs
Host gene	Function	BLAST top hit			Tree sister group				RAxML bootstrap	Contig	Contig contains stramenopile sequences?	Contig contains diatom sequences?	Contig contains araphid pennate diatom sequences?
g3386	aldehyde dehydrogenase	Euk-CCTH-Haptophytes-Coccolithales-Syracosphaerales	Prokaryotes-Bacteria-Delta-epsilonproteobacteria	Prokaryotes-Bacteria-Chlorobi	Eukaryotes	CCTH	Haptophytes	multiple species	100	contig01985	1	1	0
g6025	shikimate dehydrogenase	Prokaryotes-Bacteria-Planctomycetes	Prokaryotes-Bacteria-Chlorobi	Prokaryotes-Bacteria-Rhodothermaeota	Prokaryotes	Bacteria	Bacteroidetes	Flavobacterieaceae bacterium	98	contig03637	7	7	5
g7872 NTD	N-terminal carbonate dehydratase/ C-terminal Hcf164	Prokaryotes-Bacteria-Verrumicrobia	Euk-Stramenopiles-Diatoms-Raphid-pen	Prokaryotes-Bacteria-Gammaproteobacteria	Prokaryotes	Bacteria	Verrumicrobia	Puneicoccaceae bacterium	94	contig04921	0	0	0
g7872 CTD	N-terminal carbonate dehydratase/ C-terminal Hcf164	Euk-Stramenopiles-Diatoms-Raphid-pen	Euk-Stramenopiles-Diatoms-Araphid-pen	Euk-Stramenopiles-Diatoms-Thalassiosirales-Lithodesmids	Eukaryotes	Stramenopiles	Araphid pennate diatoms	Staurosira complex	62	contig04921	0	0	0
g348	FAD-dependent oxidoreductase	Prokaryotes-Bacteria-Actinobacteria	Prokaryotes-Bacteria-Alphaproteobacteria	Euk-Amorphea-Unikonts-Holozoa-Animals	Prokaryotes	Bacteria	Alphaproteobacteria	multiple species	98	contig00142	1	1	1
g443	NADP oxidoreductase	Prokaryotes-Bacteria-Alphaproteobacteria	Euk-Stramenopiles-Diatoms-Araphid-pen	Prokaryotes-Bacteria-Gammaproteobacteria	Prokaryotes	Bacteria	Alphaproteobacteria	Pseudovibrio JE062	98	contig00176	2	2	0
g8262	glycosyltransferase	Prokaryotes-Bacteria-Chlorobi	Prokaryotes-Bacteria-Alphaproteobacteria	Prokaryotes-Bacteria-Delta-epsilonproteobacteria	Prokaryotes	Bacteria	Chlorobi	multiple species	86	contig05329	2	2	0
g8269	N-terminal glycosyltransferase/ C-terminal unknown	Prokaryotes-Bacteria-Chlorobi	Prokaryotes-Bacteria-Delta-epsilonproteobacteria	Prokaryotes-Bacteria-Alphaproteobacteria	Prokaryotes	Bacteria	Chlorobi	multiple species	83	contig05329	2	2	0
g8594	Nuclear transport family 2 protein	Prokaryotes-Bacteria-Cyanobacteria	Prokaryotes-Bacteria-Chlorobi	Prokaryotes-Bacteria-Gemmatimonadates	Prokaryotes	Bacteria	Actinobacteria	Acidimicrobiales bacterium	54	contig05726	2	2	0
Epibiont gene	Function	BLAST top hit			Tree sister group				RAxML bootstrap
ENA1003837	Hypothetical protein	Prokaryotes-Bacteria-Firmicutes	Prokaryotes-Bacteria-Delta-epsilonproteobacteria	Prokaryotes-Bacteria-Fusobacteria	Prokaryotes	Bacteria	Firmicutes	Dialister succinatiphilus	56
ENA1006054	AIPR family protein	Prokaryotes-Bacteria-Gammaproteobacteria	Prokaryotes-Bacteria-Betaproteobacteria	Prokaryotes-Bacteria-Alphaproteobacteria	Prokaryotes	Bacteria	Gammaproteobacteria	multiple species	100

## Sheet: Contigs
Contig	Gene	Kingdom	Phylum	Class	Family
contig00142	g347	Euk	Stramenopiles	Diatoms	Araphid-pen
contig00142	g348	Prokaryotes	Bacteria	Alphaproteobacteria	0
contig00176	g442	Euk	Stramenopiles	Diatoms	Raphid-pen
contig00176	g443	Prokaryotes	Bacteria	Alphaproteobacteria	0
contig00176	g444	Euk	Stramenopiles	Diatoms	Thalassiosirales-Lithodesmids
contig00176	g445	Euk	Amorphea	Unikonts	Holomycetes-Fungi
contig05329	g2743	Euk	Green	Streptophytes	Klebsormidium
contig01985	g3385	Euk	Stramenopiles	Diatoms	Raphid-pen
contig01985	g3386	Prokaryotes	Bacteria	Delta-epsilonproteobacteria	0
contig03637	g6018	Euk	Stramenopiles	Diatoms	Araphid-pen
contig03637	g6019	Euk	Stramenopiles	Diatoms	Chaetocerotales-Biddulphids-Cymatosirales
contig03637	g6020	Euk	Stramenopiles	Diatoms	Araphid-pen
contig03637	g6021	Euk	Stramenopiles	Diatoms	Araphid-pen
contig03637	g6022	Euk	Stramenopiles	Diatoms	Araphid-pen
contig03637	g6023	Euk	Stramenopiles	Diatoms	Araphid-pen
contig03637	g6024	Euk	Red	Cyanidiales	Galdieria.fasta
contig03637	g6025	Prokaryotes	Bacteria	Planctomycetes	0
contig03637	g6026	Euk	Stramenopiles	Diatoms	Thalassiosirales-Lithodesmids
contig01985	g6452	Euk	Green	Chlorophytes	Nephroselmids
contig04921	g7871
contig04921	g7872	Prokaryotes	Bacteria	Verrumicrobia	0
contig04921	g7873
contig05329	g8262	Prokaryotes	Bacteria	Gammaproteobacteria	0
contig05329	g8267	Euk	Stramenopiles	Diatoms	Dinotoms
contig05329	g8268	Euk	Stramenopiles	Diatoms	Raphid-pen
contig05329	g8269	Prokaryotes	Bacteria	Acidothiobacillales	0
contig05329	g8270	Euk	SAR	Alveolates	Oxyrrhids-Syndiniales
contig05726	g8589	Euk	Green	Chlorophytes	Chlorodendrophytes-Pedinophytes
contig05726	g8590	Euk	Amorphea	Excavates	Loukozoa
contig05726	g8591
contig05726	g8592	Euk	Stramenopiles	Diatoms	Raphid-pen
contig05726	g8593	Euk	Green	Streptophytes	Coleochaetes
contig05726	g8594	Prokaryotes	Bacteria	Cyanobacteria	0
contig05726	g8595	Euk	Stramenopiles	Diatoms	Thalassiosirales-Lithodesmids

## Sheet: Single-gene tree outputs
Gene	RAxML topology
ENA1003837	(14_SOY32039.1:0.06281787058522723954,(1_ETI96839.1:0.26676731087841387691,(((13_SLN78049.1:0.60569287239089608654,8_SDA18441.1:0.33921437305373169924)17:0.10816079592451788294,12_PYE47145.1:0.30590395374746842672)4:0.11418893939290064576,(((((20_Prokaryotes-Bacteria-Delta-epsilonproteobacteria_uncultured-Desulfobacterium-sp:0.24853335614680283072,11_KXK07480.1:0.32599993424582762724)7:0.08853494…
ENA1006054	((16_Paracoccus_sp_S4493:0.21067721503596761878,(((12_Rhizobiales_bacterium:0.00645413359591168190,10_Agrobacterium_tumefaciens:0.00425941604280901179)100:0.08307169267066837059,(9_Methylobacterium_aquaticum:0.00000100000050002909,60_Prokaryotes-Bacteria-Alphaproteobacteria_Methylobacterium-aquaticum:0.00000100000050002909)100:0.10888313146459288605)100:0.13739255265964303576,(((15_Escherichia_co…
g3337	(4_Saccharospirillum_mangrovi:0.05075522702626334565,((79_g3337t1:0.48947144775508527603,((6_Reinekea_forsetii:0.40014150913622614780,5_Reinekea_blandensis:0.09544074826683962565)44:0.09689256714513237723,(27_Reinekea_marinisedimentorum:0.46093579161266140520,(((43_Oceanospirillum_beijerinckii:0.42140559465352717128,31_Oceanospirillum_multiglobuliferum:0.19160324900997774411)100:0.413167896834009…
g3386	(16_Prokaryotes-Bacteria-Alphaproteobacteria_Mameliella-alba:0.29453572371522285245,((17_Prokaryotes-Bacteria-Betaproteobacteria_Azoarcus-tolulyticus:0.35617737239358415735,((((22_Halomonas_xinjiangensis:0.01622633966169144751,21_Prokaryotes-Bacteria-Gammaproteobacteria_Halomonas-sp-QHL1:0.04025109973884309633)100:0.09099030898029025760,(19_Halomonas_sp._N3-2A:0.00272928391117057854,(20_Halomonas…
g348	((70_Prokaryotes-Bacteria-Chlamydiae_Chlamydia-abortus:0.67887781309170724953,69_Prokaryotes-Bacteria-Deinococcus-Thermus_Deinococcus-peraridilitoris:0.79217370902974204583)68:0.19896608075516242220,(((71_Euk-Stramenopiles-Diatoms-Raphid-pen_Navicula_RCC3092:0.90826060109673489862,(73_Prokaryotes-Bacteria-Acidobacteria_Acidobacteria-bacterium:0.29509519410337636813,(74_Prokaryotes-Bacteria-Acidot…
g3980	(((((((((71_Rubricoccus_marinus:0.00000100000050002909,70_Prokaryotes-Bacteria-Rhodothermaeota_Rubricoccus-marinus:0.00000100000050002909)100:0.19842217284002086619,72_Rubrivirga_sp._SAORIC476:0.14823225257348290884)100:0.42946627235767886877,(82_Nafulsella_turpanensis:0.16554471191462291624,(80_Prokaryotes-Bacteria-Chlorobi_Pontibacter-akesuensis:0.00000100000050002909,81_Pontibacter_akesuensis:…
g443	((((4_Euk-Stramenopiles-Ochrophytes-PX_Ishige-okamurai:0.33815973607388033484,6_Euk-Green-Chlorophytes-UTC_Chlamydomonas-chlamydogama-Strain-SAG-11-48b:0.28841339751880806785)35:0.07027269749839089308,5_Euk-Green-Chlorophytes-Chlorodendrophytes-Pedinophytes_Scourfieldia-sp:0.52958727652915671413)42:0.11180442694163403305,2_Euk-Stramenopiles-Ochrophytes-SC_Paraphysomonas-vestita-Strain-GFlagA:0.62…
g6025	(13_Prokaryotes-Bacteria-Balneolaceae_Rhodohalobacter-sp-15182:0.42817064978683383458,(((((52_Prokaryotes-Bacteria-Omnitrophica_Omnitrophica-WOR_2-bacterium-RIFCSPHIGHO2_02_FULL_50_17:0.48483075520394669500,53_Prokaryotes-Bacteria-Spirochaetes_Leptospira-sp-FH2-B-C1:0.62119239038475015935)100:0.41616833538881903287,(((55_Prokaryotes-Bacteria-Chloroflexi_Dehalococcoidia-bacterium:0.418230084404264…
g7872_CTD	(Prokaryotes-Bacteria-Cyanobacteria_Synechococcus-sp:0.00000100000050002909,(((Euk-Red-Proteorhodophytina-Porphyridiophytes_Timspurckia-oligopyrenoides-Strain-CCMP3278:0.64685609610070626818,((Euk-Red-Proteorhodophytina-Compsopogonophytes_Compsopogon-coeruleus-Strain-SAG-3694:0.61406190716988351408,(Euk-Red-Proteorhodophytina-Florideophytes_Kappaphycus-alvarezii:0.27050961834962439223,Gracilariop…
g7872	(1_Prokaryotes-Bacteria-Fusobacteria_Ilyobacter-polytropus:1.26541224758143822093,(((((8_Euk-CCTH-Cryptomonads-Cryptomonadaceae_Cryptomonas-curvata-Strain-CCAP97952:0.74209855827363757630,(6_Euk-SAR-Alveolates-Oxyrrhids-Syndiniales_Oxyrrhis-marina-LB1974:0.63160330691765875777,((28_Euk-CCTH-Haptophytes-Chrysochromulinales_Chrysochromulina-rotalis-Strain-UIO044:0.42193638137107064567,(3_Euk-SAR-Rh…
g8262	(110_Prokaryotes-Bacteria-Chlorobi_Saprospirales-bacterium:0.16046238494739617497,((109_g8262t1:0.68463017477490162310,((39_Desulfobulbaceae_bacterium_BRH_c16a:0.11389601172983536415,(111_Prokaryotes-Bacteria-Delta-epsilonproteobacteria_Desulfobulbus-propionicus:0.03802399957234531974,37_Desulfobulbus_propionicus_DSM_2032:0.00000100000050002909)92:0.08185971291509672176)100:0.50800129343741540211…
g8269	((9_Haliscomenobacter_hydrossis:0.48668656791130365802,(4_Lewinella_cohaerens:0.10943309904839701452,(12_Lewinellaceae_bacterium_SD302:0.15125729544382002234,((23_Lewinella_sp_IMCC34183:0.13267780017827954242,((7_Lewinella_xylanilytica:0.12946167440782127556,21_Lewinella_sp_IMCC34191:0.17893775862047486824)45:0.02753060551267405218,14_Lewinella_marina:0.07208054502074560943)63:0.05544156673166811…
g8594	((57_Microbispora_sp_GKU_823:0.27090269837625602367,58_Nonomuraea_sp_WAC_01424:0.35150041413017285574)35:0.07086154904014758948,(((6_Roseobacter_litoralis:0.54487492706140294718,(5_Alphaproteobacteria_bacterium_AO1-B:0.63091396615578043683,(((((29_Prokaryotes-Bacteria-Chlorobi_Maribacter-sp:0.00000100000050002909,28_Maribacter_sp_HTCC2170:0.00000100000050002909)100:0.35776287021805452948,(27_Flag…

## Sheet: Single-gene alignments
Gene	Organism	Sequence
ENA1003837	1_ETI96839.1	MYIFRAKITLKNGTILYAKNYGKRAFKIWI
ENA1003837	2_SHK09262.1	ELVFTPYITLKNGHRIYARQYGKKVFPKKR
ENA1003837	3_KKU87578.1	EIVFVTYITLRNGKRIYASDYGKKAFPLKV
ENA1003837	4_OHE57972.1	RLIFVAYITTRTGRRLYAWQYGRRCWAIWV
ENA1003837	5_EJP24051.1	MYYFTAYITLKDGRRIYAKDYGLKAFRIPI
ENA1003837	6_PTM81052.1	RVIWRPWIT-KNGKRVFASQYGLRAFPILV
ENA1003837	7_WP_044942284.1	MYIFRAWITTKDGTKIYAKTYGKKAFRIWV
ENA1003837	8_SDA18441.1	QYIFRPFITLPNGTVLWARNYGKRAFRIPV
ENA1003837	9_PVY58616.1	TYVYTAYITTRNGRRIYAKAYGLNAFRIAV
ENA1003837	10_EHO63878.1	RIIYRASMRTKSGKIIFAADYGLKAIKVYY
ENA1003837	11_KXK07480.1	EYVYVAYITTRNGRRIYASHYGLKAFRLKN
ENA1003837	12_PYE47145.1	QYIFRASMLLPDGRRIYARQYGKRAFKIPV
ENA1003837	13_SLN78049.1	KVVFRPYITTKDGRRIWAKWYGKKAFRIEL
ENA1003837	14_SOY32039.1	MYIFRASITTKDGIKIYAKDYGKRAFRIWI
ENA1003837	15_SUC00212.1	ETILRASITLKNGKKLYAWQKGLKAFPIRV
ENA1003837	16_GAO98204.1	EYIYRRFITLRNGKRLDAHDFGLRAFPVKI
ENA1003837	17_ENA_OLMU01003837_OLMU010038371_3#-2146#-2295#-1#-ID=417_3	RYIYRASIRLRNGKRIFAWQYGLKAFRIRV
ENA1003837	18_Prokaryotes-Bacteria-Firmicutes_Subdoligranulum-variabile-DSM-15176	TYIYVAFITLRNGKRIYARQYGHKAFRIAV
ENA1003837	19_Prokaryotes-Bacteria-Fusobacteria_Fusobacterium-nucleatum-subsp-animalis	EIIFRPFITLKNGKRLYAWEVGLKALKIKL
ENA1003837	20_Prokaryotes-Bacteria-Delta-epsilonproteobacteria_uncultured-Desulfobacterium-sp	EYIYTKYITTKSGKKIYAYQYGLKAFRIKI
ENA1006054	1_Burkholderia_ubonensis	MHLVTKSYFDSFCRDFGAPY-DEAKNFEAFVNYCAFSKYSGDSVEASDLVYEGADPGIDGALLFLDDRAVFSLEELEEIFQATRREYQVSIVLTQAKRSTNWSKQEIDSFVAAIVDYLSDAPAQPHSQYLADFKKMFSKVYDNIGRIKGGLPNIYAYFFTAAPDTDAVEINAAFQVGESTLKKMGYSNETLLIKAHRETIHELWLSADGPMEARLPTVGYAPFPAAPNINNAYVATVAARSFIDSILKDQNGTPRKKLFEENVRDFLGVDVDVNSEIAETLNDAGKKPRFGLMNNGVTIVASSVRPAGQEIYIRDFQIVNGCQTSNIL-ISLDEQVDSVSLMIKLIEADEPSVIDDIVRATNRQSKVEDAQFVSTLAVLRDLEQYFNARGAAEANRIYF…
ENA1006054	2_Azotobacter_chroococcum	MHLVTKSYFDTFCRDFGAPY-DEAKNFEAFVNYCAFSKYSGDSVEASDLVYEGADPGIDGALLFLDDRAVFSLEELEEIFQTTRREYQVSIVLTQAKRSTSWSKQEIDSFVAAIVDYLSELPAQPHSQYLADFKKMFNKVYENIGRVKGGLPNIHAYFFTAAPDTDAVEINAAFQVGESALKRIGYSNETLLIKAHREVIHDLWLLADGPMEARLATVGYAPFPAAPSINNAYVATVTARSFIDSILKDQNGTPRKKLFEENVRDFLGVDVDVNSEIAETLSNADKKPRFGLMNNGVTIVASSVRPAGQEIYIRDFQIVNGCQTSNVL-ISLDAQVDSVSLMIKLIEADEPSVIDDIVRATNRQSKVEDAQFISTLAALRDLEQYFNARGAGEASRIYF…
ENA1006054	3_Acidovorax_avenae	MHLVTKSYFEAFCRDFAAPF-EEAKNFEAFVNYCVFSKYSGDSVEANEIVYEGADPGLDGALLFIDDRAVFSVEELEDIFATSRREYKATIVLTQAKRSISWSKQEIDSFVAAIVDFLSENPAQPHSQYLADFKLMFEKLFENIGRLRGGLPDLHAYFLTAASDTDAAEINAAFHVGESALKKLGYSNDTQLFKAHREIIHEMWLAADGPVEAELATVGYAPFPFAAGINNAYVATVTARSFIDAVLKDEKGAKRKKLFEENVRDFLGVDADVNSEIAQTLSNEEKKSRFGLMNNGITIVASSVRPAGQKIYVRDFQIVNGCQTSNVL-SALDEKVDLVSLMVKLIEANEPAVIDDIVRATNRQSKVEDAQFVSTLTVLRDLEQYFNARGNSEANRLFF…
ENA1006054	4_Duganella_sp_CF517	MHLVTKSYFESFCKDFGAPY-EEAKNFEAFVNYCVFSKYSGDNVEASDLVYEGADPGIDGALLFLDDRAVFSVEELIEVFDTTKREYQVTIVLTQAKRSTTWSKQEIDSFVSAIIDYLSETPAQPHSQYLSDFRKMFVAIFQNIGRIKGGLPNIHAYFLTAAPDTEAVEINAAFQIGEAALKKMGYSNETLLVKGHREIIHELWLSAEGPMEARLATVGYAPFPAVPNISNAYVATVTARSFIDAILKDKNGAPRKKLFEENVRDFLGVDVEVNSEIAETLSDADKKARFGLMNNGVTIVASSVRPAGQEIYIRDFQIVNGCQTSNIL-ISMDDVVDNVCLMIKLIEADEPSVIDDIVRATNRQSKVEDAQFISTLTALRDLEQYFNARGVTEASRIYF…
ENA1006054	5_Pseudomonas_stutzeri	MHLVTKSYFDGFCRDFGAPY-DESKNFEAFVNYCVFSKYSGDSVEVSDLVYEGSDPGIDGALLFLDDRAVFSPEELDEIFKSTRREYQVSIILTQAKRSTSWSKQEIDSFVAAIVDYLSEEPAQPHSQYLADFKCMFTKIYENIGRIKGGLPALHAYFLTAAPDTDAVEINAAFQVGESALKKMGYSNETLLIKAHRDTIHDLWLSADGPMEAKLATIGYAPFPAAPNINNAYVATVAARSFIDSILKDQNGTPRKKLFEENVRDFLGVDVDVNSEIAETLNNGDKKQRFGLMNNGVTIVASSVRPAGQEIYIRDFQIVNGCQTSNVL-ISLDSQVDNVSLMVKLIEADEPAIIDDIVRATNRQSKVEDAQFISTLSALRDLEQYFNARGAGEANRIYF…
ENA1006054	6_Kosakonia_sacchari	MHLVTKSYFENFCRDFGAPY-DESKNFEAFVNYCAFAKYSGDSVEVSDLVYEGADPGIDGALLFLDDRAVFSSEELDEIFQSTRREYQVSIVLTQAKRSVTWAKQEIDSFSAAIVDYLSETPAQPHSPYLEEFKKMFNKVFE-IGRIKGGLPNIYAYFFSAAPDTDAVEINAAFQVGEASLKKMGYSNETQFIKAHRDVIHELWLSADGPMEAKLATIGYAPFPAAPNINNAYVATVSARSFIDSILKDSSGVPRKKLFEENVRDFLGIDVDVNSEIAETLNDANKKPRFGLMNNGVTIVASSVRPAGQEIYIRDFQIVNGCQTSNIL-ISKDQQVDNVSLMIKLIEADEAAVIDDIVRSTNRQSKVEDAQFISTLTALRELEQYFNAKGVGEVNRIYF…
ENA1006054	7_Pseudomonas_aeruginosa	MHLVTRSYFDNFCRDFGAPY-EEAKNFEAFVNYCAFSKYSGDSVEASDLVYEGADPGIDGALLFLDDRAVFSVEELEEIFKTTRREYKVTIVLTQAKRSMSWSKQEVDSFVAAVVDYLSETPAQPHSRYLSDFKDMFKKVFENIGRVVGGLPNLHVYFFSAASDTDAVEINAAFQVGEAALKKLGYSNETIFFKAHREVIHDLWLSAGGPMEARLATVGYAPFPAAPNINNAYVATVTARSFIDSILKDQNGSPRKKLFEENVRDFLGVDVEVNSEIAETLSDEEKKPRFGLMNNGVTIVASSVRPAGQEIYVRDFQIVNGCQTSNIL-ISMDAQVDNVSLMIKLIEADEPSVVDDIVRATNRQSKVEDAQFVSTLDSLRDLEQYFNARGAGEANRIYF…
ENA1006054	8_Pseudomonas_syringae	MHLVTKSYFDTFCKDFGAPY-EESKNFEAFVSYCAFSKYSGDRVESSDLVYEGADPGIDGALLFLDDRAVFSLEELDEIFETSRREYKVTIVLIQAKRSVTWSKQEIDSFVAAIVDYLSEAPAQPHSQYLATFKEMFNKVFENIGRIRGGLPDLHAYFFSAAPDTDAVEINAAFQVGEVALKRMGYSNETQLIKAHRELIHELWLSADGPMEARLPTVGYAPFPAAPDINNAYVATVTARNFIDSVLKDPNGNPRKKLFEENVRDFLGVDVEVNSEIAETLNSADKKQRFGLMNNGITIVASSIRPAGQEIFIRDFQIVNGCQTSNIL-ISLDAQVDNVSLMIKLIEADKPSVIDDIVRATNRQSKVEDAQFISTLDALRILEQYFNARGATEANRIYF…
ENA1006054	9_Methylobacterium_aquaticum	MHLVTQSYFNAFCKSFGAPY-KDTKNFEAFANYCIFTKYTGDTVEVADLVYDGADPGIDGAFMYLDDRAVMSFEELAEILDGSRREYAVSIVFTQVKSSTHWLKVEIDSFIASIVDLLSDSPAQPHAEHLAEFRLMFKKIFENIGRIKNGLPNLHAYFLSAAPDTEASEINAAFDIGEKALKRLGYSHDTRYIKGHRDFIHNLWLAADGPVEARLPTIGYAPFPAAPSINNAYVATVLARNFIDTVLKNKDGSPRKKLFEENVRDFLGVDADVNSEIAGTIGEEGRKSRFGLMNNGVTIVASSVRPAGQEIFIRDFQIVNGCQTSNVL-ISLDEKVDAVSLMVKLIEADQPSVIDDIVRATNRQSKVEDAQFISTLDVLRKLEHYFNARGATEANRLYF…
ENA1006054	10_Agrobacterium_tumefaciens	YAFVTKSYFNTFCQNFGAPY-SDSKNFEAFANYCIFSKYTGDSVEISDLVYDGADPGIDGAFLYLDDRAVMSLDELSEIFDGSRREYSVSVVFTQVKSSTSWSKMEVDSFIAAVVDLLSDEPAQPHAPHLAEFRSMFKTVFDNIGRIKNGLPDLHVYFLTAAPDTDAPEINAAFSIGENSLKKLGYAHDTRYVKGHRDFIHDLWLSADGPVEARLPTIGYAPFPAAPNINNAYVATVQARNFIDTVLKSADGTPRKKLFEENVRDFLGVDADVNSEIASTLDEADKKSRFGLMNNGITIVASSVRPAGQEIFIRDFQIVNGCQTSNVL-ISLDEKVDAVSLMVKLIEADEPSVIDDIVRATNRQSKVEDAQFISTLDVLRKLEQYFNARGASETNRLYF…
ENA1006054	11_Escherichia_coli	MHLVTKSYFDAFCKAFAAPY-EETKNFEAFVNYCAFSKYSGDKVEVSDLVYEGPDPGIDGAFLFLDDRAIFSTEELQEIFQNSRREFQVSLIFTQAKSSEKWSKQEIDSYIASIRDYLSPAPQQPHSEYLADFKKMFNLIFANIGRVKNGLPDLYAYFFSAAQNTEAREIKAAFASGEKSLKSLGFSHETSFIMAHKDMIHELWLAAEGPIEAKLPTIGYAPFPAAPNINNAYVATVKARSFIDSILKDKNGNPRKKLFEENVRDFLGIDGDVNSEIAGTLDTDGKKARFGLMNNGVTIVASSVRPAGQEIFIRDFQIVNGCQTSNVL-ISKDIQVDEVSLMIKLIETDEPAILDDIVRATNRQSKVEDAQFISTLKKLRELEHYFNAKGAIEGNKIYF…
ENA1006054	12_Rhizobiales_bacterium	TTLALKSYFNTFCQNFGAPY-SDSKNFEAFANYCIFSKYTGDSVEISDLVYDGADPGIDGAFLYLDDRAVMSLDELSEIFDGSRREYSVSVVFTQVKSSTSWSKMEVDFFIAAVVDLLSDEPAQPHAPHLAEFRSMFKTVFDNIGRIKNGLPDLHVYFLTAAPDTDAPEINAAFSIGENSLKKLGYAHDTRYVKGHRDFIHDLWLSADGPVEARLPTIGYAPFPAAPNINNAYVATVQARNFIDTVLKSADGTPRKKLFEENVRDFLGVDADVNSEIASTLDEADKKSRFGLMNNGITIVASSVRPAGQEIFIRDFQIVNGCQTSNVL-ISLDEKVDAVSLMVKLIEADEPSVIDDIVRATNRQSKVEDAQFISTLDVLRKLEQYFNARGASETNRLYF…
ENA1006054	13_Enterobacteriaceae	MHLVTKSYFDAFCKAFAAPY-EETKNFEAFVNYCAFSKYSGDKVEVSDLVYEGPDPGIDGAFLFLDDRAIFSTEELQEIFQNSRREFQVSLIFTQAKSSEKWSKQEIDSYIASIRDYLSPAPQQPHSEYLADFKKMFNLIFANIGRVKNGLPDLYAYFFSAAQNTEAREIKAAFASGEKSLKSLGFSHETSFIMAHKDMIHELWLAAEGPIEAKLPTIGYAPFPAAPNINNAYVATVKARSFIDSILKDKNGNPRKKLFEENVRDFLGIDGDVNSEIAGTLDTDGKKARFGLMNNGVTIVASSVRPAGQEIFIRDFQIVNGCQTSNVL-ISKDIQVDEVSLMIKLIETDEPAILDDIVRATNRQSKVEDAQFISTLKKLRELEHYFNAKGAIEGNKIYF…
ENA1006054	14_Escherichia_coli_BCE030_MS-09	MHLVTKSYFDAFCKAFAAPY-EETKNFEAFVNYCAFSKYSGDKVEVSDLVYEGPDPGIDGAFLFLDDRAIFSTEELQEIFQNSRREFQVSLVFTQAKSSEKWSKQEIDSYIASIRDYLSPAPQQPHSEYLADFKKMFNLIFANIGRVKNGLPDLYAYFFSAAQNTEAREIKAAFASGEKSLKSLGFSHETSFIMAHKDMIHELWLAAEGPIEAKLPTIGYAPFPAAPNINNAYVATVKARSFIDSILKDKNGNPRKKLFEENVRDFLGIDGDVNSEIAGTLDTDGKKARFGLMNNGVTIVASSVRPAGQEIFIRDFQIVNGCQTSNVL-ISKDIQVDEVSLMIKLIETDEPAILDDIVRATNRQSKVEDAQFISTLKKLRELEHYFNAKGAIEGNKIYF…
ENA1006054	15_Escherichia_coli_908555	MHLVTKSYFDAFCKAFAAPY-EETKNFEAFVNYCAFSKYSGDKVEVSDLVYEGPDPGIDGAFLFLDDRAIFSTEELQEIFQNSRREFQVSLVFTQAKSSEKWSKQEIDSYIASIRDYLSPAPQQPHSEYLADFKKMFNLIFANIGRVKNGLPDLYAYFFSAAQNTEAREIKAAFASGEKSLKSLGFSHETSFIMAHKDMIHELWLAAEGPIEAKLPTIGYAPFPAAPNINNAYVATVKARSFIDSILKDKNGNPRKKLFEENVRDFLGIDGDVNSEIAGTLDTDGKKARFGLMNNGVTIVASSVRPAGQEIFIRDFQIVNGCQTSNVL-ISKDIQVDEVSLMIKLIETDEPAILDDIVRATNRQSKVEDAQFISTLKKLRELEHYFNAKGAIEGNKIYF…
ENA1006054	16_Paracoccus_sp_S4493	MHLVTRSYFESFCEDFAAPF-EESKNFEAFTAYCAFTRYSADSVEATDLVYDGADPGIDGAFLFLDDRAVFHFDELEEIFASSRREFHVTVVLTQAKRSTSWSKQEVDSFVAAITDYLSDSPKQPHSQFLADFKKMFRLLFKNIGRIRGGLPDLHSYFFTAAADTPAAEINAAFDAGLIAITALGYFHNTQLIKGHRDVIHAYWLAADGPVEASLPTIGYAPFPTAPNINNAYVATVKARSFIEAILKDKHGVPRKKLFEENVRDFLGVDVDVNAEIAGTLGDFDKKSRFGLMNNGVTIVASSVRPSGQEIYIRDFQIVNGCQTSNVL-ISLDEQTDDVSLMVKLIEADDPVVIDDIVRATNRQSKVEDAQFVSTMKTLRDLERYFNVRGASETTRLYF…
ENA1006054	17_Pseudoxanthobacter_soli	MHRVVRAHLDDFQVKHAVSD-NQSKQFEAFLNYAIFRTHCAENIEPRDLVYEGDDPGIDGVMIFVDDSYVSSVEEVEEALRDRKRDADVTVVFTQAKTSESWSKGEINTFESAINDFLSEAASYPHSEFMKNAREVFNTVLTHVGKIRDGKPKAEIYFATTARAADADEILAASSAIQRSVAGTGYFSSVHVELINRDSIVELWTAAEGQVEATLKVLGMAPFPKTPGIDEGYAVTVRAKEFIDQILVDGNGRLRQRIFEENVRDFLGSAGDVNQEMAETLLDQVKQKRFGILNNGITMISPDVRVSLEI-SIRDFQIVNGCQTSNVLFENRDSIGADATIMLKLIETSDAAVIDDIVRSTNRQAKVEENQFLATLDAVKALERYFEARGAEDDLRLYF…
ENA1006054	18_Azospirillum_sp_CFH_70021	MHKVVEQHLKDFKSRFGVAF-DRDKSFEAFLSYCVLRIYSADNVQADTLTYDGDDPGIDGILFFVDDVYVSSIDEMKDVFKKSRRDVDVIIAMTQAKTSESWDKKEINAFQSAILDFLSDSPHYPHASYIAEKKELFDEIIKNVGKIRGGKPQIHCFFGTTARKTTAREITAAFRTLKRTVDDTGFFSDVVVVPVDRDHIIEMWDNADGPVEANLTVFASAPFPKTPGVEESYVVTARAKDFVRNVLSDKNDNLQKRIFEQNVRDYIGADAEVNAEILETLSHADKQKRFGMLNNGITIVSPDVRVQGNEFYLRNFQIVNGCQTSHLLFESRKELSEDVTVMLKVIETSEPAVVDEIVRSTNRQTKVQDDQFLATLDCMRSIEKFFNARGADEEHRLYF…
ENA1006054	19_Rhodococcus_fascians	VHRVVKAHLTDFVSKFDVAG-DQSKQFEAFVNYSIFRRFCGDQVDPDSLVYDGEDPGIDGFMSFVEDSYVESVDEVEDALKSTRRDANVSVVFVQSKTSETWKKSEINTFQAGILDFLSDAHNYPHAEYLENGRDVFDAILS-VGRIRNGKPNARIYFATTARESTDRGIIAARDSLTSSVIDTGLFHDVEVVLIDRDSIVDLWTSSEGSVEATLKLLGNAPFPATPGIDESYVVTVRAQDFIESILTDKNGKFRQRIFDENVRDFIGVDSDVNAEMGTTLQDASRQNRFGILNNGVTIIAPDVRLAFEM-FLRDFQIVNGCQTSNVLFQN-KDIVDGATLVLKIVETSDPSVVDDIVRSTNRQTKVEESQFLATLDAIKMIDKYFVARAEDDEYRLFF…
ENA1006054	20_Methylosinus_sp_PW1	MHRVVKSHLDDFERKHAIGE-NETKQFEAFLNYIVFRQHCAEHIDPKDLIYKGDDPGLDGIMIFVDDSYVSSIEEVEEAMKGRKRDADVTIVFAQAKTSEAWDKAEINVFESAINDFLAEKSAYPQADYIKNVREVFDGVLK-VGKIRDGKPKVEAFFATTARASADREILSAQQAIKASLENTGYFSDSEVFLVNRDSIVEMWKAAEGQVEATLRVLGSAAFPRTPGIEEGYAVTVRAKDFIEQILVDKNGRLRPHIFEENVRDFLGVEGDVNKEMAETIADPNKQKRFGILNNGITMISPDVRSSGLEISIKDFQIVNGCQTSNVLFQNWNKIDDDATIMLKLIETSDPSVVDDIVRSTNRQAKVDEEQFLATLDAVKALERYFEARGADDEFRLYF…
ENA1006054	21_Neorhizobium_galegae	MHRVIKNHFDNFVKKYNLAH-TESMNFEAFSAYCIAKHFTFDNVNPEALVYEGDEPGIDSAFFICDEAIITSIDEINALFEKKKNNHDIVCVLIQSKTSETWNKKEINTFESAVLDFMSENSEHKYNEELNERKEVFNIIIKNVGKIKNGRPRIQCFFVNTANEASDSEILSAERTLKNRLDDTGLFFSSEASLIGREKLLAYWIKSQGAYETTFEIIGSASFPKSAGIEESYVVTISAKEFTSKVLTDENGSLRKSIFEENVRDFIPFDSEINTEIGNTIRNEDRAQRFGIMNNGLTIISPDVRLSNEI-YISNYQIVNGCQTSNVLFENSEILNDKITIMAKIIETDDQDIVDDIVKSTNRQNKIEEHQFLATLDSVKAVERYFVARGGDEEHRLYF…
ENA1006054	22_Scytonema_hofmannii	MHKIVKSHLKTFVEEYELHSY-EDKQFEYFVNFCLASKSFSGRINPKDITTYEDDAGIDGIFFLIDGDLVVTLEDANVIFSGHRRNLEVEVVFTQIKTSEGFEKKEIANFSDGVFDFLSDTPALPQGEFIKESKEIFDLIVENVNKIKEGKPRSSMYYCTSGVWEEKKELEGIFSNAKRKIEKSGYFRDVFVSPIDRDKLIKIWTVTQQPVEATVKVKGYIPFEKIRDVSEAYLAIIPAKNFVESVLLGEDDRIRAGIFDENVRSFLGEDNDVNSKIIKTLKSDDIRDRFAILNNGVTVVSPDVRVSDSI-SMYNYQIVNGCQTSHVL-FRNRQLLDETMLTVKVIEAEHPDVVNQIVEATNNQSYVADEKFLSLKDKAKSVEVYFNTCNEEVDSRIYF…
ENA1006054	23_Salinimonas_sp_HMF8227	MHRIIKTHLRKFLSEKGIEEADVSKQFEYFVNYCVISRFFSGKFDVYDVTTSDEDAGIDGVAVIADGELITTVDEIESLFASHKRSVEIEFVYIQAKTSDKFEKKEITSFGDGVYDFSDQEPEYPHDDILTESKKIFELIIENVDKVKNGKPNATTYYVSTGVWKDERELVAALKTTQRKVESTGYYNEVSSLKIDRDELIKIWSSIHQPVEAVVKVKGYVPYNEMPDVEESYIAIIPAKNYIDSLLVAEDGKMRGGIFDENVRAYLGESNDVNKKIKSTLEDDSIKEYFALLNNGITIVSPDIRVSDSI-SLSNYQIVNGCQSSHVL-FRNRELLNDTMITAKVIEVENPEIVNKIVEATNNQSHVSNEKFLSLKAKSKTVESYFNSWNEDSDSKVYF…
ENA1006054	24_Acaryochloris_marina	MHRIIKTHLKKFLETKGIEEPDISKQFEMFVNYCIVSRFFSGKFDVSDVTTTEEDAGIDGIAIIADGELITTTEEIESLFQTHKKSIEIDIVFIQSKTSDSFEKRDIISFSEGVFDFSSEEPEFPQDEILAEATKIFASIIENVDKVKNGKPNAYTYYVTTGVWNNETELEASLKTSRRKIRGIGVFEQVVCSKVDRDELIKIWISIHQPVEAIVKVKGYVSYNEMKEVEESYIAIIPAKNYVESLLEGEDGKMRSGIFDENVRAYLG-ENDVNMKIKETLSNEKFKEYFALLNNGITIVSPDVRVSDSI-SLSNYQIVNGCQSSHVLYRNKNYLGENTMITAKVIEVDNPEIVNKIVEATNNQSYVSNEKFLSLKAKSKSVESYFNSWNDESDSVIYF…
ENA1006054	25_Chromobacterium_violaceum	MHRIIQSHLASFVTSFGLEADDEATQFEKFSSHCILSSFYAGEFDLDDVVTSTGDDGIDAVAVVIDEMVTTSAEDAAAPFQTARRNHDVDFVFIQAKRSEGFDLGEFLKFKEGILRFVNQTPYAATDEVLVEARATFELVVR-VPKLRNGRPTLTARFVTTGQYQKPDALETALRDFVGQLTELGLFHSIDVKFVDRDELTKLWVGTYSGVEASLPLFSQAALPNIRGIDEAYLAVVKASDFVDNLLVTSEGGLRTHVFEENVRSFLGEDNTVNASIAATLAS-DSSSRFPVLNNGITIVCPDIKLQGTTLHLFNYQIVNGCQTSNVL-FRHREALGDVMVNIKVVKTQHEDVFAELVRATNSQSKVEDAQFLSLKPIVRNVEHYFNSYDGA-ESRLYL…
ENA1006054	26_Deltaproteobacteria_bacterium_HGW-Deltaproteobacteria-15	MHKVIASYLETFSVHHGIESL-ESERFERFVNFAVVSSFFPDQFDIDDITTGTGDDSIDGVAVIIGDELVVSADDASSVFARPRQQVPARYIFVQAKRSESFDAGEMLKLGSGVQRILTDADGGPSDDVLKDFLKIHEVVVANLAKVENGRSDALLFYVTTGTWHEDNGLRPQLRYVETQLKSTGLLHSITYEPVDREKLIRFWLMSQAPVEATFPAKNYIAFPAIEGVTEAYLAIVPALEFVNRVLADDEGRIRASVFDQNVRAYLGDDNRVNVKIRASLQDKSAHDRFAVLNNGVTVVSPDVRVSDRI-SVKDYQIVNGCQTSHVLFRNREALTDKVFVPVRVVEAADPGLIARMVEATNSQSNVEESQFLSTRPFVRQVEAYFDAFDNEEDRRLYF…
ENA1006054	27_Acidithiobacillus_sp_CJ-2	MHRIIKSHLDNFSKSFGLDDLDEAEQFEMFVNYAVLTPKVSTTFELGDVTTGEGDDGIDGVAIIVDEELLVSQEDAESIFKSDRKNHDVEMVFIQAKRSDSFDLGDFLKFKESVQKFINADDYAVDDEVQNNANAIYDVCLKNVPKIRGGKPSVTARFITTGVYNEPEALETARKKFERDLKSVGYFSTVDIQFAGRDELTALWVSTYSGIQAQLPIFSNAPLPKIAGIEEAYLVVASAKDVVENLLMSADGNLRAQVFEENVRSFLGSENPVNRSIAETLNDAKASTRFPVMNNGITIVSPDVRVQGNVLHLENYQIVNGCQTSNVLYENRNILSDRIMVNLKIVETSNEDVFAELVRATNSQSKIEENQFFSLRPIVKRVEQYFDSFEDQ-DGRLYF…
ENA1006054	28_Burkholderia_sp_JPY366	MHRIVKAHLESFVQSFALEADDEAKQFEKFATYCVLSSRFSASFDLDDVSTGDGDEGIDGIALVIDEAVTASVEDAQAIFSTPRRNHDVDVLFIQAKRSEAFDLGDFLKFKEGILRLVTQTPYAATDEVLLASRQIFDVVLK-VPKVRNGKPSLTARFVTTGQYQKPAALETALADFVIQLDALGLFHEIDVRFIDRDELTRLWVGTYSGINASLPAFSTAALPNIAGIDEAYLAVVRASDFVNNLLVTEDGNLRTQVFEENVRSFLGHDNPVNQSIAATLASQ-AASRFPVLNNGITIVSPDVKLQGATLHLTNYQIVNGCQTSNVLFENREALGD-VMVNIKVVKTQLEDVFSELVRATNSQTKVEDTQFLSLRPIIKRVEQYFNTYDGA-ESRLHL…
ENA1006054	29_Delftia_tsuruhatensis	MHRIVKAHLESFVKSFGLEADDEAVQFEKFATHCVISNRFSATFDLDDVCTGPGDDGIDGMAVVIDETVTASVEDAQAIFVAQRRNHDVDILFVQAKRSENFDLGEFLKFKEGILRFSTQTPYTSTDEVLSEARKMFDVVLQ-VPKVRNGKPSLTARFVTTGQYQKPPALETALADFVAQLVELGLFHEIDVRFIDRDELTRLWVGTYSSIDASLPAFSTAALPNIAGIDEAYLAVVRASDFVNNLLLTEDGNLRTQVFEENVRSFLGHDNPVNQSIAATLAS-EVASRFPVLNNGITIVSPDVKLQGTTLHLTNYQIVNGCQTSNVLFENRGALGD-VMVNIKVVKTQLEDVFSELVRATNSQTQVEDKQFLSLRPIIKRVEQYFNTYDGA-ESRLYL…
ENA1006054	30_Burkholderia_cepacia	MHRIVKAHLESFVQSFGLEADDEAKQFEKFATYCVLSSRFSSSFDLDDVSTGAGDEGIDGIALVIDETVTASVEDAQAIFSTARRNHDVDVLFVQAKRSEAFDLGEFLKFKEGILRFVTQNPYAATDEVLTASRQIFDVVLN-VPKVRNGKPSLTARFVTTGQYQKPAALETALADFVAQLEALGLFHDIDVRFIDRDELTRLWVGTYSGINASLPAFSTAALPNIAGIDEAYLVVVRASDFVSNLLVTEDGNLRTQVFEENVRSFLGHDNPVNQSIAATLAS-EAASRFPVLNNGITIVSPDVKLQGTTLHLTNYQIVNGCQTSNVLFENREALGD-VMVNIKVVKTQLEDVFSELVRATNSQTKVEDTQFLSLRPIIKRVEQYFNTYDGA-ESRLYL…
ENA1006054	31_Polynucleobacter_asymbioticus	MHRIVKAHLNNFVKSCGYELEDEADQFEMFSAHCVIASRFTSTFDMGDVKTGPGEDGIDGVAILIDEAVCSSEEDAESIFSAERRNHDVDVVFIQAKRSETFDLGDFLKFKESILRFVNQDQYQIQNDVLANARKVFDVVVS-VPKIRNGKPSLTVRYVTTGLYREPGALEIAIKDFETQLNEFGLFYVIDIKFIDRDELTKLWVETYSGIDASLSISSFAALPNIADIDEAYLVVVSAKEFVKNLLTTSDGSLRTQVFEENVRAFLGNDNLVNKSIAETLQS-TAKSRFPVLNNGITIVSPDVRVQGNTIHLKNFQIVNGCQTSNVL-YENQDCLDSVMVNLKIVETKNEDVFSELVKATNSQSKVDDTQFLSLLPVSKRIEQFFNSFGEQ--DKLYF…
ENA1006054	32_Achromobacter_xylosoxidans	MHRIIQAHFDSFIDSFGLMAE-TSAQFEKFATHCVIANRYSTTFDLDDVVTSAGDDGIDGLAIVIDESVVTSAEDTSSVFAAPRRNHDVDVIFVQAKTTEGFDLGDFLKFKEGILRFVNQVPYGASDEVLTSGRAVFDVVVK-VPKLRNGRPSLTARFVTTGVYQKPDALEIALRDFVGQLNGLGLFHEVDVRFVDREELTRLWVNTYSGVEASLPVFSHAALPNIAGIDEAYLAVVKASDFVQNLLLTADGNLRGQVFEENVRSFLGEENVVNASIAATLASVD-ASRFPVLNNGITLVCPEVKLQGTTLHLTNYQIVNGCQTSNVLFQNRANLGD-VMVNIKVVKTQLEDVFSDLVRATNSQSKVEDTQFLSLRPIIKRVEQYFNTFEGE-DSRLYL…
ENA1006054	33_Hylemonella_gracilis	MHRIVKAHLESFVSSFSLEADDEAKQFEKFAAYSVISSRFSGSFDLDDVVTGDGDEGIDGVAIVIDEVITASTEDAGSVFVAPRRNHDVDMVFIQAKRSEAFDLGDFLKFKEGILRFATANPYTATDEVLVEARGMFDVVLN-VPKLRNGRPSLIARFVATGIYQRPDALEVALSDFHRQATALGIFHEIDIKFVDRDELTRLWVGTYSGVNASLPAFSTAALPNIAGIDEAYLAVVKASDFVNNLLTTEDGNLRTQVFEENVRSFLGLDNAVNQSIAATLAS-DAASRFPVLNNGITIVSPDVQLQGNTLHLTNFQIVNGCQTSNVLFENRGALGD-VMVNIKIVETQLEDVFSELVRATNSQTKVEDTQFLSLRPIVRKVEQFFNTYEGA-EGRLYL…
ENA1006054	34_Advenella_sp_S44	MHRIVASHLNSFVTEHALEAD-KSVQFEKFANYVVMSNRIASSVELDDITTEQNDDGTDGIAVIINEDHVISKEDAETVFSNERRNNDVEVVFVQAKTTDGFDLGDFLKFKESVLRFFSEDPYSTNSELQQDARAAFDVAIANVPKIRHGKPSVAAAYVTTGNYETPKELETARLKMINELKELGFFQNIDVRFMGRDELVSAWVASYSAIDASLTMNSSASLPEIAGIDEAYLVVVKAKDYVEKLLVNDDGSIRGQLFEENVRHFLGAENPVNSQIAETLKDQESKTRFPVLNNGVTIVSPDVRVQGTMLHISNFQIVNGCQTSHVLYENRAELTDEVMVTLKVVETTDEDVFSELVRATNSQSKIEESQFLSLSPISKRVEAYFNTFDGQ-DGRLYF…
ENA1006054	35_Stenotrophomonas_maltophilia	MHRIIKAHLQSFVSSFSLEAEDEAKQFEKFAAYSVIASRFSGSFDLDQVVTGENDDGIDAISIMIDETGCTSIEDAQATFAPARRNHDVDAVFVQAKRSEGFDLGDFLKFKEGVLRFLTSSPYAPADEVLAEARGIFDVVLE-VPKVRNGRPSLIARYVSTGLYQKPDALEVALVDFKNQVAALGIFHEIDIKFVDRDELTRLWVGTYSSVNASLPAFTYAALPNIVGIDEAYLAVVRASDFVDNVLTTEDGNLRTQVFEENVRSFLGADNPVNRSIAATLTS-DISSRFPVLNNGITIVSPDVKLQGNTLHLTNFQIVNGCQTSNVLFENRASLGD-VMVNVKIVETQLEDVFSDLVRATNSQTEVGDIQFLSLRPIVRKVEQYFNTFDGA-EGRLYL…
ENA1006054	36_Desulfovibrio_magneticus	MHRIVKAHLDSFVKKFSLESDDEASQFEKFVNYSIVTTKIGTQYDIDDITTSTSDDGCDGIAVIINEEVVVSEEDVRSFFITERRNHDVEIVFIQAKRSESYDLGDFLKFKESILRFLTSEPYAATDDVQQEARKMFDVIIENVPKLRNGKPSAYIRYVGTGMYQCPSSLETAKSDFVRQLDDVGFFKETDIQILGRDELTSLWVGTYSGAKAKLEMLSNAPLRTIDGINEAYLAVVKAADFVNELLVNENGDLRLQVFEENVRSFLGNENAVNRSIAETLQNPRSASRFPVLNNGITIVSPDVQVQGTTLHLKNYQIVNGCQTSNVLFENRDYLTNEVMVNLKVVETTNEDIFSELVRATNSQTTIEETQFVSLKPIVKKIEQYFNTYETT-ESRLYL…
ENA1006054	37_Janthinobacterium_sp_BJB446	MHRIVKAHLESFVSSFGLDADDEATQFEKFATYCVLSNRYSSSFDLDDVSTGEGDEGIDGVALVIDEIVIPSADDAHSVFLTPRRNHDVDVVFVQAKRSEGFDLGDFLKFKEGILRFATQSPFAALDENLVEARSIFDVVLK-VPKVRNGKPSLIARYVTTGHYQAPAALETALRDFLIQLHDLGLFHEIDVRFVDRDELTRLWVGTYSGINASLPAFSTAALPNIAGIDEAYLAVVKASDFVGNLLLSEDGNLRTQVFEENVRSFLGLENSVNQSIAATLAS-DVASRFPVLNNGITIVCPEMKLQGTTLHLTNFQIVNGCQTSNVLFENRDILKD-VMVNVKVVKTQSEDVFSELVRATNSQTKVEDTQFLSLRPLIKRVEQYFNTYNGA-ESRLYL…
ENA1006054	38_Salmonella_virus_Fels2	MHRIVKAHLDSFVKSYGIENH-EDVQFELFCNKAMLSSRISMDFEIDDVTTGAGDDGMDGIAIIIDEELCISPEDASSIFSSQRKNHDVDIVFIQSKRSESFDLGDFLKFKASVFRFIDESPYSCLDDIQKNAHEVFDVVIKNVPKIRGGRPSFTAKYVATGIYKSPRELESARKLFIKEIEELGYFCNVSVEFVDRDELTRTWIDTYSVVNAELPLFSNAPLPKINGIEEAYLAVVKAKDFVSNLLMTEEGSLRNHVFVENVRAFLGIDNPVNASIAETIKDRDAASRFPVLNNGITIVSPDVKLQGSILHLENFQIVNGCQTSNVLYECRDSLDD-MMVNLKVVETLNEDVFSELVRATNSQTKVDETQFYSLRPIIKKVEAYFDTYEGQ-DGRLYL…
ENA1006054	39_Salmonella_enterica	MHRIVKAHLDSFVKSYGIENH-EDVQFELFCNKAMLSSRISMDFEIDDVTTGAGDDGMDGIAIIIDEELCISPEDASSIFSSQRKNHDVDIVFIQSKRSESFDLGDFLKFKASVFRFIDESPYSCLDDIQKNAHEVFDVVIKNVPKIRGGRPSFTAKYVATGIYKSPRELESARKLFIKEIEELGYFCNVSVEFVDRDELTRTWIDTYSVVNAELPLFSNAPLPKINGIEEAYLAVVKAKDFVSNLLMTEEGSLRNHVFVENVRAFLGIDNPVNASIAETIKDRDAASRFPVLNNGITIVSPDVKLQGSILHLENFQIVNGCQTSNVLYECRDSLDD-MMVNLKVVETLNEDVFSELVRATNSQTKVDETQFYSLRPIIKKVEAYFDTYEGQ-DGRLYL…
ENA1006054	40_Variovorax_paradoxus	MHRIIQAHFDSFIKSFGLEGDDEATQFEKFATHCVIANRYSGTFDLDDVVTSTDDDGIDGLAVVVDESVATSTEDTQAIFAAPRRNHDVDVIFVQAKRSEGFDLGDFLKFKEGILRFVNQVPYGATDDVLVEARGMFDTVVK-VPKLRNGRPSLTARYVTTGAYHKPDALQTALNDFTGQLIELGLFHEIDVRFLGREDLTKLWVSTYSGIEASLPVFSHAALPNIAGIDEAYLAVVKASDFVNNLLVTPDGNLRGQVFEENVRSFLGDDNLVNASIAATLAS-DGASRFPVLNNGITLVCPEVKLQGTTLHLTNYQIVNGCQTSNVLFQKRDSLGD-VMVNIKVVKTQLEDVFSDLVRATNSQTKVEDPQFLSLRPIIKRVEQYFNAFEGE-DSRLYL…
ENA1006054	41_Vibrio_cholerae	MHLILQEHIKDLVNDFGIDSSDMPKLFEFFCNYCVLSKKYLGRFNPIDITTKEDDASIDGIAVIIDGELITSIDDAEHIFSSHKRNLFVEFIFTQVKSGEAFRKEEISNFSLGLKDFLSLTPSLPNGEYNIEMLNVIKVVFRNLKKVLNSRPSCSIYYCTSGTYKGEAEIQACFDFIKSEVSDLDYFNDVSVFPIGRKEILSYWKDINEKNEAKIKLVEFCGIPKNKDIPQSYVAVVNAKEFVTELLLDSEGNLKHSVFEENIRSFLGSKNEVNAKISDTLNSPDKKHLFSVLNNGITIVAPQLTLPNSKMDLINYQIINGCQTSNTL-VNNFEQLDDVNVVIRFIESPNNDISTDIIAATNSQTGIPSESFHGLREKAKLVQHYFNAKNNDVDTPIYF…
ENA1006054	42_Morganella_morganii	MHRIVKAHLESFVKSFGIENL-EDVQFELFCNKAVLSSRISMDFEIDDVTSGAGDDGMDGVAIIIDEELCISPEDAVSVFSSQRKNHDVDIVFIQSKRSESFDLGDFLKFKESIFRFIEATPYLCTDDIQKNARDIFDVIIKNVPKIRGGKPTFTARYIATGLYKKPKELELAKKSFADEIEELGYFGDISVEFIDRDELTRIWIDTYSVVNAELPLFSNAALPKINEIEEAYLAVVKARDFVDNLLVTEDGSLRNHVFVENVRAFLGIDNPVNASIAETIKDKNTASKFPVLNNGITIVSPDVKLQGNILHLENYQIVNGCQTSNVLYECRDSLDD-MMVNLKVVETLNEDVFSELVRATNSQTKVDETQFYSLRPIIKKVESYFDTYEGQ-DGRLYL…
ENA1006054	43_Marinobacter_nanhaiticus	MHRIVASHLDSFVDQYALAAD-RTVQFEKFANFAVLSGKLATSVDLDDVTTGNDDDGTDGVALIINEEHIVSAGDAESLFAHERRNNDVEVVFVQGKTSDGFDLGDFLKFKESVLRFFTQEPYLALSDLQQEARAAFDVAIKNVPKIRHGKPSVSAFFVTTGNYSAPDALEAGRKDMISQLGELGLFQNVDVRFMGRDDLVSAWVASYSGIEASLTMNSSASLPEIAGIDESYLVVAKAKDYVENLLVSDDGSIRGQLFEENVRHFLGPENPVNEQIAETILNQSSKTRFPVLNNGVTLVSPDVRVQGTTLHISNFQIVNGCQTSHVLYENREALTDDLMVTLKVVETTDEDVFSELVRATNSQSKIEESQFLSLSPIAKRVEAYFNTYEGQ-DGRLYF…
ENA1006054	44_Pantoea_brenneri	MHRIVKAHLDSFVKSYGLESN-EDVQFELFCNKAILSSRISIDFELDDVTTGPGDDGTDGVAIIIDEELCISPEDAESVFSSQRKNHDVDLVFIQSKRSEGFDLGDFLKFKASILRFVEEEPYSGIDDVQKNARSVFDVVIKNVPKIRGGRPTFTAKYIATGIYRKPKELESAKETFAREIDELGYFCNVSVEFVDRDELTKTWTDTYLVVSAELPLFSNAALPKINGIDEAYLAVVKAKHYVDNLLITEEGALRNHVFVENVRAFLGIDNPVNASIAETIRDKKSASRFPVLNNGITIVSPDVRLQGSILHLENFQIVNGCQTSNVLYECRQDLDDDLMVNLKVVETSNEDVFSELVRATNSQTKVEDTQFYSLRPIIKKVEAYFDTFEGQ-DGRLYL…
ENA1006054	45_Enterobacter_asburiae	MHRIVKAHLDSFVKSYGIENH-EDVQFELFCNKAMLSSRISMDFEIDDVTTGAGDDGMDGIAIIIDEELCISPEDATSIFSSQRKNHDVDIVFIQSKRSESFDLGDFLKFKASVFRFIDEYPYSCLDDIQKNAREVFDVVIKNVPKIRGGRPTFTAKYVATGIYKNPKELESARECFIKEIDELGYFCNVIVDFVDRDELTRTWIDTYSVVNAELPLFSNAPLPKINGIEEAYLAVVKAKDFVSNLLMTEEGSLRNHVFVENVRAFLGIDNPVNASIAETIKDRDAASRFPVLNNGITIVSPDVKLQGSILHLENFQIVNGCQTSNVLYECRDSLDDNMMVNLKVVETLNEDVFSELVRATNSQTKVDETQFYSLRPIIKKVEAYFDTYEGQ-DGRLYL…
ENA1006054	46_Xanthomonas_arboricola	MHRIIKAHLQSFVSSFSLEAE-EAKQFEKFAAYSVIASRFSGSFDLDQVVTGENDDGMDAISIMIDETGCTSIEDAQATFAPARRNHDVDAVFVQAKRSEGFDLGDFLKFKEGVLRFLTASPYLPTDDVITESRGIFDIVLE-VPKVRNGRPSLIARYVSTGLYQKPDALEVALVDFKNQVTALGIFHEVDIKFVDRDELTRLWVGTYSSVNASLPAFTYAALPNIVGIDEAYLAVVRASDFVDNVLTTEDGNLRTQVFEENVRSFLGADNLVNRSIAATLTS-DISSRFPVLNNGITIVSPDVKLQGNTLHLTNFQIVNGCQTSNVLFENRASLGD-VMVNVKIVETQLEDVFSDLVRATNSQTEVGDIQFLSLRPIVRKVEQYFNTFDGA-EGRLYL…
ENA1006054	47_Cronobacter_sakazakii	MHRIVKAHLDSFVKSYGIENH-EDVQFELFCNKAMLSSRISMDFEIDDVTTGAGDDGMDGIAIIIDEELCISPEDATSIFSSQRKNHDVDIVFIQSKRSESFDLGDFLKFKASVFRFIDEYPYSCLDDIQKNAREVFDVVIKNVPKIRGGRPTFTAKYVATGIYKNPKELESARECFIKEIDELGYFCNVCVDFVDRDELTRTWIDTYSVVNAELPLFSNAPLPKINGIEEAYLAVVKAKDFVSNLLMTEEGSLRNHVFVENVRAFLGIDNPVNASIAETIKDRDAASRFPVLNNGITIVSPDVKLQGSILHLENFQIVNGCQTSNVLYECRDSLDDNMMVNLKVVETLNEDVFSELVRATNSQTKVDETQFYSLRPIIKKVEAYFDTYEGQ-DGRLYL…
ENA1006054	48_Enterobacter_hormaechei	MHRIVKAHLDSFVKSYGIENH-EDVQFELFCNKAMLSSRISMDFEIDDVTTGAGDDGMDGIAIIIDEELCISPEDATSIFSSQRKNHDVDIVFIQSKRSESFDLGDFLKFKASVFRFIDEYPYSCLDDIQKNAREVFDVVIKNVPKIRGGRPTFTAKYVATGIYKNPKELESARECFIKEIDELGYFCNVCVDFVDRDELTRTWIDTYSVVNAELPLFSNAPLPKINGIEEAYLAVVKAKDFVSNLLMTEEGSLRNHVFVENVRAFLGIDNPVNASIAETIKDRDAASRFPVLNNGITIVSPDVKLQGSILHLENFQIVNGCQTSNVLYECRDSLDDNMMVNLKVVETLNEDVFSELVRATNSQTKVDETQFYSLRPIIKKVEAYFDTYEGQ-DGRLYL…
ENA1006054	49_Aeromonas_dhakensis	MHRIVAALLRDFVSSYHIEEM-ESEQFERLINYCVVAPEVVESFDLSDITTGSDDDGIDGVCVLIDQEVILSVEDADELLSDGRRNHDVKLVVTQSKTSESMDLGELLKFHAAIKRFCHDFQYNPTDPIEQNSKEIYSKAID-AGSLKDGKLSLIIRYAYTGRFLSPKQIIKAIDELKEDINE-GYFSDISYEVLDRDGLAGAFKRTTSPIEAKIDAFSVAPLPKIADVEEAYLAVVPAKQFIQNMLADEHNHLRLHVFEENVRAFLGTDNPVNSAIGETIKNVDSFSRFPVLNNGITIVSPDVRVQGLSITFVDYQIVNGCQTSNVLWLNRNDLIDNMMVTLKVIETDSEDVFSDLVKATNSQTKIDNDQFLSLLPAARKIERFFNSYTED-ENRLYF…
ENA1006054	50_Pseudomonas_fluorescens	MHIIIKGNIQELVDEFEYNGV-DSKLFEYFCNFSVVSKHFLGRFNPKDITTEEDDASLDGVAIIIDGDLITTEDDAIATFNTHKTNLSAEIIFTQAKSGEQFKKEEINNFSIGIEDFLSLNPKLPQGKHNQESLLIFKIILENLKKIKNRRPNASIYYCTSGTYKAEKEILASFDILHRKIQGTDLFNSVKVTAAGRKELLKYYADVSEKNEAKLKLIDYFGMPAIPSIPQSYVGVANAGQFVDSLLRDKEGNLNHSVFEENVRAFLGAENEVNLNIESTLKNTTKKDLFSVLNNGITIVTPELTLPNSKISLTNYQIINGCQTSNTL-HLNRHLLDQVNVVIKFIESADNDVSGDIIAATNSQSEVATESFHGLKSKAKLVQKYFDAHNTAAENKIYF…
ENA1006054	51_Enterobacter_cloacae_ISC8	MHRIVKAHLDSFVKSYGIENHEEDVQFELFCNKAMLSSRISMDFEIDDVTTGAGDDGMDGIAIIIDEELCISPEDATSIFSSQRKNHDVDIVFIQSKRSESFDLGDFLKFKASVFRFIDEYPYSCLDDIQKNAREVFDVVIKNVPKIRGGRPTFTAKYVATGIYKNPKELESARECFIKEIDELGYFCNVCVDFVDRDELTRTWIDTYSVVNAELPLFSNAPLPKINGIEEAYLAVVKAKDFVSNLLMTEEGSLRNHVFVENVRAFLGIDNPVNASIAETIKDRDAASRFPVLNNGITIVSPDVKLQGSILHLENFQIVNGCQTSNVLYECRDSLDDNMMVNLKVVETLNEDVFSELVRATNSQTKVDETQFYSLRPIIKKVEAYFDTYEGQD-GRLYL…
ENA1006054	52_Burkholderia_lata	MHKIIKSHLESYVTSCSLEQL-ESERFESFCNYSIVFDRVGASFDASEITTGPDEDGIDGVSVIINEEICLSKEDAETIFGSDKRNNDVELVFVQSKTSESFDLGDFLKFKEGVMRFLEADPYESVDDVLKSANETYNFCLS-VPKIRGGKPRLTARYAATGKYEKPIAIERAVKKFETEAIALGYFANVDIKVIGREEITTLWVQTYSGVSAALPVFSSAALPPIAGVDEAYLVVAKAKDIVDELLTAKDGALRTQVFDENVRAFLGPDNPVNASIGSTLSDAKASTRFPVMNNGITIVSPDVRVQGNVIHLENFQIVNGCQTSNVLFEHRHSLNQSVMVNLKIVETKNEDIFADLVRATNSQSKIDDNQFYSLRPIVKRIEQYFNSFDGD-ESRLYF…
ENA1006054	53_Pseudomonas_otitidis	MHRIVMSHLRSFASNYGYGTY-QDQQFEYFCNFSILYTKCATAFDLDNVTTGVGDDGMDGVAVIINEELVISEEEAARNFEGGRKNHDVELVFVQAKTSEGFELGDFLKFKESVVRFVKEDVYTAPDSVQRNAREVFDLCIRNVHKIRGGKPKLTARFVATGNYLAPKEFEQALAAMAKALDDLGYFSEVDVRCLGRSEITDLWVSTYSGVSAQLPLIHSAPLPPISGVEEAYLVVVQAKQFVKNLLVASDGGLRNQVFEENVRSYLGSDNPVNESIAKTLCDKENSSRFPVLNNGITIVSPDVRLQGSVLHLENYQIVNGCQTSNTLYEYQGKYGDEVAVTLKVIETSSEDVFSELVRATNSQSKVDETQFLSLRPIIRRVEQYFNSFEGQ-DGRLYL…
ENA1006054	54_Candidatus_Accumulibacter_sp_BA-91	MHIILKNHVKELASDFAYNGY-DAKLFEFFCNYCVVSKHYLGRFDPKDITTDEDDASIDGLAIIVDGDLIITVDDAEEIFKTHKSNLSVDVVFTQVKSGDQFRKEEINTFHVGLEDFLSLDPKFPNGTLNQESVAILKIVLANLKKVRNRRPSAHIYYCTGGTYKKEREIKAAFDIIERSVGTDLFFK-VVVIPSGRSQILRLYADLTEKNEARLKLIDYFGMPTMPGIPQSYVAIVNARNFVDSLLVDDEGNLRQSVFEENVRSFLGSENDVNSAIEATLANGEKKKLFSVLNNGITIVAPELTLPNTKIHLTNYQVINGCQTSSTL-HANKTLLDEVNVVVKFIESPENEASGDIISATNSQSDIPKESFYGLRNKAKLVQKYFEAHNQTLENKIFF…
ENA1006054	55_Alcanivoracaceae_bacterium_GenoA1_TS13_700	MHRIVAALLRDFVESYELHEM-EADQFERLVNHCVITPEVVESYDLADITTTSGDDGLDGCALLIDQEVSLSIEDAEEILGDGRRNHDVKLILTQAKTSENLDLGEVLKFHAAIERFCHDFKDTPNDSIEANTKQVYGAAID-AGAIRDGKLSLLIRFAYTGRYIAPEEIEKAKAELVNRIEEEGYFSEIDYEILDREGLGHAFQSTTAPIEAKVDAFSVAALPTIAGVEESYLAIVPAKKFVENLLADDTGRLRLHVFEENVRAFLGADNPVNSAIGETIRNEESHSRFPVLNNGITIVSPDVRVQGMSITFVDFQIVNGCQTSNVLWINRDDLSDDMMVSLKVIETDNEDVFTDLVRATNSQTKIDDDQFLSLQPMARRIETYFNSFSDD-ENRLFF…
ENA1006054	56_Serratia_marcescens	MHRIVKAHLESFVKSFGIENL-EDVQFELFCNKAILASRISMDFEIDDVTSGSGDDGMDGVAIIIDEELCISPEDAASEFSSQRKNHDVDIVFIQSKRSESFDLGDFLKFKESISRFVEETPYSCADDIQKNARDIFDVIIKNVPKIRGGRPTFTARYIATGIYKKPKELELARRQFINEIDDLGYFCDISVEFIDRDELTRTWIDTYSVVNAELPLFSNAPLPKINGIEEAYLAVVKAKDFVDNLLITDEGSLRNHVFVENVRAFLGIENPVNASIADTIKDKDAASRFPVLNNGITIVSPDVKLQGNILHLENFQIVNGCQTSNVLYECRNSLDDSMMVNLKVVETLNEDVFSELVRATNSQTKVDETQFYSLRPIIKKVEAYFDTYEGQ-DGRLFL…
ENA1006054	57_Rhodanobacter_sp_Root627	MHIILQNHINDLQADFGYEGL-DSKLFEVFCNYCVVSRHFLGRFDPVDVTTDEDDASIDGVAIIIDGDLITNLDDAQEIFNTHKTNLVVDVVFTQAKSGESFNKAEIANFKMGLEDFLSLDPKLPNGKLNGEAISILKVVFENLKRVRNRRPNIHVYYCTSGTYKSEREIRAAFDIIARHVKETELFYSVSVTPSGRSEILKFYSDITDKNEAKLRLIDYFGMPEMPGIPQSYVGVVSAKSYVDALLVDGDRALRQSVFEENVRSFLGQDNDVNSAIQGSLQDKDKRKLFSVLNNGITIVAPEITLPNTKIHLTNYQIINGCQTSSTLHENYESLTEDVNVVIKFIESPDNESSSDIIAATNSQSDIPKEAFYGLRTKAKLVQKYFDARNQAADSRIYF…
ENA1006054	58_Prokaryotes-Bacteria-Betaproteobacteria_Duganella-sp-CF517	MHLVTKSYFESFCKDFGAPY-EEAKNFEAFVNYCVFSKYSGDNVEASDLVYEGADPGIDGALLFLDDRAVFSVEELIEVFDTTKREYQVTIVLTQAKRSTTWSKQEIDSFVSAIIDYLSETPAQPHSQYLSDFRKMFVAIFQNIGRIKGGLPNIHAYFLTAAPDTEAVEINAAFQIGEAALKKMGYSNETLLVKGHREIIHELWLSAEGPMEARLATVGYAPFPAVPNISNAYVATVTARSFIDAILKDKNGAPRKKLFEENVRDFLGVDVEVNSEIAETLSDADKKARFGLMNNGVTIVASSVRPAGQEIYIRDFQIVNGCQTSNIL-ISMDDVVDNVCLMIKLIEADEPSVIDDIVRATNRQSKVEDAQFISTLTALRDLEQYFNARGVTEASRIYF…
ENA1006054	59_Prokaryotes-Bacteria-Gammaproteobacteria_Azotobacter-chroococcum-NCIMB-8003	MHLVTKSYFDTFCRDFGAPY-DEAKNFEAFVNYCAFSKYSGDSVEASDLVYEGADPGIDGALLFLDDRAVFSLEELEEIFQTTRREYQVSIVLTQAKRSTSWSKQEIDSFVAAIVDYLSELPAQPHSQYLADFKKMFNKVYENIGRVKGGLPNIHAYFFTAAPDTDAVEINAAFQVGESALKRIGYSNETLLIKAHREVIHDLWLLADGPMEARLATVGYAPFPAAPSINNAYVATVTARSFIDSILKDQNGTPRKKLFEENVRDFLGVDVDVNSEIAETLSNADKKPRFGLMNNGVTIVASSVRPAGQEIYIRDFQIVNGCQTSNVL-ISLDAQVDSVSLMIKLIEADEPSVIDDIVRATNRQSKVEDAQFISTLAALRDLEQYFNARGAGEASRIYF…
ENA1006054	60_Prokaryotes-Bacteria-Alphaproteobacteria_Methylobacterium-aquaticum	MHLVTQSYFNAFCKSFGAPY-KDTKNFEAFANYCIFTKYTGDTVEVADLVYDGADPGIDGAFMYLDDRAVMSFEELAEILDGSRREYAVSIVFTQVKSSTHWLKVEIDSFIASIVDLLSDSPAQPHAEHLAEFRLMFKKIFENIGRIKNGLPNLHAYFLSAAPDTEASEINAAFDIGEKALKRLGYSHDTRYIKGHRDFIHNLWLAADGPVEARLPTIGYAPFPAAPSINNAYVATVLARNFIDTVLKNKDGSPRKKLFEENVRDFLGVDADVNSEIAGTIGEEGRKSRFGLMNNGVTIVASSVRPAGQEIFIRDFQIVNGCQTSNVL-ISLDEKVDAVSLMVKLIEADQPSVIDDIVRATNRQSKVEDAQFISTLDVLRKLEHYFNARGATEANRLYF…
ENA1006054	61_ENA_OLMU01006054_OLMU010060541_3#-845#-2569#-1#-ID=625_3	MHLVTKSYFDAFCNEFNPPY-DDGKNFECFANYCVFSQFSADNIEPSELVYEDADPGIDGAFVFVEDRAVFSVEELASILSSSKRDMDFTVVFTQAKSSVSWQKKEIDSFAAAIVDLLSETPAQPHGEALAEFKKIFHAIFKNIGRVKGGRPEVRAYFATAAPDTDATEINAAFMIGAKSLEKTGFFSAVAFEKAHRDVLHEFWLGINGSVEATLKTVGYAPFPVAPDIVNAYVATVHARDFIDSVLKDSGGNVRKKLFEENVRDFLGVDAEVNSEMSATLSDTTKKDRFGIMNNGVTIVADDVRVAGQDIFVRDFQIVNGCQTSNML-IAEDENIQHVSLMVKLIQADDPNVIDDIVRATNRQSKVEDAQFVSTMSFLKDLEQYFRARGEDEANRLYF…
ENA1006054	62_Prokaryotes-Bacteria-Actinobacteria_Rhodococcus-fascians	VHRVVKAHLTDFVSKFDVAG-DQSKQFEAFVNYSIFRRFCGDQVDPDSLVYDGEDPGIDGFMSFVEDSYVESVDEVEDALKSTRRDANVSVVFVQSKTSETWKKSEINTFQAGILDFLSDAHNYPHAEYLENGRDVFDAILS-VGRIRNGKPNARIYFATTARESTDRGIIAARDSLTSSVIDTGLFHDVEVVLIDRDSIVDLWTSSEGSVEATLKLLGNAPFPATPGIDESYVVTVRAQDFIESILTDKNGKFRQRIFDENVRDFIGVDSDVNAEMGTTLQDASRQNRFGILNNGVTIIAPDVRLAFEM-FLRDFQIVNGCQTSNVLFQNKDIVDGDATLVLKIVETSDPSVVDDIVRSTNRQTKVEESQFLATLDAIKMIDKYFVARAEDDEYRLFF…
ENA1006054	63_Prokaryotes-Bacteria-Cyanobacteria_Scytonema-hofmannii-PCC-7110	MHKIVKSHLKTFVEEYELHSY-EDKQFEYFVNFCLASKSFSGRINPKDITTYEDDAGIDGIFFLIDGDLVVTLEDANVIFSGHRRNLEVEVVFTQIKTSEGFEKKEIANFSDGVFDFLSDTPALPQGEFIKESKEIFDLIVENVNKIKEGKPRSSMYYCTSGVWEEKKELEGIFSNAKRKIEKSGYFRDVFVSPIDRDKLIKIWTVTQQPVEATVKVKGYIPFEKIRDVSEAYLAIIPAKNFVESVLLGEDDRIRAGIFDENVRSFLGEDNDVNSKIIKTLKSDDIRDRFAILNNGVTVVSPDVRVSDSI-SMYNYQIVNGCQTSHVLFRNRQLLDENTMLTVKVIEAEHPDVVNQIVEATNNQSYVADEKFLSLKDKAKSVEVYFNTCNEEVDSRIYF…
ENA1006054	64_Prokaryotes-Bacteria-Delta-epsilonproteobacteria_Deltaproteobacteria-bacterium-HGW-Deltaproteobacteria-15	MHKVIASYLETFSVHHGIESL-ESERFERFVNFAVVSSFFPDQFDIDDITTGTGDDSIDGVAVIIGDELVVSADDASSVFARPRQQVPARYIFVQAKRSESFDAGEMLKLGSGVQRILTDADGGPSDDVLKDFLKIHEVVVANLAKVENGRSDALLFYVTTGTWHEDNGLRPQLRYVETQLKSTGLLHSITYEPVDREKLIRFWLMSQAPVEATFPAKNYIAFPAIEGVTEAYLAIVPALEFVNRVLADDEGRIRASVFDQNVRAYLGDDNRVNVKIRASLQDKSAHDRFAVLNNGVTVVSPDVRVSDRI-SVKDYQIVNGCQTSHVLFRNREALTDKVFVPVRVVEAADPGLIARMVEATNSQSNVEESQFLSTRPFVRQVEAYFDAFDNEEDRRLYF…
ENA1006054	65_Prokaryotes-Bacteria-Chlorobi_Porphyromonas-cangingivalis	DNKFIEGILQEFKTDFKLSGV-ESKAYEYLINYIVVSKLHPEAFDLKDLDVDGGNFGIDGIAIIVNNNLVLSIEDLGAL--RRSKDLDVKIIFTQSKTSPNYDSGDLYKFIGAVKNFFSKTPTIPITEELRYFKNIYEELFKENSRINKQSPSVALYYATTGKSANDSVTAGIAQQEEKSIEAVQELKEVKINLIGSDFVIDTYKEIENRFDVIVNFKNNLSLDRIVDVEQSYIGYLSVPEFI-KLISDSEGNLRRNLFYENVRDFQGESNSVNSEIRETINNNSLQDKFILLNNGVTVVAKHFKNGSNDYEVREFQIVNGCQTSNIIFQNKEAIMDSFLVPIKIIHTNNNELINRIIRATNRQTPVPEEAFITLERFHKRLQDFYIHQSKDLSEKIYY…
ENA1006054	66_Prokaryotes-Archaea-Euryarcheota_Methanohalophilus-mahii	NKIILNECIQEFKEKNWLDL-SYDEIMEIFSSLYITRELDTSYSEIEDSIVDGGDGGIDSFIILVNDTSVFTEEDIEEI--TFNESTEIIIYISQAKTENSFKENALDKLYISLEKILDELEENLLSKRF-NPMLVEKILLFNIWKSVRKKSKFTINFTYSCKAEDTN-VNGSFRLKVDQIALTKERVNINFNLYSAKELIELYSKPQH-TKLELVFNETPIIQGRNQEEDGYLGVVTLADYYKFIVDIKENKIREYLFESNIRHYQG-DADVNQKIAETLEHNSSQD-FWWLNNGITIIGSDCNLHKTL-FIDDVKIVNGLQTSYTIKFDDLAVNDDRSILVKVIRSTQKETIDNIIFATNSQNPVSPTLLRATGEIHRNIEILFGNKG------YYY…
ENA1006054	67_Prokaryotes-Bacteria-Aquificaceae_Hydrogenivirga-sp-128-5-R1-1	IDIGLNAKINLFVQKFGINKEDFPDLFEMFSNYVIISNELEEDID-NSILT-GKSKGIDGIGIIINDKLIKDLSDLENF--KDIKINSLKYCFIQSTTKKSFSEEKFQAYIDTIIDFLLNIEISPFSDI---HREIFSEHINNI----QSTPIISIYFSSAKTKHELTE--EFIEGQKRKISREDLENRDNIYFLQKDELKGLFENIETFHKVDIEVEESFQLKEKEKIPISVIASIKFKEF-KKLILTTNNNLRDSLFVENPRSFLRE-TNVNKDIRGTLEDDNLRDYFIFFNNGLTILCDKIEKPVKRTFILHYRIINGCQTTHVLEFFKEKPQKAIEIMVKLIATDDKSLKTDIIYSTNNQNPISK-DLLSLNEFHKELEEYFIGKE---DLDLYY…
ENA1006054	68_Prokaryotes-Bacteria-Firmicutes_Gemmiger-formicilis	MDRITKGYMNNFAASQELTGQ-ESELFESFACYCVLSKEYPEHFDISDIVTGGSDAGIDGIAIIANNVLIHSQEEFDDLAEQTHTITDLKFIFIQAKTSPTFNGGDIATFGFGVCDLLKEQPELVQNAEVQEKSNIISHILSNMMRVRN-KPKCLLYYVTTGNWTEDQNLCSRIEGVKSDLKSENLFSEISFVPVDANYLQKLFKNTVDKIQAIIDFPERITLPEMEKVKEAYLGILPACQFL-NLVSNEDGIIKSILY-DNVRDFQGE-NDVNVEIAETLNSSE-ADKFVILNNGITIICKELKNVRNQFSLEDYQIVNGCQTSHVLYNNKETISDKVYVAIKIISTDDEETVNKIVKATNRQTEVTDEQLLALNDFNKRLEAYYQTYSGV--QRLYY…
ENA1006054	69_Prokaryotes-Bacteria-Acidobacteria_Acidobacteriales-bacterium-59-55	MDKITESLLSEFSQQNNLDTL-ESKRFEHFTAYIVVKSEHPETFDVVGSDTNGVDAGMDAIAVIVNNTLLTDVDEVEDAT-AGSGPLEVEFIFVQSETSLHFDGAKIGTFGFGVLDFFSDNPKLKQNDKVAGYAEMMRAIYKSSR-FTRGNPVCKTFYATTGVWQDDATLNSRIEGVKSDLDNTGLFSIVEFIPCGRSRVQQMYQKTKNAISADFVFSARVTKPDIPGVGQAYIGFLPWSEY-KKLIIDDSGNMKGGLFFDNVRDWQGF-NDVNSQIRNTLES-DNRNRFVLMNNGLTIIAATVQPTGDKFYIEDYQIVNGCQTSNVLFAERAILDDNVTLPIRLISTQDENVTNAIVKANNWQTQVKEEQLFALQEYPKTLEAYFNSVSSP--ERLYF…
ENA1006054	70_Prokaryotes-Bacteria-Planctomycetes_Planctomycetes-bacterium-RBG_16_55_9	MDRITKSLLDQFTQENSLGSL-EGKAFEHFSGFLVTSSHYSESFASDDIAVGGGDCGIDCISIIVNGCLVTHPEEIEDLAD-TNGYLDVTFVFVQAERSSSFDSAKLGQFGFGVVDFFSETPRLPQNESVLTAYRAMTEIFASSL-FKKGNPQCFLYYVTTGTWANDQNLCARRDAVVKDIAGLNIFRGVRFDCLGARELQRLYQDSKNAIAREIVFTERTVLPELPGVEQAYIGVLPAQEFL-KLVQNENEEVLTSIFYDNVRHW--QENPVNTEMRATLEDESLRPYFPLLNNGITIVARQVNPTGNRL-IEDYQVVNGCQTSYVLHECRACLTDQVCVPVRLIATQDPKIRNSIIKATNRQTQVTDDQLFALSDFPKQLEAYFETFEGR--KRLYY…
ENA1006054	71_Prokaryotes-Bacteria-Spirochaetes_Spirochaeta-lutea	MDRITKGMLEEFVKENSLSNF-EATAFEHFTGALLVAEHYSESFSSDDIHIGGGDTGIDSIAILINGALITDIEEIDELLR-VNGYLDVSFIFVQSERSQNFDMQKLGHFGFGVSDLFSERPTLPHNEKIELKFQIANELFSSSK-FKRGNPKIFLYYITTGKWGEDTNLNSRRESVITELSDLSLFSDVKFECKGAKELHSLYRNSKNAIQREIIFPNKTALPDLSGVEQAYIGYLDATEYL-KLIQNENKEIISSLFYDNVRHWQAW-NPVNKEIRATIEDSSKKEYFPLLNNGVTIVAKALTPTGNKLTIEDYQIVNGCQTSHVLHELNDSLDNTIHVPVRIIATKEPEIKNSIIKATNRQTEVSDDQLIALSDFPRKLEDFFPSYDKK--NPLFY…
ENA1006054	72_Prokaryotes-Bacteria-Nitrospirae_Nitrospirae-bacterium-GWF2_44_13	MDIIIEGYLKRFVDDFELDKS-KEINFEKFCHYSILKNELSFLDDLDDVGV-GKNKGIDGICFSIDGNIITSLNEIEDLS-VTKRNFDITIYFFQAKTSPKFEDSEIANFCDTVIDFLSEKPKYSFTSETKEYHNLYLEILK-LLSVKSF--NCKLFYCSTGTWNNETSCATTIEKKKEILSTGNFKNKVEIIPVDNEKLRKLFDRANQPLNTEFTFSRKIALKEINKVRESYIGILPFKEYKEVIIDSASGKLKP-LFYDNVRDFLGIDEEVNDKINHTLQEKQ-YALFQLLNNGITIIAEDNK--GRGKFILTNQIVNGCQTSNVLFLNKDLEGIDLFIPIKLIITDDPDIRDRVIVSTNNQTEIKEEQLLALTSFQKGLEEFYKYMGDG----LYY…
ENA1006054	73_Prokaryotes-Bacteria-Verrumicrobia_Rubritalea-squalenifaciens-DSM-18772	MDRITSSLVKEFLSTQEMKTS-DAVDFENFANYAIVANEYHKTFDVFNVTIGGDDTGIDGLAILVNGHLVEDKNEIDELEK-INGSLDVTYIFIQAKTSTSFSSAEMRTFYHGVTDFFSEDPRLRRNADVKKFAEISDYLLSAAN--FKSNPVCKAFFVTTGKFREDQNLLAVINKAQIELEDYNLFSRIDLIPIGADDLAKLYRKTINPISRTFTFSNKVSLPSIDGIDQSYFGVVPFSEF-KKLIMDDNDSLFN-VFDDNVRDFQGESNQVNKKIAETLGG-DNPNLFSVLNNGVTIVANKLKTVNS-FSVEDYQIVNGCQTSNVLEHRHLAALDGVDIPVRLIVTTDDDVKSEITISTNSQTAIKKEQLTSMTDFQRKLEAYYKTIKG--DGQLYY…
g3337	1_Saccharospirillum_sp_LZ-5	MKIDAFFDNLWQDYINMTPQAEAIANALIARGEVVQNDHVAFRTFNTGPIQLKHLEPFILDMGYSRYEPYHFPSKKLDAFGYIPPS--MPRIFLSELRVEELTDTAQTLVRRLVDQINPDDVADASIFWRGPLWQTPSYEDYEQLASESEYAAWLSVIGLRCNHFTINVNALNGINDIEQMNQMIEELGFSINDAGGRVKGSPAVLLEQGSTKASVQPFTFADGKQHDVTTCYYEFAKRYHDDEGNLYQGFVAASADKIFESTDMR
g3337	2_Saccharospirillum_impatiens	MKIDAFFDNLWQDYINMTPQAEAIANALIARGEVVRNDHVAFRTFNIGPIQLKHLEPFILEMGYSRYEPYHFPSKKLDAYGYIPPS--LPRIFLSELRVEELTDTAQGIVRRLVDQINPDDVTDASIFWRGPLWQTPSYEDYEQLASETEYAAWLSVIGLRCNHFTINVNALNGVNDIEQMNQMIEELGFSINEAGGRVKGSPAVLLEQGSTKASVQPFTFADGKQHEVTTCYYEFAKRYHDDEGNLYQGFVAASADKIFESTDMR
g3337	3_Saccharospirillum_sp_MSK14-1	MHIDTFFDHLWQDYIRMTPQAETIAQALRDRGETIQNDHVAFRTFNRGPISLEKLEPFILDLGYQRYEPYHFAEKKLDAYGYIPPN--QPRIFLSELRVEELSAEAQRLIDGLIEQIDPSDVNDASIFWRGPLWAVPTWADYQQLASESEYAAWLSVIGLRCNHFTIDVNALRDIDSIDSINTLVEDLGFSINASGGRVKGSPDVLLEQGSTKASIQPFEFAGGETHDVTTCYYEFAKRYLNDEGQLYQGFVAASADKIFESTDMR
g3337	4_Saccharospirillum_mangrovi	MHIDTFFDHLWQDYIRMTPQAETIAQALRSRGERIQNDHVAFRTFNRGPIALEKLEPFILDMGYQRYEPYNFAEKKLDAFGYIPPN--QPRIFLSELRVEELSTGAQRLIDGLIEQIDPNDVSDASIFWRGPLWDVPSWADYQQLAAESEYAAWLSVIGLRCNHFTIDVNALRDIDSIEAINTLVEDLGFAINASGGRVKGTPEVLLEQGSTKASVQPFAFAGGETHDVTTCYYEFAKRYLNEDGQLYQGFVAASADKIFESTDMR
g3337	5_Reinekea_blandensis	MTINDFYKHLWNDYIQMTPQAETIRQALLDRGEQVRNDHVAFRTFNIGPMRLEKLEPFILELGYQRYEPYHFPAKKLDAYGYIPPSNDLPRIFISELRVQELSGTSQTIIQGLVDQVDEAQINDASIFWRGPLWQVPSYSDYQTLAEESEYAAWLSIIGLRANHFTIDINALSQITEVSEMNSLIESLGYSINDSGGRVKGSPEVLLEQSSTMASKQAMTFAGGEQHEVTTCYYEFAKRYLDHDGQLYQGFVAASADKIFESTNMK
g3337	6_Reinekea_forsetii	MNTSEFYQQIWQDYIKMTPQAEAIEGALRMRGETVLNDHIAFRTFNQGPARLATLEPLILALGYKRFEPYYFAGKKLDAMGYTPPSSDLPRIFISELRVEELSAESQAVLQRLIGQMPTAADAS--VFWRGRAWLAPTFADYKMLAAESEYAAWLSIIGLRVNHFTISINALAQMSEVADLNEFVEALGFNINASGGRVKGSPAVLLEQSSTLASTQEFEFADGDRHEVSTCYYEFAKRYCDDAGQLYQGFVAASADKIFESTDSQ
g3337	7_Halomonas_ventosae	MSLDQFFARLWDDYTAMTPQASRIHDALVADGETIVNDHVAFRTFDRGPIRLADLEPHLLALGYTRLEPYDFEAKKLRAWGYLPPREDQPRVFLSELKCRELSAPAQEIIDELVAQIDPARIASPEVLWAGRLWETPTWGEYRTLAEESEYAAWLSIIGLRANHFTVSVNHLRRHDTLEKLLAKVESLGLSINASGGRIKGSPEVLLEQASTLADRLPFTFSGGRVEEIPTCYYEFARRYPDAEGRLYQGFVAASADRIFESTDAR
g3337	8_Halomonas_sp_TQ8S	MTIDEFFQHLWHDYTAMTPQAKRIHDALIEDGETIVNDHVAFRTFDRGPITLAALEPQLLALGYTPLEPYDFEAKYLRAWGYLPPQQDQPRVFLSELKCDELSLESQAVIDRLVAQIDPDSVNTPEILWSGRLWEAPTFDEYRLLMGESEYAAWLSIIGLRANHFTISVNHLTHYDTVEKLLEKVESLGLKINESGGRVKGSPEALLEQGSTLADRQPFTFADGQVEEIATCYYEFAKRYPKADGTLFQGFVAASADKIFDSTKMS
g3337	9_Halomonas_lutea	MTLDQFFDNLWNDYTAMTPQAQRIHDAFVDAGENIINDHVAFRTFDRGPITLADLEPHLLALGYTRYEPYDFAAKKLRAYGYLPPSPDQPRVFLSELKCDELSASAQRIIDGLVGQIDAERVQAPEVLWAGRLWAPPSFEDYQALMEESEYAAWLAIIGLRANHFTISVNHFHSYDSVEKVLDKIESLGLGINASGGRIKGSPDVLLEQGSTLADRAEFSFAGGQIEEIPTCYYEFAKRYRDVDGKLYQGFVAASADKIFESTNVR
g3337	10_Halomonas_xianhensis	MTLDQFFAKLWNDYTAMTPQAQRIHDAFVADGEAIINDHVAFRTFDRGPITLANLEPHLLALGYTRFEPYDFAAKKLRAYGYLPPSEEQPRIFLSELKCDELSTTAQRIIDGLVGQIDAARVGTPEVMWAGRLWDAPSFEDYQTLMDESEYAAWLSIIGLRANHFTISVNHFQTYDSVEKVLDKVESLGLGINASGGRIKGSPEVLLEQGSTLADRAEFTFAGGQVEEIPTCYYEFAKRYRASDGRLYQGFVAASADKIFESTDVR
g3337	11_Halomonas_zincidurans	MTLETFFAQLWDDYIAMTPQAQRIHDAFIADGETIINDHVAFRTFDRGPITLSDLEPHLLALGYTRYEPYDFAAKKLRAYGYLPPADDQPRVFLSELKCDELSDSAQRIIDALVAQIDPARVATPDVMWAGRLWDAPSFEDYQALMAESEYAAWLAIIGLRANHFTISVNQFRTYDSVEKVLAKVESLGLGINESGGRIKGSPEVLLEQGSTLADRVEFTFAGGQVEKIPSCYYEFAKRYHGTDGTLYQGFVAASADKIFESTDIR
g3337	12_Halomonas_muralis	MTIDQFFAKLWDDYIAMTPQAQRIHDAFVAEGEAIVNDHVAFRTFDRGPITLSDLEPHLLALGYTRFEPYEFEAKKLRAYGYLPPSDDQPRVFLSELMCDRLSDAAQRIIDGLVAQIDADEVKTPEVMWAGRLWQAPSFEDYQALMEESEYAAWLSIIGLRANHFTISVNQFKTYDSVEQVLTKVESLGLGINASGGRIKGTPEVLLEQGSTLADRAPFTFAGGQVEEIPTCYYEFAKRYDDANGKLYQGFVAASADKIFESTDIR
g3337	13_Halomonadaceae_bacterium_T82-2	MTLDSFFARLWDDYTAMTPQAQRIHDAFIDAGETIVNDHVAFRTFDRGPITLADLEPHLLALGYTRLEPYDFPAKKLRAYGYLPPDENQPRVFLSELKCDELSTTAQRIIDGLVAQIDPARVATPEVLWAGRLWEAPSFEEYQTLMAESEYAAWLSIIGLRANHFTISINHFRTFDSVEKVLAKVESLGLGINASGGRVKGSPEVLLEQGSTLADRAAFTFASGQVEEIPTCYYEFARRYRDADGKLYQGFVAASADKIFESTDIR
g3337	14_Halomonas_saccharevitans	MSLEQFFARLWDDYTAMTPQASRIHDALVADGETIVNDHVAFRTFDRGPIRLADLEPHLLALGYTRLEPYDFEAKKLRAWGYLPPRDDQPRVFLSELKCDELSAPTQAIIDDLVAQIDPARIASPEVMWAGRLWEAPSWEAYNTLAEESEYAAWLSIIGLRANHFTISVNQLRHTPTLASLLEKVESLGLSINTSGGRIKGSPEVLLEQASTLADRMPFTFAGGRVEEIPTCYYEFARRYADAEGRLYQGFVAASADRIFESTDVR
g3337	15_Halomonas_daqiaonensis	MTLEQFFSRLWDDYTAMTPQASRIHDALVADGETIVNDHVAFRTFDRGPICLADLEPHLLALGYTPLEPYDFDAKKLRAWGYLPPREDQPRVFLSELKCSELSAPAREIIDELVAQIDPARIASPEVMWAGRLWEAPTWEAYRTLAEESEYAAWLSIIGLRANHFTISVNHLRRHDTLEKLLAKVESLGLSINASGGRIKGSPEVLLEQASTLADRMPFTFSGGRVEEIPTCYYEFARRYPDADGRLYQGFVAASADRIFESTDAR
g3337	16_Cobetia_sp_QF-1	MDIQQFFSDLWDDYVAMTPQAQQIQDAFVADGETIVNDHVAFRTFDRGPITLSALEPHLLALGYTRFAPYDFAEKKLRAFGYLPPSPDMPRVFLSELKCHELSERAQSIIDGLVSQISPDAATQPSVLWSGRLWDAPTFEQYQRLMEESEYAAWLSIIGLRANHFTISVNALTRHDTLDKVLERVEALGLGINPAGGRIKGSADVLLEQASTLADRQTFTFAGGEQHEISTCYYEFARRYPDANGQLYQGFVAASADKIFESTNAT
g3337	17_Halomonas_xinjiangensis	MDIDTFFSRLWDDYTAMTPQASRIHDAFVDAGETIVNDHVAFRTFDRGAITLATLEPHLLALGYTRYEPYTFEAKKLRAYGYLPPAEGLPRVFLSELMCSELSTRAQSIIDDLVGQIDPSRVETPDVMWAGRLWQAPSFDDYRTLMEESEYAAWLSIIGLRANHFTISVNHFQHFDTLEKVLAKVESLGLGINESGGRIKGSPEVLLEQGSTLADRQPFTFAGGQVEEIPTCYYEFAKRYRDADGKLYQGFVAASADKIFESTDSG
g3337	18_Halomonas_salina	MSLEQFFARLWDDYTAMTPQASRIHDALVADGETIVNDHVAFRTFDRGPIRLADLEPHLLALGYTPLEPYDFEAKKLRAWGYLPPREDQPRVFLSELKCRELSASAQRIIDELVEQIDPARVASPEVMWAGRLWEAPTWAEYQTLAEESEYAAWLSIIGLRANHFTVSVNHLRHHDTLEKLLTRVESLGLGINAAGGRIKGSPEVLLEQASTLADRMPFTFSGGRVEEIPTCYYEFARRYADADGRLYQGFVAASADRIFESTDAR
g3337	19_Cobetia_amphilecti	MDIQQFFSALWDDYVAMTPQAQKIQDAFIADGETIVNDHVAFRTFDRGPITLSALEPHLLALGYTRFAPYDFREKKLRAFGYLPPSPDMPRVFLSELKCHELSERAQAIIDGLVSQISPDAATQPSVLWSGRLWKAPSFEQYQRLMEESEYAAWLSIIGLRANHFTISVNALSHHDTLDKVLTRVESLGLGINPAGGRIKGSPEVLLEQASTLADRQTFTFAGGEEHEISTCYYEFARRYPDADGELYQGFVAASADKIFESTNVR
g3337	20_Halomonas_sp_SF2003	MDIQQFFSALWDDYVAMTPQAQKIQDAFIADGETIVNDHAAFRTFDRGPITLSALEPHLLALGYTRFAPYDFREKKLRAFGYLPPSPDMPRVFLSELKCHELSERAQAIIDGLVSQISPDAAAQPSVLWSGRLWKAPSFEQYQRLMEESEYAAWLSIIGLRANHFTISVNALSHHDTLDKVLTRVESLGLGINPAGGRIKGSPEVLLEQASTLADRQTFTFAGGEEHEISTCYYEFARRYPDADGELYQGFVAASADKIFESTNVR
g3337	21_Halomonas_anticariensis	MDIHTFFTRLWDDYIAMTPQASRIHDAFVTEGETIVNDHVAFRTFDRGAITLAALEPHLLALGYSRFEPYEFEAKKLRAYGYLPPSEEMPRVFLSELKCSELSTKAQIIIDDLLAQVDPQRVTSPDVMWAGRLWQAPSFDDYRTLMAESEYAAWLSIIGLRANHFTISVNHFRHYDTLEKVLAKIESLGLGINHSGGRIKGSPEVLLEQGSTLADRQPFTFAGGQVEEIPTCYYEFAKRYPDAEGKLYQGFVAASADKIFESTDTK
g3337	22_Halomonas_sp_GDM18	MDIQQFFSALWDDYVAMTPQAQKIQDTFIADGETIVNDHVAFRTFDRGPITLSALEPHLLALGYTRFAPYDFREKKLRAFGYLPPSPDMPRVFLSELKCHELSERAQAIIDGLVSQISPDAAAQPSVLWSGRLWKAPSFEQYQRLMEESEYAAWLSIIGLRANHFTISVNALSHHDTLDKVLTRVESLGLGINPAGGRIKGSPEVLLEQASTLADRQTFTFAGGEEHEISTCYYEFARRYPDADGELYQGFVAASADKIFESTNVR
g3337	23_Cobetia_sp_UCD-24C	MDIQQFFSALWDDYVAMTPQAQKIQDAFIADGETIVNDHVAFRTFDRGPITLSALEPHLLALGYTRFAPYDFREKKLRAFGYLPPSPDMPRVFLSELKCHELSERAQAIIDGLVSQISPDAATQSSVLWSGRLWKAPSFEQYQRLMEESEYAAWLSIIGLRANHFTISVNALSHHDTLDKVLTRVESLGLGINPAGGRIKGSPEVLLEQASTLADRQTFTFAGGEEHEISTCYYEFARRYPDADGELYQGFVAASADKIFESTNVR
g3337	24_Virgibacillus_halodenitrificans	MTNQEFFAQLWDDYVAMTPQAQHIHDAFLADGETIINDHVAFRTFDRGPIRLEALEPHLLAMGYTRFAPYEFEAKKLRAFGYLPPSDDQPRVFLSELKCDELSAQAQASIDALIAQIDPQQVTSPEVLWAGRLWEAPSFETYQQLMAESEYAAWLSIIGLRANHFTISVNRFTQYDTLEKVLAKVEDLGIGINDSGGRIKGSPEVLLEQGSTLADRQPFTFAGGQTEEIPTCYYEFAKRYHDDDGQLYQGFVAASADKIFESTDVR
g3337	25_Chromohalobacter_canadensis	MTNQEVFAQLWDDYVAMTPQAQRIHDAFLADGETIINDHVAFRTFDRGPIRLEALEPHLLAMGYTRFAPYEFEAKKLRAFGYLPPSDDQPRVFLSELKCDELSAQAQDSIDALIEQIDPRHVASPEVLWAGRLWAAPSFETYQQLMAESEYAAWLSIIGLRANHFTISVNRFTQYDTLEKVLAKVEALGIGINESGGRIKGSPEVLLEQGSTLADRQPFTFAGGQTEEIPTCYYEFAKRYHDDDGQLYQGFVAASADKIFESTDVR
g3337	26_Chromohalobacter_marismortui	MTNQEFFAQLWDDYVAMTPQAQRIHDAFLADGETIINDHVAFRTFDRGPIRLEALEPHLLAMGYTRFAPYEFAAKKLRAFGYLPPSDDQPRVFLSELKCDELSTQAQASIDALIEQIAPQHVASPEVLWAGRLWAAPSFETYQQLMAESEYAAWLSIIGLRANHFTISVNRFTQYDTLEKVLAKVEDLGIGINDAGGRIKGSPEVLLEQGSTLADRQPFTFAGGQTEEIPTCYYEFAKRYHDDDGQLYQGFVAASADKIFESTDVR
g3337	27_Reinekea_marinisedimentorum	MNTEQFFSALWQDYTEIAPQAPVIAQALQSRGEQLINDHVAFRTFNHSPINIERLEPIILSLGYKRFQPYHFEQKHLDAMGYVPADDRQPKIFLSELRTEELSPQSQHIIESLVRQIPTMKIELS-LMWRGILWQPPSLEDYQRLAQESEYAAWMSVMGLRANHFTIFINALKTLTEVEQVNQFIESLGFSINASGGRIKGSPQVFLEQSSTLASTQNYRFGCGNTAEIPTCYYEFARRYKTTDGSLYQGFVAASADKIFESTNSK
g3337	28_Chromohalobacter_japonicus	MTNQEFFAQLWDDYVAMTPQAQHIHDAFLADGETIINDHVAFRTFDRGPIRLEALEPHLLAMGYTRFAPYEFEAKKLRAFGYLPPSDDQPRVFLSELKCDELSAQAQDSIDALIEQIDPHHVASPEVLWAGRLWAAPSFETYQQLMAESEYAAWLAIIGLRANHFTISVNRFMQYDTLEKVLAKVEALGIGINDAGGRIKGSPEVLLEQGSTLADRQPFTFAGGQTEEIPTCYYEFAKRYHDDDGQLYQGFVAASADKIFESTDVR
g3337	29_Halomonas_ilicicola	MDIQQFFDRLWDDYVSMAPQAQRIHDAFVAEGETILNDHVAFRTFDRGMITLADLEPHLLALGYTRLEPYEFSAKKLRAYGYLPPTDDQPRVFLSELKCDELSAAAQHIIDGLVAQIDATRVRTPDVLWAGRLWNAPSFEAYQALMAESEYAAWLSIVGLRANHFTISVNHFHTFDSVEKVLAKVESLGLGINASGGRIKGSPQVLLEQGSTLADRAEFTFAGSQVEEIPTCYYEFAKRYRTVDGTLYQGFVAASADKIFESTDIR
g3337	30_Halomonas_sp_JS92-SW72	MDINRFFARLWDDYTAMTPQARQIHDAFVAEGETIVNDHVAFRTFDRGPASLEALEPHLLALGYTRFAPYDFREKKLRAYGYLPPADDLPRVFLSELKCSELSAEAQAIIDGLVAQIDPARVASPEVLWAGRLWASPSVAQYQALMNESEYAAWLAIIGLRANHFTISVNHFRRFDSVEKVLAKVESLGLAINASGGRVKGSTEVLLEQGATRADRQPFTFAGGQVMEIPTCYYEFARRYPDADGHLYQGFVAASADKIFESTHVQ
g3337	31_Oceanospirillum_multiglobuliferum	MQTHQFIQQLWFDYLHVTPQAKTIHLAFEAAGETLVNDHLAFRTFDQSPINLVMLEQHLLNMGYQHFEPYYFSDKHLNAWCYLPPEKGLPRIFFSELITAQLSEAAQQIIYKLIQEIPVEVVKRPAVFWAGRLWSMPCWHDYQTLLQESEYAAWLSVMGLRANHFTLSVNHLTQHKDLSAVLDRVEGLGIQLNQSGGRIKGSKETLLEQGATMADKMLMHFADGSEHLVSTCYYEFAQRHTDLSGQIYEGFVPASANHIFDSTSVL
g3337	32_Marinobacterium_sp_AK27	MTTHEFFNSLWKDYIQITPQAEAVRQLFMGKGEEVINDHVAFRTFSESPLNLDKLQAVVESLGYKASEQYRFEQKKLLAKSYRHTEDEP-KLFISELQVHELSQPVQKILRNVIGQIPADIELDPSIFWRGRLWEMPSFAEYETLRNESEYAAWLTTIGIRVNHFTVSINKLKRYDDIEQVNALLKQSGFALNSVGGEVKGSPDLLLEQSSTLADKITLTFSDGKVASIPSCFYEFAKRYPSADGRIFQGFIEGNADKIFESTNAR
g3337	33_Gynuella_sunshinyii	MNITEFFANLWNDYVRMTPQADAIQQAFQQRGEQVINDHVAFRTFKHSAVELERIEPFLFDLGYQRNEQYHFSAKKLNAWSYIHQDENQPLIFLSELLTDQLSAPTQAIIRSLTEQIDPGSITDASVFYSGRHWQCPDYQTYQSLLAESEYAAWLSVFGLRANHFTVAVHKLHSLKTLPEVNEFVESLDYELNTTGSKIKGSPEVFLEQSSTMASHQDVTFGDGSTYQIPTCFYEFARRYSLPDGSLFKGFVEANADKIFDSTNAR
g3337	34_Balneatrix_alpica	MHVDTFFTQLWQDYIQITPQAEQIKKLFEATDSTVINDHVAFRTFANTPLQLDNLEPLILAMGYERQDSYDFKAKKLRAHSYIHANPDVPKIFVSELLTEQLSEPVQQILAKYMAQIEAKPLDQS-VFWSGRHWDMPSYDEYRQVMAESEYGAWLLAIGVRVNHFTVSVNHLSSTDCIRDVLNRVKEAGYAVNTVGGEVKGSPASLLEQGSTLADRQEFQFADGSVQQIPTCFYEFAKRHADAQG-VYQGFIEANADKIFESTNAA
g3337	35_Desertifilum_sp_IPPAS_B-1220	MNIHDFFNALWQDYIQMAPSAVQIQQLFSVTEENIVNDHVAFRTLNLAPIHLESLEQHLLHWGYQRFAPYEFPEKKLKAWGYVPPEETLPRIFLSELICEAFSDRVQAILQELCNPINPKRVESPDIFWAGRLWQPITWEDYQTLAQESEYAAWVAALGLRPNHFTLSVNHLQFVRSLQEVVEIVEQQGIPLNTAGGKVKGSPEVLLEQVSTLGDRMAVEFAGGELHTIPTCYYEFARRYPTPEGTLYQGFVAQSADRIFESTNLN
g3337	36_Neptunomonas_sp_HPM-16	LSVTEFFAQLWKDYTQITPQAQVIHDLFKESDGTVINDHVAFRTFAGTPICLDNLEPIILSLGYERQDSYRFVSKSLRAHSFIHPDPEQPKIFCSELLVEELSDDVQAIIQRYTAQIQVQTLAPS-VFWSGRHWEMPSWEDYQAVMAESEYGAWLLAIGVRVNHFTVSVNALTSVDSIEAVLTRVKAAGYAVNSVGGEVKGSPQALLEQGSTMADQEVFTFAGGNEQRIPTCFYEFAKRYADAEG-VYQGFVEANADKIFESTNAR
g3337	37_Oceanospirillum_maris	MTPVQFFENLWQDYISMTPQAEVIRKTFADTDGEVINDHVAFRTFAHTPLQLDNLETLVLQMGYSLQDEYQFKAKKLRARSYIHPDASVPKIFISELLTEQLSEKSQDILAKYSADITPSDQSV--F-WSGRHWSAPTFEDYKTLMQETEYGAWLLAIGIRVNHFTVSINHLTSTAQIQRVLERVKEAGYGVNTVGGEVKGTPTTLLEQGSTMADRQQVEFANGEKHEIPTCFYEFALRYPNAEG-VYQGFVEANADKIFESTNGA
g3337	38_Bdellovibrionales_bacterium_RIFOXYC1_FULL_37_79	MDAKQFFEKVWDDYIRVTPQANKINQLFKKKYGQVVNDHIAFRTFNLTPLSVGELEHFFFEMDYRFDKEYQFEEKKLYARSYVHPDESMPMIFFSQLLTEQLSKKSQIIISKLVEQINKTKIQDLGFFYSGLGWEMPTYDEYLVLLKESEYAAWLSVMGMRANHFTLRVS------SITNALDLVEENNFLLNISGGKVKGSPQLLLEQGATLADSVLVTFKDGTKQSVPTCYYEFAKRYLDPSGNLYRGFVTSSADKIFESTNQG
g3337	39_Motiliproteus_sp_MSK22-1	MNITQFYSSLWKNYVEITPQAGKIHEIFSTRGETVINDHVAFRTFSDSPISLDNLEPALRELGYSAFDSYIFKSKNLIAKSYNHSDKDAPKIFLSELQRHHLSDSSQKILSRLVSDIPANCLNGCSI-FFDLLWSPISIEDYDTLLSESEYAAWTATMGLRANHFTVSVNHLKQFNEVSDINQLLKDCGFAINTSGGEVKGTPEIYLEQSSTLADKITVEFADGTERVIPSCFYEFAKRYPMSDGELFQGFVADNADRIFESTNAA
g3337	40_Amphritea_balenae	MNVEQLFSQLWHDYTEITPQAEQIKQLFAATDGIVINDHVAFRTFADTPLQLDNLEPLLLTLGYERQD-YQFEAKKLRAYSFIHPDSNIPKIFCSELLTDQLSRKSQEIIARYTQQIKPQELDLS-VFWSARHWDMPSWDDYQSLMMETEYGAWLLAIGIRVNHFTVSVNHLSSTDSLGEVLQRVKSANFNINSVGGEIKGSPESLLEQGSTMADRLALAFADGDVHEIPTCFYEFALRHEDIGNELYQGFVAANADKIFESTSAA
g3337	41_Marinobacterium_jannaschii	MQPKEFFSSLWQDYIEVTPQAEQIRQLFLQTDPQVINDHVAFRTFSDTPLCLAQLQPLILAMGYEIQADYNFEAKKLRAISFIHPDPTVPKVFISELERHKLSEQAQAILQPYCDQIEAKELEQS-VFWSGRHWNMPSWEHYQTLLEESEYAAWLLVMGIRVNHFTVSVDLLESTDCIREVLQRVEDAGYAINEAGGRVKGVPADLLEQGSTMADRIDVTFAGGDSHSVASCFYEFAKRHADSDGQLYQGFIAANADKIFESTNVS
g3337	42_Flavobacteriaceae_bacterium_Hp12	MNSEQFFEKLWLDYVHLAPQAELVRQLFLKDNRKVVNDHVAFRTFSATPLQLDNLVPLIESMGYQFQADYDFSAKKLRACSYIHPDPSVPKIFCSELLTEQLSTKSQNIIQDYTQQIVPLSLEV--F-WSGRHWSMPSYQDYQTLMEESEYGAWLLALGIRVNHFTLSINHLKSINSISQVIERVKNAGFVVNSVGGEVKGTPSDLLEQGSTMADQQAFVFADGATYQIPTCFYEFAKRYPDSKGNIYQGFVAANADKIFESTHAK
g3337	43_Oceanospirillum_beijerinckii	MHVDHFFQQLWFDYMHVTPQAQVIENAFEMAGETLIKDHVAFRTFNLAPINIVMLEQHLLNLGYRHFAPYTLPDKHLKAWSYLPPDEHLPRIVFTELMTEHLSYKAQQIIHRLIDEVPLEVIKRPQVFWSGRLWSMPTWQEYELLLSESEYAAWLSVMGIRANHFAISVNHLSHTPDIAQALNRMEALGFCLNQDGGVIKGSRLDLLEQGAILPDQTRL-FSDGSEHPVPTCHFEFVKRYPDHPGHLYDGFVPSGVDSTLNQQHH-
g3337	44_Aliidiomarina_taiwanensis	MQADQFFELLWQDYISRTPSAAKVHQVLGQ-GNEIINDHVAFRTFNIEPIGLESLAKLFEGMGYFANGDYHFEEKKLRAKHFEHENPNLPKIFLSELLVEKFSPELQEFVHSIVAQINPEDVKQPEFMFSGTHWD-IDYSRYESLLQESEYAAWLSTFGFCANHFTVNVNELNDFATLEHVNQLLKEAGFTLNTSGGEIKGSPEVFLEQSSTMADEVDVQFSDR-TAKIPSCFYEFARRYELPEG-LYTGFVAASADKIFESTNKV
g3337	45_Marinomonas_spartinae	MQPSTFFDSLWQSYVKVTPQADRIQTLFKSHGEEVLNDHVAFRTFANSPIALAKLEPQLESMGYKAYGAFRFENKHLVARCYKHSDSSLPKIFLSELLVEELPENCQHIIQGLIKQIPKDAVQTPEIFWSGRLWETITLKDYDTLAEHSEYAAWLATMGLQANHFTVSINKLDTFTSIEEVNQLLQNEGYVLNQVGGLVKGSPELFLEQSSTMADKINYTFADGEEKTIPSCFYEFARRHVQPDGTLFDSFIEGNADKIFDSTNTK
g3337	46_Marinobacterium_litorale	MNHYRFFQQLWQDYVGITPQAEAIQRLFIERGETIVNDHVAFRTLAHSPISLERLQPLLEQLGYRAFGQYHFATKKLRARAFAHEVDAP-KIFLSELEFEHLSDKVQAIIHTLLAQVPAASDVSV-F-WSGRHWAIPTWEAYEALLKESEYAAWLSVLGLRANHFTVSVNHLETLPDLKAVNQLLKDNGYALNVQGGEIKGSPGLLLEQSSTLADHIAVEFGEGETHRVPSCYYEFALRYEESPGKLFAGFIEGNADKIFESTHSR
g3337	47_Marinomonas_sp_S3726	MLVQDFFNSLWHSYIAVTPQAKRIQELFESKGEKVLNDHVAFRTFANSPISLDKLTPMLEQIGYQAYGAFTFEKKHLFAKCFKHSDPTQPKIFVSELLSHELSEVAQEVINKLVNQIPAQVVQSPSIFWQGRLWSKPSYEEYQVLAAESEYAAWLSTMGLKANHFTVSINHLENFDTIESVNQLLIDEGYTLNEVGGLIKGTPELFLEQSSTMADKIKFEFSSAKKVEIPSCFYEFALRHKMENGEVFDSFIEGNADKIFDSTNQ-
g3337	48_Marinomonas_sp_42_23_T18	MLVQDFFHSLWHSYIAVTPQAKRIQELFESKGEKVLNDHVAFRTFANSPISLEKLTPMLEQIGYQAYGAFTFEKKHLFAKCFKHSDPTQPKIFVSELLSHELSDVAQEVINKLVSQIPPLVVQSPSVFWQGRLWSKPTFEEYQVLAAESEYAAWLSTMGLKANHFTVSINHLENFDTIESVNQMLLDEGYTLNETGGLIKGTPELCLEQSSTMADKIKFEFSSTKKVEIPSCFYEFALRHKMDNGEIFDSFIEGNADKIFDSTNQ-
g3337	49_Oceanospirillum_sanctuarii	MNPVQFFDNLWQDYISITPQAEVIRKVFAAPNGEVINDHVAFRTFAHTPLQLDNLEPLVLAMGYSLQDEYNFTAKKLRARSYIHPDTSVPKIFISELLTEQLSEAAQKILAKYTAEITPADQSV--F-WSACHWSAPSFEDYKTLMQETEYGAWLLAIGIRVNHFTVSINHLNGTTQIQRVLDRVKESGYAVNTVGGEVKGTPEALLEQGSTMADRQQIEFAGGERHEIPTCFYEFALRYPNAEGEVYQGFIEANADKIFESTNAA
g3337	50_Andreprevotia_chitinilytica	MDTDLFFSQLWQRYVQLAPQAARIRTLFG--DDDVVNDHVAFRTFDHSPIQLAELETVLFGLGYQRHAPYEFPDKHLSAWGYVPAWPDDPLVFLSELHVAALSPASRAIVERAITAISGNLVIKPAI-FMARLWPAVTRAEYKQVAAESEYAGWLLAHGLTANHFTVAMHKLTPPLALEEAVARVEAAGFAINSAGGKIKGTPDELLEQASTLADRIEIRFADG-PLTIPTCYYEFARRYPDADG-LYQGFVAASANRIFESTDFK
g3337	51_Vibrio_fujianensis	MTVDELFQALWADYTTLCPSAQQVHQLLQE-GFPLINDHIALRTFNIAPLGMNTLAQPFLALGYQACGDYLFESKKLVAKHYEHSDPKQPKVFISELKVEACSAELQAIVAKLVAQVDTSRFDHVDFLYAGRLWD-LSFADYQILAKESEYAAWLAAHGYGANHFTVSVNQLKAFNQVKAVNDHLRQAGFTINEHGGEVKGTPEVLLEQSSTMADRVPVSFHEG-VEVIPGGFYEFAKRYPMVNGQLYQGFVAASADKIFESTDRK
g3337	52_Vibrio_diazotrophicus	MTPEVLFQSLWNDYITLCPSADKVHSLLEE-DEALINDHIALRTFNVAPLGLETLAKPFLALGYKDCGDYVFESKKLVAKHFEHPDSLQPKVFISELKVEECSPQLQEIVAKLVEQVDATKLEGDAF-LYGRLWD-ISFADYQLLAEESEYASWLAAHGYGANHFTVNVNQLKAFTEVKQVNDHLRGAGFTINESGGEVKGTPEVLLEQSSTMADKVPVTFSDG-TETVPGGFYEFAKRYPMVNGELYTGFVAASADKIFESTDSK
g3337	53_Marinomonas_sp_DSL-35	MTPNDFFASLWDHYTNVTPQAQRIQTLFKSHGENVLNDHVAFRTFNNSPISLEKLEPQLEAIGYKAYGAFRFENKHLKARCYKHQTDVP-KIFLSELLVEELPENCQEIIGKFIAQIPADAVQTPAIFWAGKLWQTPTEAEYLTLAEHSEYAAWLSTMGLQANHFTVSINHLKAFPTIDDVNTLVQNAGYALNQVGGLVKGSSELFLEQSSTMADKIEFTFADGKQKTIPSCFYEFARRHVMPNGKLFDSFIEGNADKIFDSTSAK
g3337	54_Marinomonas_ushuaiensis	MTPSDFFSALWNSYTQITPQAQRIQQLFESHGETVLNDHVAFRTFNNSPISLAKLEPQLKAIGYEAYGAFRFESKHLKARCYKHETDAP-KIFLSELLVEELPQTCQDIIGKFIAQIPADTVRSPAIFWAGKLWETPTEEEYLILSKHSEYAAWLSTMGLQANHFTVSINHLKKFPTIESVNSLLHDEGYALNEAGGLVKGTPASFLEQSSTMADKIIYTFANGTQKTIPSCFYEFALRHVQPNG-LFDSFIEGNADKIFDSTNTK
g3337	55_Marinomonas_arctica	MTPTDFFASLWDHYTAVTPQAQRIQALFKSHGENVLNDHVAFRTFNNSPISLEKLEPQLEAIGYKAYGAFRFENKHLKARCYQHQTDVP-KIFLSELLVEELPANCQEIIGQFIAQIPADAVQTPAIFWAGRLWQTPTEAEYLTLAEHSEYAAWLSTMGLQANHFTVSINHLETFPTIEDVNTLVQSEGYALNQVGGLVKGSPELFLEQSSTMADKIDFTFADGKQKTIPSCFYEFARRHVMPNGKLFDSFIEGNADKIFDSTSAK
g3337	56_Thalassotalea_sp_ND16A	TKITALFDNIWQQYLAVTPSAAKVHQLLST-GRDLVNDHVAYRTFNLDNVGIDKLARHLLNLGYKQCGEYHFEAKKLYAKHFEHPDNTLPKVFISELLVEKLSKPAQQIINRIVAEVDAGKVDDQSF-LYSTHWQ-VSYEEYQTLLKESEYAAWLAAWGYRANHFTVSINHLEDFDCIIELNQAVKDGGFTLNAAGGEIKGDAEVLLEQSSTMADKISVKFSDQ-VAQIPSCFYEFAKRYPKHCGDLYSGFVAASADKIFESTNVQ
g3337	57_Marinomonas_mediterranea	MNTNDFFDSLWSKYTQITPQAQRIQSLFQDQGETVLNDHVAFRTFNNSPIELEKLEPQLSALGYKAYGAFRFENKHLKARCYKHESDTP-KIFLSELITEELPAVCQEIITKLTEQIALNAVQSPDIFWAGTLWDKISEEDYLTLAEHSEYAAWLSTMGLQANHFTVSINHLKKFPTIEEVNSLLQNEGYTLNSVGGIVKGSPQLYLEQSSTMADKVEVTFANDIKRTIPSCFYEFAKRHKQPDG-LFDSFIEGNADKIFDSTNAQ
g3337	58_Neptunomonas_antarctica	MQAEAFFNELWTDYVSITPQAKKIRDLFTATDGEVINDHVAFRTFANTPLRLDLLEPLILAMGYERQDSYEFKAKKLRAHSYIHPNPLVPKIFCSELLVNQLSDSAQKIIGKYTAEITPQDQAV--F-WSGRHWSMPSWEDYNTIMTESEYGAWLLAIGVRVNHFTVSINHLTTADAIHTVLGRVKDAGFSINTVGGEVKGTPESLLEQASTLADRQVFEFARGDQHEIPTCFYEFAKRHADAQG-VYQGFIEANADKIFESTNAS
g3337	59_Marinomonas_sp_QM202	MQVQDFFNSLWHSYIAITPQAKKIHALFQEQGEKVLNDHVAFRTFANSPISLAKLEPILSELGYHAYGAFTFKNKHLAAKCYKHEDASLPKIFLSELLSHELSTDAQAVIAKLVEQIPVASSTNV-F-WHGRLWAKPSYDEYQVLAAESEYAAWLSTIGLKANHFTVSVNELKNFTTLESVNALLIERGYELNTVGGTIKGSPELYLEQSSTMADKIEFEFSPTQKVAIPTCFYEFALRHTMPDGQIFDSFIEGNADKIFDSTNNN
g3337	60_Marinobacterium_lutimaris	MNHHQFFQHLWRDYVDIAPQAEAIQQLFIERGETIVNDHVAFRTFAQSPIELERLEPLLEQLGYHAFGQYTFDTKKLRARAYCHEVDEP-KIFLSELEFERLSERTQAIIHTLIAQIPKNAVEDPNLFWHGPLWAMPSYDAYCALRDESEYAAWLSVLGLRANHFTVSINHLETMQTLEAVNHLLKAKGYGLNDVGGEVKGSAAVLLEQSSTLADRIAVTFPGGDTHRVPSCFYEFARRYEESPGKLFQGFIEGNADKIFESTHA-
g3337	61_Pseudidiomarina_sp_R04H25	HSVEQFFDNLWNDYVQLTPSAAKVHQVLGQ-GRSIINDHVAFRTFNIAPVRLAALAKHFEDMGYKACGDYVFEAKKLVAKHYEHSNPRLPKIFISELLVEEFSPELQRIVNALVAQVDAQSVAKPEF-LYSAHWQ-ISSTDYEQLLEESEYAAWMAAFGFRANHFTVNVNELPDFESLEQVNATLKEAGFQLNTSGGEIKGSREVFLEQSSTMADHTAVRFSDM-EKVIPSCFYEFAKRYEIAPDQLYTGFVAASADKIFESTNAR
g3337	62_Vibrio_parahaemolyticus	MTPDVLFESLWQDYIQLCPSAAKVHQLLQE-DEALINDHIALRTFNVEPLGIETLAKPFLAAGYKACGDYVFESKKLVAKHYEHPEPKQPKVFISELKVEECSLELQDIVAKLVAQVDAEKLSGSAF-LHGRLWD-LSFADYQALAKESEYASWLAAHGYGANHFTVSVNQLNQHDEVKQVNDHLRQAGFVINESGGEVKGSPEVLLEQSSTMADKVPVTFEEG-SEIIPGGFYEFAKRYPMANGELYPGFVAASADKIFESTNG-
g3337	63_Marinomonas_rhizomae	MKPTDFFASLWDHYTNVTPQAQRIQQLFKSHGEKVLNDHVAFRTFNNSPISLEKLEPQLEAIGYKAYGAFLFESKHLKARCYKHQTDAP-KVFLSELLVEELPADCQDIIGKYIAQIPADAVQTPAIFWAGKLWETPTEAEYLALAAHSEYAAWLSTMGLQANHFTVSINHLTKFPTIEEVNTLLQNEGYALNQVGGLIKGSPESCLEQSSTMADKVDYTFADGKQKTIPSCFYEFARRHTMPDG-LFDSFIEGNADKIFDSTSAK
g3337	64_Marinomonas_sp_MED121	MLVQDFFNSLWHSYIAVTPQAKRIQELFEAKGEKVLNDHVAFRTFANSPISLDKLTPMLEQIGYQAYGAFKFEKKHLFAKCFKHSDPTQPKIFVSELLSHELSEVAQEVINKLVSQIPDQVVQSPSIFWQGRLWSKPSFEEYQVLAAESEYAAWLSTMGLKANHFTVSINHLKNFDTIESVNQLLLDEGYTLNEVGGLIKGTPALFLEQSSTMADKIKFEFSTAKKVEIPSCFYEFALRHKMENGEIFDSFIEGNADKIFDSTNQ-
g3337	65_Alteromonas_confluentis	TNVDTLFARLWDKYVTITPSAHKIHALLVGE-DDIVNDHVAFRTFNLDKTRLDKLAAHFLALGYEEKGQYDFEAKKLDAKHFEHPDDTKPKVFISELRVGELSQQAQDIISRLVEQMDGEQVNAETF-LYSPQWD-LSKEDYDTLLNESEYAAWLAAWGFQANHFTVSVNHLKQTQSLVDVNTLLKEAGFVLNTSGGEIKGGEEVCLAQSSTMADKANVKMGDE-TLQIPSCFYEFAQRYAMPDGKLYQGFVAASADKIFESTNAR
g3337	66_Vibrio_caribbeanicus	MTPDVLFQKLWDDYIQLCPSAHQVHQLLQE-DEALINDHIALRTFNIAPLGIETLAKPFLEIGYTEGGDYLFESKKLVAKHYEHPDPKQPKIFISELKVEECSQELQAIVGRLVAQVETERLNSPEF-LYGRLWD-LSFSDFQVLAQESEYASWLAAHGYGANHFTVSVNQLNAFSEVVEVNQHLRDSGFTINEFGGEVKGSPEVLLEQSSTMADKVSVEFSGG-VEEIPGGFYEFAKRYPMKDGNLYPGFVAASADKIFESTNG-
g3337	67_Vibrio_natriegens	MTPDVLFESLWQDYIQLCPSAAKVHQLLQE-DEPLINDHIALRTFNVEPLGIETLAKPFLAIGYKACGDYLFESKKLVAKHYEHPDPKQPKVFISELKVEECSPELQAIVAKLAAQVDADKLADSAF-LHGRLWD-LSFADYQVLAKESEYASWLAAHGYGANHFTVSVNQLNQHDEVKQVNDHLRQAGFVINESGGEVKGSPEVLLEQSSTMADKVPVNFTEG-SEIIPGGFYEFAKRYPMDNGELYPGFVAASADKIFESTNG-
g3337	68_Vibrio_sp_EJY3	MTPDVLFESLWQDYIQLCPSAAKVHQLLQE-DEPLINDHIALRTFNVEPLGIETLAKPFLAIGYKACGDYLFESKKLVAKHYEHPDPKQPKVFISELKVEECSPELQAIVAKLAAQVDADKLADSAF-LHGRLWD-LSFADYQVLAKESEYASWLAAHGYGANHFTVSVNQLNQHDEVKQVNDHLRQAGFVINESGGEVKGSPEVLLEQSSTMADKVPVNFTEG-SEIIPGGFYEFAKRYPMENGELYPGFVAASADKIFESTNG-
g3337	69_Marinomonas_balearica	MNTADFFDALWAQYTKITPQAQRIQSLFQSHGETVLNDHVAFRTFNHSPIELEKLEPQLSALGYTAYGAFRFENKHLKARCYKHESDEP-KIFLSELLTEELPEKCQHIISKLTDQISEDIVKSPEIFWAGTLWNAISEEDYLTLAEHSEYAAWLSTMGLQANHFTVSINHLEKFPTIEEVNSLLQDEGYTLNSTGGLIKGSPEVYLEQSSTMADKVEITFSGDKKSTIPSCFYEFAKRHKQADGQLFDSFIEGNADKIFDSTNAQ
g3337	70_Marinomonas_polaris	MTPNDFFASLWDHYTDITPQAQRIQELFKSHGENVLNDHVAFRTFNNSPISLEKLEPQLEAIGYKAYGAFRFESKHLKARCYKHQTDAP-KVFLSELIVEELPANCQDIIGKFIAQIPADAVQTPAIFWAGRLWETPTEVEYLALAVHSEYAAWLSTMGLQANHFTVSINHLKKFPTIEKVNELLQKEGYALNQVGGLVKGSPESFLEQSSTMADKVDYSFADGKQKTIPSCFYEFARRHTMPDG-LFDSFIEGNADKIFDSTSAK
g3337	71_Alteromonas_sp_U0105	NNIDTLFSHLWEDYVSITPSAEKIHALLKQQ-SDIVNDHVAFRTFNLPKTGLQTLAQHFEALGYTAQGDYNFDAKKLSAKHYQHPDPTP-KVFISELRVEELSDTAQDIIHGLVEQMPADAVNKENY-LYSTHWN-VSKAEYETLLEESEYAAWMAAWGYRANHFTVSVNHLNGLATLEDVNQTLKDAGYVLNTSGGEIKGGRDVCLAQSSTMADKMPVAFSDV-ELAIPSCFYEFAERFEMAEG-LYQGFVAASADKIFESTNAG
g3337	72_Marinomonas_profundimaris	MTPNDFFSALWDSYTQITPQAQRIQQLFESHGETVLNDHVAFRTFNNSPISLEKLEPQLEAIGYKAYGAFRFESKHLKARCYKHETDVP-KVFLSELLVEELPESCQAIINQFIEQIPADAVQSPAIFWAGKLWKTPTEADYLALAEHSEYAAWLSTMGLQANHFTVSINHLKKYPTIEAVNQMLIDEGYALNEVGGLVKGTPQSFLEQSSTMADKVDYTFSDGSQKTIPSCFYEFARRHTMLDG-LFDSFIEGNADKIFDSTNTK
g3337	73_Marinomonas_hwangdonensis	MTPTDFFTSLWDHYTAVTPQAHRIQQLFKHHGEDVLNDHVAFRTFNHSPISLEKLEPQLEAIGYKAYGAFRFESKHLKARCYKHQTEIP-KIFLSELLVEELPAHCQEIIGKLVAQIPDDAVQTPAIFWAGQLWQSPTQEEYLVLAEYSEYAAWLSTMGLQANHFTVSINHLKTLPTIEDVNSLLLNEGYALNQVGGLIKGTPELFLEQSSTMADKIDYTFSDGKKKTIPSCFYEFARRHVMPDGQLFDSFIEGNADKIFDSTNAK
g3337	74_Marinomonas_sp_BSi20584	MTPNDFFASLWDHYTDITPQAQRIQELFKSHGENVLNDHVAFRTFNNSPISLEKLEPQLEAIGYKAYGAFRFESKHLKARCYKHQTDAP-KVFLSELLVEELPANCQDIIGKFIAQIPANAVQTPAIFWAGRLWKTPTEVEYLALAEHSEYAAWLSTMGLQANHFTVSINHLKKFPTIEKVNELLQNEGYALNQVGGLVKGSPESFLEQSSTMADKVDYSFADGKQKTIPSCFYEFARRHTMPDG-LFDSFIEGNADKIFDSTSAK
g3337	75_Neptunomonas_phycophila	NKVTEFYQSLWHDYLLIAPQAEKVHQLFATTDGVVVNDHVAFRTFAHTPVSLDKLETVILSLGYERQDSYQFKEKKLRAHSYIHPDNQP-KVFCSELLTEQLSEASQAIIARYTDQISEATALTPELFWSGRHWNAPTWDEYQQVLAESEYGAWLLALGLRANHFTVSVNHLKSSHSIEEVLHRVKQAGFSVNTSGGEVKGSPAALLEQGSTMADKMTILFAGDDPHEIPTCFYEFARRYPDPDNKLYQGFREANADKIFESTHAS
g3337	76_Idiomarina_marina	HSVEQFFDNLWNDYIKLTPSAAKVHQVLGQ-GRSIINDHVAFRTFNLAPVRLETLAKHFEAMGYKACGDYAFEAKKLVAKHFEHSDPTP-KIFISELLVEEFSPELQRIVKSLVAQIDAADVAKPEF-LYSAHWQ-ISSTDYEQLLEESEYAAWMAAFGFRANHFTVNVNELPDYESLEQVNETLKQAGFRLNTSGGEIKGSREVFLEQSSTMADHTAVRFSDM-EKVVPSCFYEFAKRYEVAPNQLYTGFVAASADKIFESTNAR
g3337	77_Marinomonas_sp_YLB-05	MQVEQFFASLWQAYTDVTPQAHSIQTLFKEQGETVINDHVAFRTFANSPIALDKLEPIFEQLGYEVYGQFRFEAKHLKARCYKHTSDAP-KIFLSELLVDELPEDCQAIIAKLIAQIPEDVVAGPEI-FWKRLWDMPTLEDYLTLVEHSEYAAWLSTMGMQANHFTVSINHLANFSTIEAVNQMLQDNGYTLNQTGGLVKGSPELFLQQSSTMADKVDVTFAGGEARTIPSCFYEFALRHKQADG-LFDSFIEGNADKIFDSTNTK
g3337	78_Marinobacterium_mangrovicola	MNHHQFFQHLWRDYVDIAPQAEAIQQLFIERGETIVNDHVAFRTFARSPIELERLEPLLEQLGYHAFGQYKFDTKKLRARAYRHEMDEP-KIFLSELEFEHLSERAQAIIHTLIAQIPKDAVEDPDLFWHGRLWAMPSYDAYSALRDESEYAAWLSVLGLRANHFTVSINHLETMQTLEAVNHLLKAKGYGLNDVGGEIKGSAAVLLEQSSTLADRIAVTFPGGDTHRVPSCFYEFARRYEESPGKLFQGFIEGNADKIFESTHA-
g3337	79_g3337t1	MSVDTFFHNLWKDYVTMTPQAQIIRSALEDRGNEVINDHVAFRTFNIPPIGLANLEPLLIELGYRRYSPYLFETKKLTAYGYLPPLKGP-RIFLSELRVEELSLPSQEVIGRLVENITVEDVGDPSIFWRGPLWDLPTYEEYELLAKENDYAAWLSVIGLRCNHFTVDVNALESHKSIQEMNELIEELGLVVNESGGRVKGSEEVLLEQGSTVASEIPIQFADG-VHTVKTCYYEYAKRYPDIEGNLYQGFITASADKIFESTNRQ
g3337	80_Prokaryotes-Bacteria-Oligoflexia_Bdellovibrionales-bacterium-RIFOXYC1_FULL_37_79	MDAKQFFEKVWDDYIRVTPQANKINQLFKKKYGQVVNDHIAFRTFNLTPLSVGELEHFFFEMDYRFDKEYQFEEKKLYARSYVHPDESP-MIFFSQLLTEQLSKKSQIIISKLVEQINKTKIQDLGF-FYSLGWEMPTYDEYLVLLKESEYAAWLSVMGMRANHFTLRVS------SITNALDLVEENNFLLNISGGKVKGSPQLLLEQGATLADSVLVTFKDGTKQSVPTCYYEFAKRYLDPSGNLYRGFVTSSADKIFESTNQG
g3337	81_Prokaryotes-Bacteria-Betaproteobacteria_Jeongeupia-sp-USM3	MGNAAFFSSLWDDHVAIAPQSARIRALFTADNPAVINDHVAFRTFDTGPLRLACLEQRLFELGYRRHAPYSFPDKHLSAWGYVPADPDP-LVFLSELHVAALSSAAQTILAPVLGAVDPQAAATPGV-FVARLWPAIPYSDYRTLAAESEYAGWLAALGLHANHFTVAVHRLAMPTTLEGAIARVRDAGFALNDAGGVIKGTPAELLEQASTLADRQPVDFAGGESHLVPTCYYEFARRYPDVDGRLYQGFVAASASRIFESTDRE
g3337	82_Prokaryotes-Bacteria-Cyanobacteria_Desertifilum-sp-IPPAS-B-1220	MNIHDFFNALWQDYIQMAPSAVQIQQLFSVTEENIVNDHVAFRTLNLAPIHLESLEQHLLHWGYQRFAPYEFPEKKLKAWGYVPPEETP-RIFLSELICEAFSDRVQAILQELCNPINPKRVESPDIFWAGRLWQPITWEDYQTLAQESEYAAWVAALGLRPNHFTLSVNHLQFVRSLQEVVEIVEQQGIPLNTAGGKVKGSPEVLLEQVSTLGDRMAVEFAGGELHTIPTCYYEFARRYPTPEG-LYQGFVAQSADRIFESTNLN
g3337	83_Euk-SAR-Rhizaria-Forams_Ammonia-sp	NVWRQFELEMWRSYQMVAPQAQKIHKLFNEQGEVLKNDHVAFRTFNHKKLDIQVFEENLYKYQYKPIDSYDIPDKNLKAKHFEHITDPP-LIFVSEFDINTLNHGNQDTIHHMIDSIDYDPVQDEKF-LIRRIWDAVTMDEYDDLSMQSQYASWVAVFGYIPNHFTVSVNYLHKYSTLKQVNQFIESNGFALNESGGKIKGTDEIGLMQSSTMAALVEAEFKDG-KKMIPGAYYEFAQRFVVEKKVLFRGFVGSQANKIFESTDRR
g3337	84_Prokaryotes-Archaea-Euryarcheota_Euryarchaeota-archaeon	SDRHTLFQALWDNYRAVTPSAERIHTLLGKRSKPIVNDHIALRTFNLAPVGLDALAAHFLNLGYRPGDEYHFEAKKLYARHYEHPDDDP-KVFISELRVELCSPALQTIVRDLVAQVDPARVEADDF-LYARPWQ-LDYDTYRALLEESEYAAWTAAWGYRANHFTVSINHLESLDSVADINRLLKDNGFTVNSAGGEVKGSPEQRLEQSSTMADRVPVAFSDR-EAVIPSCFYEFARRYPLADGRLYQGFVAASADKIFESTHAG
g3337	85_Euk-Green-Chlorophytes-Nephroselmids_Nephroselmis-pyriformis-Strain-CCMP717	TDINKLFQGLCQDYIQITPSAHKIHQLLGNKVSDIINDHIALRTFDLEAVNLDKLAAHFLSLGYEKKGDYDFELKKLRAQHFEHPDTT--KVFISELRVNELSETAQSVIKKLVDSVPQGAVEADN-FLYSTHW-AVSHSEYKTLLAESEYAAWVAAWGFRANHFTVSVNHLQSLNELTEVNKILHPAGFKLNTSGGEIKGGKDVCLAQSSTMADSSEVAFADT-TVSIPSCFYEFAQRYKMNNGEYYQGFVAASADKIFESX---
g3337	86_Prokaryotes-Bacteria-Alphaproteobacteria_Rickettsiales-bacterium	NNIDTLFANMWDDYVAITPSAHKIHALLADE-NNIVNDHVAFRTFALDKTALEKLAAHFLALGYTEMGNYNFEAKKLTAKHFEHPDDTP-KVFISELRVNELSDNTQAIIQKLVAQMDANVVTADNF-LYSRHWD-ISKADYDALLNESEYAAWLAAWGFRANHFTVSVNHLGQTDELSDVNARLKEAGFVLNTSGGEIKGGPEVFLAQSSTMADRAPVNFSDE-TAAIPSCFYEFAQRYNMPNGKRYQGFVAASADKIFESTNAS
g3337	87_Prokaryotes-Bacteria-Delta-epsilonproteobacteria_Deltaproteobacteria-bacterium-ADurbBin207	MTINDLLAAMWRDYIRLNPQADRIARLFADRGEEVVNDHIALRTFNLPGIGIDVLAEPFVR-GYQPRGTYSFPNKKLVAKHFEAPGL-P-KVFVSELQVELFPPEVREMVTGLVAQMDPSLPERQDF-CMVRPWN-LSYDVYTRLREASEYAAWVAAHGFRPNHFTVMVNALRTFQSLQQVNDFLEAQGFVLNDSGGKIKGSAAVLLEQSSVLANTIDVAFDDG-IHPIPGCYYEFARRYPGPDGELYQGFVAASADRIFESTDRG
g3337	88_Prokaryotes-Bacteria-Chlorobi_Tenacibaculum-dicentrarchi	MTTAQIFDKLWKEYSERTPSAQKINDLFKAKGNEIYNDHVAFRTFDDERVNIEVLAAPFLAAGYKECGDYTFEAKKLYAKHYEHTTDKP-RVFISQLKTKEFSAELQATVKRLIDGLSTEDLNPAEL-VFKRLWEQPSFEVYEKLQAETEYAAWLYVNGFCSNHFTVDVNKLDTFKSLQEVNEFLKEKGFKMNTSGGEIKGTPAVFLEQSSVLADRIPVAFKEV-TKEITSCYYEFAFRHAMENGELYSGFIAGSADKIFESTDMK
g3337	89_Euk-SAR-Alveolates-Chromerids_Vitrella-brassicaformis	--MAKVFSRLWDQYLLLTPKAGEIHQLLRQRENVVLNDHVAFRTLNDPRVSIDVLARPFVRMGYVEKGTYTFPVKKLYAKHFEHAEEDP-KVFISELLMEEFSSDLQQTMRKCVDALPPSLLGTEEL-TCGHHWAPLHYAAYNRLLAESEYAAWLYVYGYCANHFTVNVNALSTFDSLQALNTFLQDKGFALNASGGLIKGTPAELLQQSSTLAEKKNVAFAEG-TYEIPSCYYEFARRYPTASGELYSGFIAASADKIFESTDVR
g3337	90_Prokaryotes-Bacteria-Nitrospirae_Nitrospiraceae-bacterium	NQLHTLLNSWWTDFRSENPSAATVHRLLSAKESTVVHDHIALRTFDDQKVQIDTLMAPLVAAGYVCKEKYAFPKTHIFAQHYEHYDATP-KVFISHLESRQFSEEFQSTLGYLLSQIPKSLPGQWDF-FVTRPWK-IPFSIYETLKKESAYAAWVSAFGFRPTHFAIRTNSFEQYSELTTLNSFLKAQGFELNHTGGEIQGSPEVFLEQSSMKATETLVQFSDR-MYPITGTYYEFAKRYSMPNG-LFNGFITESAENLFRSTHS-
g3337	91_Prokaryotes-Bacteria-Planctomycetes_Planctomicrobium-piriforme	SQLNRLLDRLWTDFSRINPQALAIHSLLQQRGETVINDHIAFRTFDDPRIGIEVLAKPFLA-GYVPKENYRFEQKKLDARHYEHADPKP-KVFISELKVKECSAKLQSIVAGLLDQIPAAALTDPEL-CMARPWK-VSFADYETLAGESEYAGWMSAFGFRANHFTVFVNYLQSVATLADLNTLIKQAGFPLNAEGGEIKGSPEVLLEQSSTLAPPVEVDFTDG-PHAVPGCYYEFARRYALPDGKLFSGFVTKSADKIFQSTDRR
g3337	92_Prokaryotes-Bacteria-Actinobacteria_Actinobacteria-bacterium	KIMLSGLMTRYKERVSVDTIINAMHNLINNE-HDIINDHIAFRTFGLPHLGIQSLEKIMLTYGYTKKDCYHFKTKKLTAYWYAPPKDIP-RLFISQCEIKQLSKKAQNIIKHYTHITKVNNLNLENEDFLHPLWKTPTWEDYQYILNESEYAAWVLYNRYYLNHFTITIQALKKYNTIELFNNFLESIDIKLNTAGGKIKRSKDKKLIQSSTVAKTITTKFPHQDYHDIAGSYVEFAERINNRDG-----FEVGNADKIFESTFTS
g3337	93_Prokaryotes-Bacteria-Acidobacteria_Acidobacteria-bacterium	AILDDVLNGLMRRYKERVPDVQAILDCMVENESDIENDHIAFRTLGVPHLGIRSLEKIFLHLGYAKKDAYSFPAKKLNAFWYAPPQPKP-RIFISELRVKDLSAAAQEAILKYTEVTSVDQLDLNDADYLHSLWRTPTWKDYSLLADESEYAAWAIFNRYYLNHFTVSVHNLPEYRTIAQFNAFIESHGFKLNDAGGKAKTSQDGLLIQSSTVARLVEAEFEDEDTKSIPGSYVEFAERKVVPEHHRRDGFEAANADKIFESTYSE
g3337	94_Prokaryotes-Bacteria-Chloroflexi_Chloroflexus-islandicus	EQVLAGLMRRYRERVPVTAIAQAMEGIIDS--EAIENDHIAFRTMGVPQLGIRSLEKIFLHYGYERRDRYHFPAKKLDAFWYLPPRPDP-RIFISELRVGDLSPEAAAIIRSYTEVTAVDALDLDDQDFLHPLWRLPTWADYQRLAAESEYAAWVIYNRYYLNHFTITVHNLPAYNTIADFNAFLERHGFKLNDAGGKIKVSPDGKLLQSSTVAELIA-EFAGGERHQIAGSYVEFAERRPLDAHHRREGFEAGNADKIFESTYST
g3337	95_Prokaryotes-Bacteria-Deinococcus-Thermus_Truepera-radiovictrix	ETLQGVLDGLMRRYKARVPDVEAILQAMTAEPEEIENDHIAFRTMGVPHLGIASLEKVFLHYGYRRRDAYDFPAKKLDAYWYSPPEPRP-RVFISELRVGELSPEAQRIIHAYTEVTRVDALDLDDAAFLHPLWRLPSYADYRRLAEESEYAAWVIYNRYYLNHFTISVHNLPEYNTVEQFNAFLEARGFTLNAAGGKAKRSPDGLLIQSSTVAEMIEAEFAGGERHKIAGSYVEFAERRPLPEGQRREGFEAGNADKIFESTYAA
g3337	96_Euk-Green-Chlorophytes-Micromonas_Micromonas-pusilla	DAIRATVSRFVEAYLARNPTARAAALASAAPAADVHWDHLAFRSFDRDGCGVDAVARVFLDLGYVPRDELRFPKKKLLARWYAPPDPDPPRVFISHVLADRLSPAARDVVAKYTAAAEPGAIASAA-AAGSRPWAVPTREDYETLAAESEYAAWVLVHGYSLNHVAVSVHRLVAAKRMDDVNALLSGPGFALNAEDDVVKVSPDGLLRQSSTVADVASVTFEDGGALDVPSCYVEFAERLPLPQGKRRDGFEVGNADPIFESTNAR
g3337	97_Euk-Green-Glaucophytes-x_Glaucocystis-cf-nostochinearum	MIASKFLKRVTESYFKKTPTAGRVEELAKA-GEAARNDHVAFRSFGADGLGVSCVEGVFLSAGYKRMNELYFPEKKIRAHWYKPPAED--RVFISELMVKELSPSAQEILGKYLKADPPTYGALAS--ALDRPWT-PSLEDYNLLATESEYASWTLVNAYIINHVTISVHSMNTIKTLPDLNTFLKTKGFVLNSSG-EIKTSPDGLLRQSSTVADKVSMTFADGETRSVPGSYIEFAERLVLPETHRRDGFEVANADKIFESTFEK
g3337	98_Euk-Green-Streptophytes-Plants_Strobilanthes-dyerianus	---------METVYLSRNPTAKAILGLVRSKNERICYDHFAFRTFGIHGHGIESMAKLFLDFGYEQREELRFPAKKLRAFWFSPPKVAPPRIFISELIVDQMSSEAQDIIRKYTLSGNMHAALASA---LGLTWT-PSYSEFHKLAKESEYAAWTLVNGYALNHVTISTHQLKSLRKITSLNQFIEENGFKLNSEGGVLKVSPDGLLLQSSTVADSSSFQFGDGVTETVPRCYIEFAERLVLPQDHRRDGFEVGNADKIFESTSKD
g3337	99_Euk-Green-Chlorophytes-Picocystis-Pycnococcus_Unidentified-sp-Strain-CCMP2175	GGLNAFLSKYWAR----APTAGLAMDFLENQKGNLYFDHFAFRTFGMNGCGIDSLASTLQSFGYERRDNLIFKQKKLNAYWFAPPVPEP-RIFISELQVEAFSDQVQEIIGKYTQASPDHMFLSGS---LGLPWT-PALEDFKALAEVSEYAAWTLVNGYSLNHTTISVHNLSRMNEIEDLVRGLEGADFKLNSSGGVVKTSPDGGLRQISTLADTFDFEFEGGKVVPVSGPYIEFAQRLVLPEHHRRDGFEQGNADKIFESTQVG
g3337	100_Euk-Green-Streptophytes-Zygnematophytes_Spirotaenia-minuta	-----MIQRLYLERNPSSDMLQRLESASDLESWAVPSDHFAFRTFGVEGFGITSLEKVFKQLGYERRDRLEFPGKKLQAYWYAPPPPPVPRIFISEIKVHELSAGAQSIILRYLSEQAMAGVDGGAC-FFGLPWT-PTAEDYNTLAEESEYAAWTLANGYALNHTTVSVHNLATIKSLDEFNSWATAQGWRLNPEGGVIKVSPDGLLRQSSTVADVVDFAFACGTRGPVVRSYIEFAERLALPQHQRRDGFETSN
g3337	101_Euk-Green-Chlorophytes-UTC_Helicosporidium-sp-ATCC-50920	HMAQTLIEGILEPYWESRTSEAVV-QALESK-EDIVFDHFAFRTFGVAGLGIGSASRIFTDLGYTRRDALEFPAKKLRAYWFAPPNRS-PRVFVSELKVEELSSKAQEVIARYTEDASGSYGTVMG--MMGQPWT-PTLRDYELLAKESEYAAWVLAHGYALNHTTISVHSLREKGGLSGMNELLQEMGFHLSAEGGISKISPDGLLHQSSTVADKVPYTFACGETRLIPGSYIEFAERHVLPESHRREGFESSNADKIFESTYVG
g3386	1_Prokaryotes-Bacteria-Marinimicrobia_Candidatus-Marinimicrobia-bacterium	NYNIQNYINGSFSVSSNTEEXKNXNPSDXSIINSFKETSIEDVENAIXXAKKSXSKWSKXPAIEXASYLKKIAEGIRXNEXEFVRIIVEEQGKIKDXAKGEVQGAANYXDYTAEWARRIEGEIVTSXSPDENIFIFKIPMGVVSGILPWNFPFFLIVRKLAPALVTGNTIVIKASEETSNNAYMFSKLLDEAGVPKGVVNFVYGRGQTVGKLLSSSKKIDMISFTGSVETGSAIMTEAAKNITKVNLELGGKAPALVLADADIDLAVSKIRDARVINSGQVCNCVERVYVDKKIADEFTEKLTKAMQNTKFGNPNTKTDIDYGPLINEDGSKKVSELVNSAKGSGAEILTGGN-RDESSEGIYYHPTVIANCKQDMRIIQEEIFGPVLPLVEFEDLDQA…
g3386	2_Prokaryotes-Bacteria-Actinobacteria_Corynebacterium-ammoniagenes-DSM-20306	QKEYSNYINGQFV--PAGNFIEVLNPSTGEVLGQTPDSDENTVESAVQAARTAQPAWAKLPAIERAGYLTDLATLLRENVEKFRDILITEQGKTKALATTEVNFTADYIDFMAGFARRVEGEVIPSDRPGEQIFLTYQPMGVVAGILPWNFPLFLVARKFAPAAVTGNTIVIKPSEETPIIAFEFAELVD-RGLPNGVFNMIGGRGATAGQKLTSNPEVNMVTMTGSVKAGKQIMADAAANLTRVNLELGGKAPAIVLDDADLDLAVDATWNSRVINTGQVCNCAEVVLVQESVHDEFVEKLKTKFETTRFGDPLKDEDIDMGPLINRAAVEKVSGMVQKAVDEGATLVTEIEVPAELESGNFYAPAILTGVDPESDIARNEIFGPVIPVVKVKDLDEA…
g3386	3_Prokaryotes-Bacteria-Thermotogae_Petrotoga-sp-9PWANaAc54	MRRYKLFINGEFLESSSGETIQVINPANEEVISEVPQATVDETRKAIDAAYQSQKRWEKFPAIERAKYLRKIADGIRKNAKFLTETLMEEQGKVRSLAETEINFTADYIDYMAEWARRIEGEIIPSDKPNENIYLYKAPIGVVAGILPWNFPFFLIARKMAPALITGNTVVIKPSSDTPNNAFEFAKIVAGTDLPKGVFNLITGRGSVVGEELASNPKVGMISFTGSVEAGSRIMQLAAKNITKVSLELGGKAPAIVMNDANIDDAVKYIKQSRVINTGQVCNCAERVYVHEKVADEFIEKMIKAMRDTKYGEPLKSDDIEMGPLINKNALESVKGFVERAIKEGAKLLTGGE-DDKFEKGYYYKATLLANCTQDMEIIRKEIFGPVLPIVTFKDLDQA…
g3386	4_Bacillus_safensis	VKQFQMYINGEFVNASSGEVIQVLNPATEKVISEVPSCSKEEVQEAIEFAEAAQKEWKKKPAAERAKYLTRLAEEIRKNRDFLARVISEEQGKVLALSTTEVDFTAEYIDYMAGSARTYEGEILQSDRPNENIMIFKEPIGVVAGFLPWNFPFFLVARKAAPALVTGNTIVIKPSSDTPNNAIEFAKLVD-KGIPKGVFNLVTGRGDTVGDELASNEKIGLVSLTGSVDAGVSVMKAAAQNVTKVSLELGGKAPAIVAEDADIDLAVKAIVDSRIINTGQVCNCAERVYVHESIADPFIKKIVTSMKNVKYGNPLEDEGLDMGPLTNKQAIESIEAMVNRAVEEGAQVLTGGK-RADVTPGYYYEPTVLVNVKQDSEIVQEEVFGPVLPIMTFKDLDEA…
g3386	5_Bacillus_sp._2D02	VKQFQMYINGEFVNASSGEVIQVLNPATEKVISEVPSCSKEEVQEAIEFAEAAQKEWKKKPAAERAKYLTRLAEEIRKNRDFLARVISEEQGKVLALSTTEVDFTAEYIDYMAGSARTYEGEILQSDRPNENIMIFKEPIGVVAGFLPWNFPFFLVARKAAPALVTGNTIVIKPSSDTPNNAIEFAKLVD-KGIPKGVFNLVTGRGDTVGDELASNEKIGLVSLTGSVDAGVSVMKAAAQNVTKVSLELGGKAPAIVAEDADIDLAVKAIVDSRIINTGQVCNCAERVYVHESIADPFIKKIVTSMKNVKYGNPLEDEGLDMGPLTNKQAIESIEAMVNRAVEEGAQVLTGGK-RADVTPGYYYEPTVLVNVKQDSEIVQEEVFGPVLPIMTFKDLDEA…
g3386	6_Bacillus_sp._Root920	VKQFQMYINGEFVNASSGEVIQVLNPATEKVISEVPSCSKEEVQEAIECAEAAQKEWKKKPAAERAKYLTRLAEEIRKNRDFLARVISEEQGKVLALSTTEVDFTADYIDYMAGSARTYEGEILQSDRPNENIMIFKEPIGVVAGFLPWNFPFFLVARKAAPALVTGNTIVIKPSSDTPNNAIEFAKLVD-KGIPKGVFNLVTGRGGTVGDELASNEKIGLVSLTGSVDAGVSVMKAAAQNVTKVSLELGGKAPAIVAEDADIDLAVKAIVDSRIINTGQVCNCAERVYVHESIADPFIKKIVTSMKNVKYGNPLEDEGLDMGPLTNKQAIESIEAMVNRAIEEGAQVLTGGK-RADVTPGYYYEPTVLVNVKQDSEIVQEEVFGPVLPIMTFKDLDEA…
g3386	7_Prokaryotes-Bacteria-Firmicutes_Bacillus-megaterium	VKQYQMYINGEFVNASSGEVIQVLNPATEEVVSEVPSCSKEEVQEAIDFAEAAQKEWKKKPAAERAKYLTRLAEEIRNNRDFLARVISEEQGKVLALSTTEVEFTADYIDYMAGSARTYEGEILQSDRPNENIMIFKEPIGVVAGFLPWNFPFFLVARKAAPALVTGNTIVIKPSSDTPNNAIEFAKLVD-KGIPKGVFNIVTGRGGTVGDELASNEKIGLVSLTGSVNAGVSVMKAAAQNVTKVSLELGGKAPAIVAEDADIDLAVKAIVDSRIINTGQVCNCAERVYVHESIADTFIEKIVAAMKNVKYGNPLEDEGLDMGPLTNKQAIESIEAMVNRAIEEGAQVLTGGK-RADVTPGYYYEPTVLVNVKQDSEIVQEEVFGPVLPIMTFKDLDEA…
g3386	8_Arcobacter_nitrofigilis	KRVYEMYINGEFV-SNKGETTPVINPSTKEIISYIPKGNAEDAKVAIDAAHNAQDAWAKLPAVERGNYLRKIAQKIRENSDMLAKTITQEQGKVLGLAEVEVNFTADYLDYMAEWARRYEGEIIQSDRPNENIFLFKLPIGVATGVLPWNFPFFLIARKLAPALLTGNTIVIKPSGETPNNAFEFAKLVD-QDLPKGVFNLVSGSGSTVGNELAANEKVGIVSFTGSVPTGVKIMEAASKNVTKVSLELGGKAPAIVMADANLDIAVEAIKNSRVTNNGQVCNCAERVYVHKSIAKEFTDRITKSMAALTCGNPLTEK-IDMGPLINEDAITHVQKLVDSAVAAGASITTGGK-RCDRDDGYFYEPTVVIDVKQDMDIIKEEIFGPVLPIVTFDTLDEA…
g3386	9_Arcobacter_sp._SM1702	MKNYQMYINGEFV--ESNETISVINPSDKKIISYIPKGTIEDVNAAVNAAEVVQDSWGKLPAIERAEYLHKIAQKIRDNVDMLAYTITQEQGKVLGLAKVEVNFTADYMDYMAEWARRYEGEIIQSDRPNENIFLFKLPIGVAAGILPWNFPFFLIARKLAPAFVTGNTIVIKPSSETPNNAFEFAKLVD-EGLPKGVFNLVSGEGSVVGNSLASNEKVGIISFTGSVPAGVKIMEAAAKNVTKVSLELGGKAPAIVMGDADIDLAVEAIKNSRVINNGQVCNCAERVYVHSSIADEFIEKITNAMKVITCGNPLEE--VDMGPLINEAAIHNVQRLVDSAVEAGARITTGGK-RVNREDGFYYEPSILVDVKQDMAIIQEEIFGPVLPIMTFDTLDEA…
g3386	10_Sulfurospirillum_halorespirans	TKVYQMYINGAFI--ASKETIPVMNPSTKEVISYIPKGSASDVDAAVESAQIAQHSWEKLPAIERAGYLKKIAQKIRDNAEMLARTITEEQGKVLGLATVEVNFTADYIDYMAEWARRYEGEIIQSDRPNENIFLFKLPIGVAAGILPWNFPFFLIARKLAPALITGNTIVIKPSSDTPNNAFEFAKLVD-QGLPKGVFNLVSGSGSLVGHALAGHEKVGIVSFTGSVDAGVKIMEAAAKNVTKVSLELGGKAPAIVMGDADINLAVEAIKNSRVINNGQVCNCAERVYVHKSIAQEFSEKITKAMAATTYGNPLTEK-ADMGPLINEAAITHVQALVDSAIKAGAKLTTGGK-RASRSDGFYYEPTVLVDVKQEMGVIQEEIFGPVLPIMSFDTLDEV…
g3386	11_Sulfurospirillum_multivorans	TKVYQMYINGAFI--ASKETIPVTNPSTKEVISYIPKGSASDVAAAVESAQIAQRLWEKLPAIERAGYLKKMAQKIRDNAEMLARTITEEQGKVLGLATVEVNFTADYIDYMAEWARRYEGEIIQSDRPNENIFLFKLPIGVAAGILPWNFPFFLIARKLAPALLTGNTIVIKPSSDTPNNAFEFAKLVD-QGLPKGVFNLVSGSGSLVGHALAGHEKVGIVSFTGSVEAGVKIMEAAAKNVTKVSLELGGKAPAIVMCDADINLAVEAIKNSRVINNGQVCNCAERVYVHKSIAQEFSDKITKAMAATTYGNPLTEK-VDMGPLINEAAIKHVQALVDSALNAGAKLTTGGK-RASRSDGFYYEPTVLVDVKQEMGVIQEEIFGPVLPIMTFDTLDEV…
g3386	12_Sulfurospirillum_multivorans_DSM_12446	TKVYQMYINGAFI--ASKETIPVTNPSTKEVISYIPKGSASDVAAAVESAQIAQRLWEKLPAIERAGYLKKMAQKIRDNAEMLARTITEEQGKVLGLATVEVNFTADYIDYMAEWARRYEGEIIQSDRPNENIFLFKLPIGVAAGILPWNFPFFLIARKLAPALLTGNTIVIKPSSDTPNNAFEFAKLVD-QGLPKGVFNLVSGSGSLVGHALAGHEKVGIVSFTGSVEAGVKIMEAAAKNVTKVSLELGGKAPAIVMCDADINLAVEAIKNSRVINNGQVCNCAERVYVHKSIAQEFSDKITKAMAATTYGNPLTEK-VDMGPLINEAAIKHVQALVDSALNAGAKLTTGGK-RASRSDGFYYEPTVLVDVKQEMGVIQEEIFGPVLPIMTFDTLDEV…
g3386	13_Arcobacter_venerupis	MKVYQMYINGEFI--NHVDVLPVINPSDKQIISYIPKGTVEDVDDAVQAAYTAQLSWEKLPAIERAGYLKKIAQKIRENADMLARTITQEQGKVLGLATVEVHFTADYMDYMAEWARRYEGEIIQSDRPNENIFLFKLPIGVAAGILPWNFPFFLIARKLAPALLTGNTIVIKPSGDTPNNAFEFAKLVD-EGLPKGVFNLVSGTGSEVGNALAGHEKVGIVSFTGSVPTGVKIMEAAAKNVTKVSLELGGKAPAIVMADANIDLAVEAIKNSRVINNGQVCNCAERVYVHKSIAKEFTEKITKAMSATTYGNPLTEE-VDMGPLINEAAVAHVQSLVDSAVKAGATITTGGK-RASRNDGFYYEPTVIVDVTQDMNIIQEEIFGPVLPIMTFETLDEA…
g3386	14_Prokaryotes-Bacteria-Verrumicrobia_Opitutaceae-bacterium-BACL24-MAG-120322-bin51	MIHYSNYINGQFVESPHSNRITVINPASGEAISTIPDSSPEQVEAAIAAAAAAQPAWAALPAVARAKHLHVLADKIREQVEPLARVITEEQGKTLGLARVEVNFTADYLDYMAEWGRRIEGEIIESDRPKENIFLFHKPIGVVAGILPWNFPFFLIARKLAPALVTGNSIVLKPSEETPNNAFEFCKILAQTDIPAGLVNLVSGYGATAGRALTESPKVGMISFTGSVDTGSRIMAAAAQNITRVNLELGGKAPAIVTANADLDLAATAIQASRVINSGQVCNCAERIYVQRSVAEAFTAKLVEKMQAARFGNPLQDETVDYGPIINKAGFDKIVTLLDSAVNDGAQILCGGQ-RGADESGYYFEPTVVGACTQKMDIVTQEIFGPVIPVVIFDEIEEA…
g3386	15_Prokaryotes-Bacteria-Acidobacteria_Solibacter-usitatus	MLHYDNFINGKFTPSTGTERITCLNPSTGEPICTVPESTAADMDAAIAAAATAQKAWGKRPAIQRAQALRAIAAKIREQVEPLARLITEEQGKTLGLARVEVAFTADYMDYMAEWARRIEGEILESDRPGETILLFRQPIGVIGGILPWNFPFFLIARKAAPALVTGNTIVIKPSEETPHNAVKFCELLAQTDLPPGVINIVHGRGAGAGKTLCASPKIGMISFTGSVETGSAIMAAAAPNITKLNLELGGKAPAIVMADADLDLAVNAVTSSRVINSGQVCNCAERIYVQSKVAAEFTDKLAAAMKSSVCGNPLGEAEVAYGPLINQAGYKKVDALVRGAVAAGATLVTGGN-RLPLEGGYYYEPTVLSGCTQGMEIVRREIFGPVVPIVQFDDLDQA…
g3386	16_Prokaryotes-Bacteria-Alphaproteobacteria_Mameliella-alba	VTRHQNFIEGRFIESKGSDFIPVLNPATGDALSEIPDTDAAQVGEAVQAAKNAQRAWEKRPAIERAGYLRQIAARLRENVPELAKAIVEEQGKVMGLAEVEVNFTADYLDYMAEWARRIEGEIVTSDRPGETIFLFRQAIGVVGGILPWNFPFFLIARKLAPALVTGNTIVLKPSEETPNNAALFMKLLAETDMPAGVVNMVFGRGATTGAALCEDPAVGLLSFTGSVGTGSRIMAAAAKNITKVNLELGGKAPAIVMDDADIDLAVNAITASRIINSGQVCNCAERVYVHAGIEDEFVSKLSKKMAESRYGDPMADRTVDYGPMINKAGLDKVAGMVDRAKASGATIVTGGS-VADLGKGNYYEPTVLTGCSQDSEIMQSEVFGPVIPVNTVTSLDEA…
g3386	17_Prokaryotes-Bacteria-Betaproteobacteria_Azoarcus-tolulyticus	SKSYRNFIDNQFVDSEGGATIEVRNPATHELLGVVPASTPADVDRAVEAARRAQPAWEKLPAIERAGHLRRIANKLRDNKERLAQTITLEQGKILDLARVEVDFTANYMDYMSEWARRIEGEIIPSDRPGETIFLHRKPIGVTAGILPWNFPFFLIARKMAPALITGNTIVIKSSEETPLNAVEFAEIVAECGLPAGVFNLVSGAGNT-GAALSAHKDVGLVSFTGSVQTGIRIMETAARNLTRVNLELGGKAPAIVLADADLDLTAKALHASRVLNTGQVCNAAERVYVQRGVANALAEKLAALMAETRYGNPMAEQGLHMGPLVNKLGLDKVAALVDSARQQGAEILTGGK--VAGREGFHYEPTVLMGCRSDMDVMTKEIFGPVLPVQIVEDLDEA…
g3386	18_Halomonas_sp._ALS9	PTIYQNYIDGAFE--AAQQHLEVFNPANQKLLSRVPASNADDVERALDAARGAQKGWAATPAVERAAFLHRLANKLRDNVAHLARTITEEQGKISGLAEVEVNFTADYLDYMAEWGRRIEGEIIQSDRPKENIFLFRKPLGVVAGILPWNFPFFLIARKMAPALVTGNTIVIKPSEETPNNCFEFARLLD-EGLPKGVFNVVSGTGAEAGNALTASQKVDMISFTGSVETGSRIMANAANNITKLNLELGGKAPAIVLDDANLDLAVNAIRSSRIINTGQVCNCAERVYVQRGVADEFIARIANAMEGTRYGDPLADSDVEMGPMINRAGLDKVAQMVETARGNGAELITGGS-VADLGAGFHFEPTVLAGCRQDMAIMRQEIFGPVLPIQIIDTLDEA…
g3386	19_Halomonas_sp._N3-2A	PTTYQNYINGAFE--AAQQHLEVFNPANQALLSRVPASNADDVERALDAARAAQKSWAAMPAVERAAFLHRLANKLRDNVAHLARTITEEQGKISGLAEVEVNFTADYLDYMAEWGRRIEGEIIQSDRPKENIFLFRKPLGVVAGILPWNFPFFLIARKMAPALVTGNTIVIKPSEETPNNCFEFARLLD-EGLPKGVFNVVSGTGAEAGNALTASQQVDMISFTGSVETGSRIMANAANNITKLNLELGGKAPAIVLDDADLDLAVNAIRSSRIINTGQVCNCAERVYVQRGVADEFIARIAKAMESTRYGDPLVDSDVEMGPMINRAGLDKVAQMVETARGNGAELITGGN-VADLGAGFHYQPTVLAGCRQDMAIMRQEIFGPVLPIQIIDNLDEA…
g3386	20_Halomonas_campaniensis	PTIYQNYINGAFE--ASQQHLEVFNPANQTLLSRVPASSADDVERALDAARGAQKSWAATPAVERAAFLHRLANKLRDNVARLARTITEEQGKISGLAEVEVNFTADYLDYMAEWGRRIEGEIIQSDRPKESIFLFRKPLGVVAGILPWNFPFFLIARKMAPALVTGNTIVIKPSEETPNNCFEFARLLD-EGLPKGVFNVVSGTGAEAGNALTASQQVDMISFTGSVETGSRIMANAANNITKLNLELGGKAPAIVLDDADLDLAVKAIRSSRIINTGQVCNCAERVYVQRGVADEFIARIAKAMESTRYGDPLADSDVEMGPMINRAGLDKVAQMVETARGNGAELITGGN-VADLGAGFHYQPTVLAGCRQDMAIMRQEIFGPVLPIQIIDTLDEA…
g3386	21_Prokaryotes-Bacteria-Gammaproteobacteria_Halomonas-sp-QHL1	PITYQNYINGAFE--SASDHLEVFNPANQALLSRVPETGRADVERALVSAREAQKGWGARPAVERAAFLHRLASKLRENVPHLARVITEEQGKVSALAEVEVNFTADYLDYMAEWGRRIEGEIIESDRPNENIFLFRKPLGVVAGILPWNFPFFLIARKMAPALVTGNSIVIKPSEETPNNCFEFAKIVDSLGLPPGVFNVVSGSGATTGNALTSSPLVDMISFTGSVATGSRIMASAADNITKLNLELGGKAPAIVLDDADIDLAVKAIHGSRIINSGQVCNCAERVYVQRGVADAFIEKMAKAMDATRYGDPLAQNDLDMGPLINRAGLDKVAQMVEAAQGEGAELITGGK-IADLGAGYHYQPTVLAGCRQEMAIMRQEIFGPVLPIQIVDDLDEA…
g3386	22_Halomonas_xinjiangensis	PTTYQNYINGTFE--SASDHLEVFNPANQALLSRVPESGRADVERALAAARSAQKGWVARPAVERAAFLHRLASKLRENVPHLARVITEEQGKVSALAEVEVNFTADYLDYMAEWGRRIEGEIIESDRPNENIFLFRKPLGVVAGILPWNFPFFLIARKMAPALVTGNTIVIKPSEETPNNCFEFAKLVDTLGLPPGVFNVVSGSGATTGSALTTSPEVDMISFTGSVATGSRIMASAADNITKLNLELGGKAPAIVLDDADIDLAVKAIHGSRIINSGQVCNCAERVYVQRGVAEAFVEKMAKAMDATRYGDPLAQSDLDMGPLINRAGLDKVAQMVEAAQREGAELITGGK-VADLGAGYHYQPTVLAGCRQEMTIMRQEIFGPVLPIQIVDDLDEA…
g3386	23_Halomonas_sinaiensis	VKTYQNYINGRFE--SARELIDVRNPANGEILSRVPESSPEDVESALQAARRAQKDWARRPAVERAAYLHRLAEKIRQEAKLLAHTITAEQGKISTLAETEVNFTADYLDYMAEWARRIEGEIIESDRRKESIFLYRKPLGVIAGILPWNFPFFLIARKMAPALVTGNTIVIKPSEETPNNCFEFARLLDQVGLPPGVFNVISGGGASTGSALTESALVDMISFTGSVATGSSIMRNAANNITKVNLELGGKAPAIVLNDADIDLAVNSIRASRIINTGQVCNCAERVYVQRQVAEEFSAKIAQAMSATTYGDPLAQPDVEMGPLINQEGLDKVAQMVQTAIQDGADLLTGGQ-VADLGSGFHYQPTVLANCRSDMSIMRDEIFGPVLPIQIIDDLDEA…
g3386	24_Halomonas_huangheensis	VTTYQNYINGSFV--SAQEHIDVRNPANGELLSRIPESSPDDVERALHAAREAQKPWARLPAVERAAFLNTLADRIRSQASALARVISAEQGKISGLAEVEVNFTADYLDYMAGWARRIEGEIIESDRPRENIFLFRKPLGVVAGILPWNFPFFLIARKMAPALVTGNTIVIKPSEETPNNCFEFTRLLD-QGLPAGVFNVVSGSGASTGNALTASPIVDMVSFTGSVETGSAIMRNAADHITKVNLELGGKAPAIVLDDADLDLAVQAIRGSRIINTGQVCNCAERVYVQRGVAEQFADRIGQAMASTTYGDPLAQPDIEMGPLINQAGLDKVAAMVERANQAGAQLVTGGG-VADLGQGFHYKPTVLTGCQSDMEIMRKEIFGPVLPIQIVDDLDEA…
g3386	25_Chromohalobacter_japonicus	NKTYQNYINGAFV--EASEHLEVRNPANGELVSRVPASGQAEVEKALSAAHEAQPSWARLPAVERASYLRLLADKIRSEAKALARVITEEQGKVSGLAEVEVNFTADYLDYMAEWARRIEGEIIESDRPGENIFLFRKPLGVVAGILPWNFPFFLIARKMAPALVTGNTVVIKPSEETPNNCFEFTRLLDQVGLPAGVFNVVSGDGASTGHALTASPLVDMVSFTGSIETGSRIMRSAADNITKVNLELGGKAPAIVLDDADIDLAVKAIRDSRIINTGQVCNCAERVYVQRGVADEFIDKISRAMADTSYGDPLTQPDIEMGPLINQQGLDKVAAMVERATQDGAELVTGGR-IADLGAGFHYQPTVLRGCRNDMEIMRQEVFGPVLPVQVVDDLDEA…
g3386	26_Halomonas_caseinilytica	IQTHQNYINGAFV--PAREHLEVRNPANGQLLSRAPESSADDVERALDAARAAQKPWSRLPAVERAAYLQRLADEIRREAKSLARIITEEQGKVSGLAEVEVNFTADYLDYMAGWARRIEGEIIESDRPGENIFLFRKPLGVVAGILPWNFPFFLIARKMAPALVTGNTVVIKPSEETPNNCFAFTRLLD-RGLPEGVFNVVSGSGASTGNALTASSRVDMISFTGSVETGSRIMRGAADNITKLNLELGGKAPAIVLDDADIDLAVRSIRASRIINTGQVCNCAERIYVQRGVADAFTDKLARAMAETTYGDPLAQPDVEMGPLINQQGLNKVAAMVERACRNGAETITGGQ-VADLGQGFHYQPTVLAGCRSDMEIMRREIFGPVLPIQIVDDLDEA…
g3386	27_Halomonas_elongata	IQTHQNYINGAFV--PAREHLEVRNPANGQLLSRAPESSADDVERALDAARAAQKPWSRLPAVERAAYLQRLADEIRREAKSLARIITEEQGKVSGLAEVEVNFTADYLDYMAGWARRIEGEIIESDRPGENIFLFRKPLGVVAGILPWNFPFFLIARKMAPALVTGNTVVIKPSEETPNNCFAFTRLFD-RGLPEGVFNVVSGSGASTGNALTASSRVDMISFTGSVETGSRIMRGAADNITKLNLELGGKAPAIVLDDADIDLAVQSIRASRIINTGQVCNCAERIYVQRGVADEFTDKLARAMAETTYGDPLAQPDIDMGPLINQQGLDKVAAMVERASRDGAETITGGR-VADLGQGFHYQPTVLAGCHGDMEIMRREIFGPVLPIQIVDDLDEA…
g3386	28_Pseudomonas_sp._TTU2014-096BSC	VTTYQNYIDGAFV--ACDNLIEVRNPATGAVLSRVPESDAATAERAIGAARAAQKNWAQKPAIERAGYLRAIASKIRQNAERLARVITEEGGKIQSLALVEVNFTADYLDYMAEWARRIEGEIITSDRPGENIFLFRKPLGVVAGILPWNFPFFLIARKMAPALVTGNTIVIKPSEETPNNCFEFARLVAETDLPKGVFNVVCGSGAGVGSALTGSDKIDMISFTGSVGTGQRIMAAAARNVTKLNLELGGKAPAIVMNDADLDLAVTAIRASRIINTGQVCNCAERVYVQRGVAEQFIERIAGALAETRYGDPIAQADVEMGPLINEAGLRKVEQMVRTAQSQGAQLVTGGA-VADLGRGFHYQPTLLANCSHDMEIMRKEVFGPVLPVQIIDDLDEA…
g3386	29_Pseudomonas_stutzeri	VTTYQNYIDGAFV--ACDNLIEVRNPATGAVLSRVPESDAATAERAIGAARAAQKNWAQKPAIERAGYLRAIASKIRQNAERLARVITEEGGKIQSLALVEVNFTADYLDYMAEWARRIEGEIITSDRAGENIFLFRKPLGVVAGILPWNFPFFLIARKMAPALVTGNTIVIKPSEETPNNCFEFARLVAETDLPKGVFNVVCGSGAGVGSALTGSDKIDMISFTGSVGTGQRIMAAAARNVTKLNLELGGKAPAIVMNDADLDLAVTAIRASRIINTGQVCNCAERVYVQRGVAEQFIERIAGALAETRYGDPIAQADVEMGPLINEAGLRKVEQMVRTAQSQGAQLVTGGA-VAELGQGFHYQPTLLANCSHDMEIMRKEVFGPVLPVQIIDDLDEA…
g3386	30_Pseudomonas_sp._IC_126	AITYQNYIDGEFV--ACDNLVEVRNPANGAVLSRVPESDAATTERAIAAARTAQKEWSNKPAIERASYLRAIASKIRQNAERLARVITEEQGKIQSLALVEVNFTADYMDYMAEWARRIEGEIITSDRPGENIFLFRKPLGVVAGILPWNFPFFLIARKMAPALVTGNTIVIKPSEETPNNCFEFAKLVAETDLPRGVFNVVCGSGAGVGSALTTSSGIDMISFTGSVGTGSRIMAAAAPNVTKLNLELGGKAPAIVMNDADLELAVNAIRASRIINTGQVCNCAERVYVQRGVADQFIERIAGAMAETRYGDPIAQADVEMGPLINEAGLRKVEQMVRTAQNQGAQLITGGQ-VADLGQGFHYQPTILANCSQDMEIMRQEIFGPVLPIQIIDDLEEA…
g3386	31_Pseudomonas_sp._R2A2	AITYQNFIDGSFV--GCDNLVEVRNPATGALLSRVPESDSATVERAIAAARTAQKDWAKKPANERAGYLRAIASKIRQNAERLARVITEEQGKIQSLALVEVNFTADYMDYMAEWARRIEGEIITSDRPGENIFLFRKPLGVVAGILPWNFPFFLIARKMAPALVTGNTIVIKPSEETPNNCFEFAKLVAETDLPNGVFNVVCGSGAGVGSALTTSSGIDMISFTGSVGTGSRIMAAAAPNVTKLNLELGGKAPAIVMNDADLDLAVTAIRASRIINTGQVCNCAERVYVQRGVADQFIERIAGAMADTRYGDPIAQADVEMGPLINEAGLRKVEQIVRTAQNQGAQLITGGA-VADLGQGFHYQPTILANCSQDMEIMRQEIFGPVLPIQIIDDLDEA…
g3386	32_Pseudomonas_versuta	LPIYQSYIDGAFS--AGDSLIEVYNPANGELLGAVPQTSLSEVERAITAARTAQKAWARKPANERAGYLHRIAGKVRENAQRLARIITAEQGKVLGLALVEVNFTADYLDYMAEWGRRLEGEILTSDRPGENIFVFRKPLGVVAGILPWNFPFFLIARKLAPALITGNTIILKPSEETPINCFEFARLLAETDLPKGVVNIVCGTGGTVGHALSASPGVDMVNFTGSVATGQRIMVAAAQNITKLNLELGGKAPAIVLEDADLDLAVKAITASRVINSGQVCNCAERVYVERTVADQFVEKISAAMAATTYGDPLAEEGLDMGPLINKAGLDKVARMVETAVGDGAQVVTGGAIADRDGKGFHYQPTVLANCRQEMEIMRQEIFGPVLPIQIIDDLDQA…
g3386	33_Pseudomonas_abietaniphila	LPIYQSYIDGAFS--AGDNLIEVFNPANGELLGSVPETSISGVERAIAAARSAQNGWARKPANERAGYLRRIATKVRENADRLARIITAEQGKVLGLAQVEVNFTADYLDYMAEWGRRLEGEILTSDRPGENIFVFRKPLGVVAGILPWNFPFFLIARKLAPALITGNTIVIKPSEETPINCFEFARLLAETDLPKGVVNIVSGKGSTVGNALSASSDVDMVNFTGSVATGQRIMAAAAHNITKLNLELGGKAPAIVLADADLGLAVKAITASRVINTGQVCNCAERVYVERKVADQFVEQVSASMAATKYGDPLTEEGLDMGPLVNKAGLDKVAQMVETAVGEGAQVITGGAVADRNGKGFHYQPTVLANCRQDMEVMRQEIFGPVLPIQIVDDLDEA…
g3386	34_Pseudomonas_sp._NFACC02	LPIYQSYIDGAFS--AGDNLIEVFNPANGELLGSVPETSISEVERAIAAARSAQKGWARKPANERAGYLRRIATKVRENADRLARIITAEQGKVLGLAQVEVNFMADYLDYMAEWGRRLEGEILTSDRPGENIFVFRKPLGVVAGILPWNFPFFLIARKLAPALITGNTIVIKPSEETPINCFEFARLLAETDLPKGVVNIVSGKGSTVGNALSASSAVDMVNFTGSVATGQRIMAAAAHNITKLNLELGGKAPAIVLADADLGLAVKAITASRVINTGQVCNCAERVYVERKVADQFVEQVSASMAATKYGDPLTEEGLDMGPLVNKAGLDKVAQMVKTAVSEGAQVITGGAVADRNGKGFHYQPTVLANCRQDMEVMRQEIFGPVLPIQIVDDLDEA…
g3386	35_Pseudomonas_sp._LS-2	LPIYQSYIDGAFS--AGDNLIEVFNPANGELLGSVPETSLSEVERALAAARTAQKGWAKKPANERAGYLRRIASKVRDNADRLARIITAEQGKVLGLALVEVNFTADYLDYMAEWGRRLEGEILTSDRPGENIFVFRKPLGVVAGILPWNFPFFLIARKLAPALITGNTIVIKPSEETPINCFEFAKLLAETDLPKGVVNIVSGKGATVGNALSASSKVDMVNFTGSVATGQRIMAAAAHNITKLNLELGGKAPAIVLADADLGLAVKAITASRVINTGQVCNCAERVYVERKVADQFVEQVSAAMAATRYGDPLAEEGLDMGPLVNRAGLDKVAQMVKTAVGDGAQVITGGAIADKNGKGFHYQPTVLANCRQDMEIMRQEIFGPVLPIQIVDDLDEA…
g3386	36_Euk-Stramenopiles-Ochrophytes-Pelagophytes_Pelagomonas-calceolata-Strain-CCMP1756	AAPLKQCVGGTWVASSGAGTIDVEDPTTGALIGRVPEGTEADAHAALLAAKQAQPAWAKTAPAARGEALKAMARVIRANRVELAELLASEQAKVAGLAQVEIDFTAEYFDYYAGWARYEAGEIISSDDPNEHIYLHKIPLGVSVGICPWNFPVFVMARKLAPALVTGNTCVVKTSEVTPLTCARITELWTESALPKGTYSVITGLGSTVGAALVSSPLVDIVSMTGSVATGKSIMKSAAEHMTKVSLELGGKAPAIVCADADLDLAVKGVLASRICFSGQVCNCCERVYVHESVKEAFLQKLVAAMEGVKVGAP-ADDGVDCCGLVSSAQFDKVKGMLDRAVAAGAKVECGG--TPLTNVGYGFAPTVLTNVKQSDEIVQEEVFGPVLPVLTFKTMDEA…
g3386	37_g3386t1	ITTYSQFINGAWT-ADSSDLMEVENPSTHEVLSMVPKGTAAEAEAALLAAQAAQPAWEAKPVVERGRVLKQLGALMAEKREFLAETLAAEQAKIMGLAQVEIDASIEYLDYYAGWARKYEGEIIQSDDPKEQIYLHRVPLGVSVGICPWNFPIFVMMRKIAPAILTGNTVVVKTSEFTPNTSFEIAKLLNDAGVPPGVVNVVVGEGKTIGQGLIESNIPSIVSMTGSVKTGQHIMKTVAPNLTKVNLELGGKAPVVVMNDADIDLAVDATWASRIIYTGQVCNCAERVYVQDSIADEFTEKLTNKMAGTKVGMPEAE-GVDMCGLVNPTQLAKVSGMVERAVQTGAEVLTGGKINQELGSGYHFEPTVLTRVKQSDEIVQREVFGPVLPVLKFHDLDEA…
g3386	38_Euk-CCTH-Haptophytes-Coccolithales-Syracosphaerales_Coccolithus-pelagicus-ssp-braarudi-Strain-PLY182g	-------------------------------------XSVADAEAALCAARQAQLAWEATPAVERGQCLKKLAAEIRKHRLHLAKTLASEQAKIMPLALVEIDASAEYLDYHAGFARMYEGEILQSDRCNEQIYLHRVPLGVSVGICPWNFPVYVMMRKIAPALVTGNTVVVKTSEFTPNTCFEIANLFERAGVPKGVINVITGLGPVVGDALTRSPVPDIISMTGSVRAGQSVMRNAAQHITKVSLELGGKAPV
g3386	39_Euk-CCTH-Haptophytes-Phaeocystales_unid-sp-Strain-CCMP2000	--------------------------------------------------------------------------------------------------------------------------------------------------------------------------------------------------PPGVINVVTGDGAVIGEALTSSAVPDIISMTGSVAVGQRIMRNAAEHITKCSLELGGKAPVVVMADADLALAVEKVHASRVIYSGQVCNCAERVYVHESVAQEFTERLVAKMAATVVGTP-ATAGADMCGLVNAQQLAKVSGMVERAIAGGAEALTGGRVNPGFDSGYHFEPTVLTGVAQADEIVQQEIFGPVLPVLTFGSFDEA…
g3386	40_Terrimonas_sp._NS-102	IAKYQHYINGAFVSLSSGGYIDVLDPCTEEVIAVVPRGGQKEADAAIDAAVAAQHEWSLLPSVVRANYLKAMANVIRENRVMLAETLAREQAKVKGLAQVEIDVTAEYYDYYAGFARAYEGEIIQSDRPGEQIFLHKLPIGVVVGICPWNFPFFVMARKVAPSLLTGNTIVVKVSEEAPLTCLAFTKLLDKVNLPKGVLNVVCGYGSEIGEALTNNKNVGIISLTGSVDSGHKVMAAAAKNITKVSLELGGKAPAIVCRDADMEVAVKAIVASRIIYSGQVCNCAERVYVEEAVYDEFLEKLTAAMKAVKVGNASNDSDIDMSAQINRKQLDKINGMVERAQSAGAKIVTGGKKSTAFGKGYFYEPTIIVDVKQDAEIMQKEVFGPVLPVMKVKDFDEA…
g3386	41_Sphingobacteriales_bacterium_40-81	IAKYQHYINGDFVSLSSGDYIDVLDPCTEEVIAVVPRGGQKEADAAIDAAVAAQHEWSLLPSVVRANYLKAMANVIRENRVMLAETLAREQAKVKGLAQVEIDVTAEYYDYYAGFARAYEGEIIQSDRPGEQIFLHKLPIGVVVGICPWNFPFFVMARKIAPSLLTGNTIVVKVSEEAPLTCLAFTKLLDKVNLPKGVLNVVCGYGSEIGEALTNNKNVGIISLTGSVDSGHKVMAAAAKNITKVSLELGGKAPAIVCRDADMEVAVKAIVASRVIYSGQVCNCAERVYVEEAVYDEFLEKLTAAMKAVKVGNASNDSNIDMSAQINRKQLDKIDGMVGRAQSAGAKIVIGGKKSTAFGKGYFYEPTIIVDVKQDAEIMQKEVFGPVLPVMKVKDFDEA…
g3386	42_Persicobacter_sp._JZB09	VKTYRQLLAGKMS--DTAQHFEVLNPCSEEVIAMAPRCSTEEAHLAVREAKAAQTSWGLLPAVERAEYLKKMAQVIRDNRIMLAETLAAEQAKVLGLAQVEIDVTAVYYDYYAGLARSYEGEIIQSDRPGEQMMLHKLPIGIAVGICPWNFPFFVMARKIAPSLLTGNACIVKLSRETPMVCLEFAQLIENIGLPKGILSILSGFGSEVGQVLCEHPDVGIISLTGSVGAGQQVMEAASKNITKVSLELGGKAPAIVCKDADLDLAVKAIIDSRVIFSGQVCNCAERVYVEEEVYEAFMAKLVPAMKAVRVGDALSDEKADMSAQISKKQLENIDAMVKRAVEQGGEILCGGQPHPDFDKGYYYQPTLIANVAQDSEIIQEETFGPVLPVMKVSSFDQA…
g3386	43_Flammeovirga_sp._L12M1	VKTYQQFIAGSFF--STANHIEVINPCTEEVIALAPRGTAEDADKAVAAAKAAQNDWGLLPAVARAEYLKKMAQVIRENRVFLAETLATEQAKVMGLAQVEIDVTAVYFDYYAGLARSYEGEIIQSDRPNEQMMLHKLPIGIAVGICPWNFPFFVMARKIAPSLLTGNACIVKISEETPMVSLEFARLIENIGLPKGILSIVTGLGHEIGQALTENPDVGIISLTGSVGAGQKVMEAAAKNITKVSLELGGKAPAIVCKDADLDLAVKAIVASRIIYSGQVCNCAERVYVEEEVYDAFMTKLLPAMKNVRLGDAMSDDKADMSAQINQVQLNKIDSMVKRAIEQGGEVLLGGRISNKFDKGFYYEPTVVANVEQDHEIVQNEIFGPVLPVMKVSSFDQA…
g3386	44_Flammeovirga_sp._OC4	VKTYQQYIAGSFF--STADHIEVLNPCNEEVIALAPRGTKEDADKAVAAAKAAQPKWGLLPAVERAEYLKKMAQVIRENRVFLAETLATEQAKVMGLAQVEIDVTAVYFDYYAGMARSYEGEIIQSDRPNEQMMLHKLPIGVAVGICPWNFPFFVMARKIAPSLVTGNACVVKISEETPMVCLEFARLIENIGLPSGILSIITGYGHEVGQALSENPDVGIISLTGSVGAGQKVMEAAAKNITKVSLELGGKAPAIVCKDADLDLAVKAIVASRVIFSGQVCNCAERVYVEEEVYEEFMTKLLPAMKAVRVGDARTDAKADMSAQINKTQLLKIDELVKRAVEQGGEVLLGGRISSKFDKGYYYEPTVIANVEQDHTIMQDETFGPVLPVMKVSSFDQA…
g3386	45_Flammeovirga_pacifica	VKTYQQFIAGSFS--STTEHIEVLNPCTEEIIALAPRGTKDDADRAVSAAKAAQTDWGLLPAVERAEYLKKMAQVIRENRVFLAETLSTEQAKVMGLAQVEIDVTAVYFDYYAGMARTYEGEVINSDRPGEQMMLHKLPIGIAVGICPWNFPFFVMARKIAPSLLTGNACVVKVSEETPMVCLEFARLIENIGLPAGILSIVTGYGHEIGQALSENPDVGIISLTGSVGAGHKVMEAAAKNITKVSLELGGKAPAIVCKDADLDLAVKAIVSSRIIYSGQVCNCAERVYVEEEVYDEFMTKLLPAMKAVRVGDARTDDKADMSAQINKTQLMKVDSMVKRAVEQGGEVLLGGRASQKFNKGYYYEPTVIANVEQHHEIMQDETFGPVLPVMKVSSFDQA…
g3386	46_Flammeovirga_sp._MY04	VKTYQQFIAGSFS--SSADHIEVLNPCTEEVIALAPRGTKDDADRAVAAAKAAQTEWGLRPSVERAEYLKKMAQVIRENRVFLAETLSTEQAKVMGLAQVEIDVTAVYFDYYAGLARSYEGEIIQSDRPNEQMMLHKLPIGIAVGITPWNFPFFVMARKIAPSLLTGNACIVKISEETPMVCMEFARLIENIGLPAGILSIVTGYGHEIGQALTENPDVGIISLTGSVVAGQKVMEAAAKNITKVSLELGGKAPAIVCKDADLDLAVKAIVASRVIFSGQVCNCAERVYVEEEVYDEFMTKLLPAMKAVRVGDARTDEKADMSAQINSTQLMKVDQMVKRAVEQGGEVLLGGRVSNRFNKGYYYEPTVIANVEQHHEVMQNETFGPVLPVMKVASFDEA…
g3386	47_Algibacter_lectus	MKTYKQYINGQFINSTSTTQINVLNPCNEEVISSIPTGSAEDANLALEAAKDAQPKWEALPAVQRGAFLHKMADVIRKNRVYLAETLSKEQAKVIGLAQVEIDVTADYFDYNAGWARRIEGEIIQSDREKEHIYLHKVPIGVAVGICPWNFPFFVMARKVAASLITGNTCVIKPSSEAPNTIMEFAELIQNIGMAPGVLNFVCGSGRLIGNALSKSPITGIISLTGSVSAGQQIITAASENITKVSLELGGKAPAIVCSDANLDLAVNAIVSSKVIFSGQVCNCAERVYVQDDIYDEFVEKITKKISEVKIDDALTGIDADMSSLVSQSQIDKISEMVEFAKKEGAEVLIGGKRAENFNKGYFYEPTLLTNVSQQMEIIQEEVFGPVLPIMKFNSIDEA…
g3386	48_Algibacter_wandonensis	MKTYKQYINGQFINSTSTTRINVLNPCNEEVISSIPTGSAEDANLALEAAKDAQPKWEALPAVQRGAFLHKMADIIRKNRVYLAETLSKEQAKVIGLAQVEIDVTADYFDYNAGWARRIEGEIIQSDREKEHIYLHKVPIGVAVGICPWNFPFFVMARKVAASLITGNTCVIKPSSEAPNTIMEFAELIQNIGMAPGVLNFVCGSGRLIGNALSKSPITGIISLTGSVGAGQQIITAAAKNITKVSLELGGKAPAIVCSDANLDLAVNAIVSSKVIFSGQVCNCAERVYVQDDIYDQFVEKITKKISEVKIDDALTGVDADMSSLVSQSQIDKISEMVEFAKKEGAEVLIGGKRAENFNKGYFYEPTLLTNVSQQMEIIQEEVFGPVLPIMKFNSIDEA…
g3386	49_Lutibacter_agarilyticus	MKNYKQYINGQFVASKATSVIEIINPCTEEVISTISSGTVEDANNALEAAKDAQPKWEALPAIQRAAFLHKMATVIRENRIFLAETLSKEQAKVIGLAQVEIDVTADYFDYNAGWARRIEGEIIQSDREKEHIYLHKVPIGVAVGICPWNFPFFVMARKVAASLITGNTCVIKPSSEAPNTIMEFAELIQNIGLAPGVLNFVCGAGRTVGNALSKSPITGIISLTGSVSAGQKIIEAAAENITKVSLELGGKAPAIVCADANLDLAVNSIVSSKVIFSGQVCNCAERVYVEDSIYDEFVEKITKKMSEVTIEDALTGTDADMSSLVSKSQIDKISEMVEFAKKEGAEVILGGKRPEQFDRGYFYEPTLLTNCTQQMEIIQEEVFGPVLPIMKFGTLEEA…
g3386	50_Lutibacter_sp._HS1-25	MKHYKQFINGQFIDSKATSVIEILNPCTEEVISTISTGTVEDADNALEAAKDAQPKWEALPAIQRASFLHKMATVIRENRIFLAETLSKEQAKVIGLAQVEIDVTADYFDYNAAWARRIEGEIIQSDREKEHIYLHKVPIGVAVGICPWNFPFFVMARKVAASLITGNTCVIKPSSEAPNTIMEFAELIQNIGLAPGVLNFVCGAGRTVGNALSKSPITGIISLTGSVSAGQQIIAAAAENITKVSLELGGKAPAIVCADANLDLAVNSIVSSKVIFSGQVCNCAERVYVEDSIYDQFVEMITKKMSQVTIEDALTGVNADMSSLVSKSQVDKITEMVEFAKKEGAEVILGGKRPERFDRGYFYEPTLLTNCTQQMEIIQEEVFGPVLPIMKFGTLEEA…
g3386	51_Algibacter_pectinivorans	MKHYKQYINGRFIDSNASSVIEILNPCTEEIISTISTGTVEDANHALEAAQASQPAWEALPAIKRAAFLHKMADVIRENRVFLAETLSKEQAKVIGLAQVEIDVTADYFDYNAGWARRIEGEIIQSDREKEHIYLHKVPIGVAVGICPWNFPFFVMARKVAASLITGNTCVIKPSSEAPNTVMEFADLIQKIDLPTGVLNFVCGSGRTVGNALSKSPITGIISLTGSVGAGQQIISAAAENITKVSLELGGKAPAIVCADANMELAVNAIVASKVIFSGQVCNCAERVYVEDRIYDEFVDKLTKKMSQVTVEDALTGTNADMSSLVSKAQIDKISEMVEFAKKEGAEVLVGGKRDEKFDKGYFYKPTLLTNVSQNMEIIQEEVFGPVLPVMKFSTLDEA…
g3386	52_Tamlana_sp._UJ94	MKHYKQYINGQFVDSKATGVIEILNPCTEEIISTISTGTIEDANHALEAAQAAQPAWEALPAIQRAAFLHKMADVIRENRVFLAETLSKEQAKVIGLAQVEIDVTADYFDYNAGWARRIEGEIIQSDRAKEHIYLHKVPIGVAVGICPWNFPFFVMARKVAASLVTGNTCVIKPSSEAPNTIMEFAELIQKIELPAGVLNFVCGAGRTVGNALSKSPITGIISLTGSVSAGQQIIAAAAENITKVSLELGGKAPAIVCADANLELAVNAVVASKVIFSGQVCNCAERVYVEDSIYDEFVEKLTKKMSEVTVEDALTGVNADMSSLVSKSQVDKISEMVEFAKKEGAEVLVGGKRPEEFSKGYFYEPTLLTNCTQDMQVIQEEVFGPVLPVLKFNTLDEA…
g3386	53_Formosa_haliotis	MKHYKQYINGQFVDSKATDVIEILNPCTEEILSTISTGTVDDANNALEAAQAAQPAWEALPAIQRAAFLHKMADVIRENRVFLAETLSKEQAKVIGLAQVEIDVTADYFDYNAGWARRIEGEIIQSDRAKEHIYLHKVPIGVAVGICPWNFPFFVMARKVAASLITGNTCVIKPSSEAPNTIMEFADFIQKIDLPKGVLNFVCGSGRTVGNALSKSPITGIISLTGSVGAGQQIITAAAENITKVSLELGGKAPAIVCADANLELAVNAVVSSKVIFSGQVCNCAERVYVEDSIYDEFVEKLTKKMSEVTVEDALTGVNADMSSLVSKSQVDKISEMVEFAKKEGAEVLVGGKRPEKFSKGYFYEPTLLTNCTQDMQVVQEEVFGPVLPVMKFNTLDEA…
g3386	54_Prokaryotes-Bacteria-Chlorobi_Formosa-agariphila-KMM-3901	MKHYKQYINGQFVDSKATEVIEILNPCTEEVLSTISTGTVEDANNALEAAQAAQPVWEALPAIQRAAFLHKMADVIRENRVFLAETLSKEQAKVIGLAQVEIDVTADYFDYNAGWARRIEGEIIQSDRAKEHIYLHKVPIGVAVGICPWNFPFFVMARKVAASLITGNTCVIKPSSEAPNTIMEFADFIQNIDLPKGVLNFVCGSGRTVGNALSKSPITGIISLTGSVGAGQKIIEAAAENITKVSLELGGKAPAIVCADANLELAVNAVVSSKVIFSGQVCNCAERVYVEDSIYDEFVEKLTKKMSEVTVEDALTGVNADMSSLVSKSQIDKISEMVEFAKKEGAEVLVGGKRPEKFSKGYFYEPTLLTNCTQNMQVVQEEVFGPVLPVMKFTTLDEA…
g3386	55_Seonamhaeicola_aphaedonensis	MKHYKQYINGQFVESKATSVIEILNPCTEEVLSTISTGTVEDANNALEAAKAAQPAWAALPAIQRAAFLHKMADVIRENRVFLAETLSKEQAKVIGLAQIEIDVTADYFDYNAGWARRIEGEIIQSDREKEHIYLHKVPIGVAVGICPWNFPFFVMARKVAASLITGNTCVIKPSSEAPNTIMEFADFIQKINLPAGVLNFVCGNGRTVGNALSASPITGIISLTGSVGAGQKVISAAAENITKVSLELGGKAPAIVCADANLDLAINAVVSSRVIFSGQVCNCAERVYVEDGIYDEFVDRLTKKMSEVTIEDALTGVNADMSSLVSKDQLDKITEMVEFAKKEGAEVLLGGKRPERFDRGYFYEPTLLTNCRQDSQIVQEEVFGPVLPVLKFNTLEEA…
g3386	56_Seonamhaeicola_sp._W255	MKHYKQYINGQFVESKATSVIEILNPCTEEVLSTISTGTVEDANNALEAAQAAQPAWEALPAIQRAAFLHKMADVIRENRVFLAETLSKEQAKVIGLAQVEIDVTADYFDYNAGWARRIEGEIIQSDREKEHIYLHKVPIGVAVGICPWNFPFFVMARKVAASLITGNTCVIKPSSEAPNTIMEFADLIQKIELPAGVLNFVCGAGRTVGNALSASPITGIISLTGSVGAGQQVISASAENITKVSLELGGKAPAIVCADANLDLALNSIVSSRVIFSGQVCNCAERVYVEDSIYDEFVDKLTKKMSEVTVEDALTGVGADMSSLVSKSQLDKITEMVEFAKEEGAEVLVGGNRPEKFDRGYFYNPTVLVNCDQKSQIVQEEVFGPVLPVLKFNTLDEA…
g3386	57_Polaribacter_sp._ZY113	MKHYKQYINGEFIDSKATSVIEILNPCTEEVISTISTGTVEDANNALEAAQAAQPAWEALPAIQRAAFLHKMADVIRENRVFLAETLSREQAKVIGLAQVEIDVTADYFDYNAGWARRIEGEIIQSDREKEHIYLHKVPIGVAVGICPWNFPFFVMARKVAASLITGNTCVIKPSSEAPNTIMEFVDFIQKIDLPRGVLNFVCGAGRTVGNALSKSPITGIISLTGSVGAGQKVITAAAENITKVSLELGGKAPAIVCADANLDLAINSVVSSKVIFSGQVCNCAERVYVEDSIYDEFVDKLTKKMSEVTIEDALTGVNADMSSLVSKDQLDKITEMVEFAKKEGAEVLVGGDRPDKFDKGYFYNPTLLANVKQDMQIIQEEVFGPVLPVMKFNTLDEA…
g3386	58_Seonamhaeicola_sp._S2-3	MKHYKQYINGQFIESKATSVIEILNPCTEEVISTISSGTVEDANNALEAAQAAQPAWEALPAIQRAAFLHKMADVIRENRVFLAETLSREQAKVIGLAQVEIDVTADYFDYNAGWARRIEGEIIQSDREKEHIYLHKVPIGVAVGICPWNFPFFVMARKVAASLITGNTCVIKPSSEAPNTIMEFAELIQKIDLPAGVLNFVCGSGRTVGNALSKNPITGIISLTGSVSAGQQVISAAAENITKVSLELGGKAPAIVCADANLELALNSIVASKVIFSGQVCNCAERVYVEDSIYDEFVDKLTKKMSEVTIEDALTGVNADMSSLVSKSQLDKITEMVEFAKKEGAEVLVGGGRPDKFDKGYFYQPTVLTNCKQDSQIIQEEVFGPVLPVMKFNTLDEA…
g3386	59_Hyunsoonleella_jejuensis	MKHYKQFINGQFVDSKATSVIEILNPCTEEVISTISTGTVEDANNALEAAQTAQPAWEALPAIQRAAYLHKMADVIRENRVFLAETLSREQAKVIGLAQVEIDVTADYFDYNAGWARRIEGEIIQSDREKEHIYLHKVPIGVAVGICPWNFPFFVMARKVAASLITGNTCVIKPSSEAPNTIMEFADLIQKIKLPAGVLNFVCGAGRTVGNALSKSPITGIISLTGSVGAGQKVISAAAENITKVSLELGGKAPAIVCADANMELALNSIVSSKVIFSGQVCNCAERVYVEDSIYDEFVDKLTKKMSEVTIEDAITGTNADMSSLVSKDQLDKITEMVEFAKKEGAEVLVGGGRPDKFDRGYFYEPTVITGCSQDSQIIQEEVFGPVLPVMKFNTLDEA…
g3386	60_Hyunsoonleella_sp._T58	MKHYKQFINGQFIDSKATSVIEILNPCTEEVISTISTGTVEDANNALEAAQASQPAWEALPAIQRAAYLHKMADVIRENRVFLAETLSREQAKVIGLAQVEIDVTADYFDYNAGWARRIEGEIIQSDREKEHIYLHKVPIGVAVGICPWNFPFFVMARKVAASLITGNTCVIKPSSEAPNTIMEFADLIQKIELPDGVLNFVCGAGRTVGNALSASPITGIISLTGSVGAGQKVITAAAENITKVSLELGGKAPAIVCADANMELAINSVVSSKVIFSGQVCNCAERVYVEDSIYDEFVDKLTKKMSEVTIEDAITGTNADMSSLVSKDQLDKITEMVEFAKKEGAEVLVGGGQPDKFDRGYFYEPTVITGCSQDSQIIQEEVFGPVLPVMKFNTLDEA…
g3386	61_Polaribacter_butkevichii	MKHYKQYINGQFVDSKATSVIEILNPCTEEVISTISSGTVEDANNALEAAQIAQPAWEALPAIQRAQFLHKMADVIRENRVFLAETLSKEQAKVIGLAQVEIDVTADYFDYNAGWARRIEGEIIQSDRAKEHIYLHKVPIGVAVGICPWNFPFFVMARKVAASLITGNTCVIKPSSEAPNTIMEFADFIQKINLPNGVLNFVCGAGRTVGNALSKSPITGIISLTGSVGAGQKIMTAAAENITKVSLELGGKAPAIVCADANMELALNSIVSSKVIFSGQVCNCAERVYVEDSIYDEFVEKLTKKMSEVVVGDALTGTDADMSSLVSKSQLDKISEMVEFAKKEGAEVLTGGNRPDKFDRGYFYNPTLLTNVTQQMEIIQEEVFGPVLPVMKFGSLDEA…
g3386	62_Arenitalea_lutea	MKHYKQYINGQFVDSKATSVIEILNPCTEVVISTISTGTVEDADNALEAAQAAQPAWEALPAIQRAAFLHKMADVIRENRVFLAETLSKEQAKVIGLAQVEIDVTADYFDYNAGWARRIEGEIIQSDREKEHIYLHKVPIGVAVGICPWNFPFFVMARKVAASLITGNTCVIKPSSEAPNTIMEFADFIQKINLPAGVLNFVCGAGRTVGNALSKSPITGIISLTGSVGAGQKVISAAAENITKVSLELGGKAPAIVCADANMELALNAIVSSKVIFSGQVCNCAERVYVQDSIYDEFVDKLTKKMSKVTIEDALTGTNADMSSLVSQSQLDKITEMVEFAKKEGAEVLVGGKQPNQFDRGYFYEPTILTNVSQQSEIIQEEVFGPVLPVMKFGTLDEA…
g3386	63_Wenyingzhuangia_fucanilytica	MKEFNQFINGQFVKSTSTKVTKVLNPCTEEVISIIPEGSVEDANLAIDAAYHAQKQWRRLAAIERARYLNQMADVIRDNRVFLAETLAAEQAKVMSLAQVEIDVTAEYFDYNAAWARRIEGEIIQSDNRKEHLFLHKAPIGVAVGVLPWNFPFFVMARKLAPSLVTGNTCVIKPSCVAPNTVLEFFKLIEKLNVPAGVINYVCGTGPVVGNALTKNPRTGIVSLTGSVFAGQKIMEAAAPNITKVSLELGGKAPAIVCADADLELAAQAIVNSKVIFSGQVCNCAERLYVEESIHDQFMDMLKEKMGAVKVEDAFATNNPDMSSMVSSDQVNKVEEMVNFAKKEGAEIVMGGSRSSQFDKGYFYQPTLLTNVNHNMQIIKEEVFGPVLPVMKFSTLDEA…
g3386	64_Tamlana_sedimentorum	MKEFNQYINGKFVKSTSSEVTEVLNPCTEEVLSLIPKGSITDANLALDAAQGAQHAWKSLTAIERASYLHKMANVIRENRVFLAETLAKEQAKVIGLAQVEIDVTADYYDYNAGWARRIEGEIIQSDRKKEHIFLHKAPIGVAVGICPWNFPFFVAARKIAPSLVTGNTCIVKPSCIAPNTILEFTKLIENIGLPAGVLNVVCGTGPVVGNALTSSPITGIISLTGSVLAGQKVMEAASPNLTKVSLELGGKAPAIVCADANMDLAVNAVVSSRIIFSGQVCNCAERVYVEDSIFDEFMDKVTTKMSELKVEDAFSTNNPDMSSMVSKDQFDKVAEMVEYAKKEGAEVLVGGGPSTNFDKGYFYQPTLLTNVKQDMQIVQEEVFGPVLPVMKFGTLDEA…
g3386	65_Formosa_algae	MKEFNQYINGRFINSTSTGTTEVLNPCTEEVLSIIPKGSVEDANHALEAAQHAQHAWKSLTAITRAGFLNKMANVIRENRVFLAETLAKEQAKVIGLAQVEIDVTADYFDYNAGWARRIEGEIIQSDRQKEHIFLHKAPIGVAVGICPWNFPFFVMARKVAPSLVTGNTCVIKPSCIAPNTIMEFAKLIENIGLADGVLNFVLGTGGVVGNALTKSPITGIVSLTGSVFAGQKIMEAAAQNITKVSLELGGKAPAIVCADANLELAVNAIVSSKVIYSGQVCNCAERVYVEDSIYDKFLDMLAQKMSDVKVEDAFSDNNPDMSALVSKDQVDKVSEMVEFAKKEGAEVVVGGTRSNQFNKGYFYQPTLLTNVKQDMQIIQEEVFGPVLPVMKFGSLDEA…
g3386	66_Polaribacter_filamentus	MKEFSHYINGRFVKSTSTEMTEVLNPCTEEVLSLIPKGSVADANNALEAAQAAKHAWKSLTAIERASYLHKMATIIRENRFFLAETLAKEQAKVIGLAQVEIDVTADYFDYNAGWARRIEGEIIQSDRKKEHIFLHKAPIGVAVGICPWNFPFFVAARKIAPSLVTGNTCVIKPSCIAPNTIMEFAKLIENIGLAPGVLNFVCGEGTIVGNALTKSPITGIISLTGSVFAGQKIMEAAAENITKVSLELGGKAPAIVCADANLELAVNAIVSSRVIYSGQVCNCAERVYVEDSIYDEFLDKLAKKMSEVKVEDAFSKNNPDMSSMVSKDQLDKVAEMVEFAKKEGAEVVLGGGRSTNFDKGFYYQPTLLTNVKQYMQIVQEEVFGPVLPVLKFGTLDEA…
g3386	67_Maribacter_polysiphoniae	MKEFNQFINGKFVKSTSTETIEVVNPCTEEVLALIPKGSATDAENALQAAQASQHAWKSLTAIERAGFLNKMAHIIRENRIFLAETLASEQAKVLGLAQVEIDVTADYFDYNAGWARRIEGEIIQSDRKKEHIFLHKAPIGVAVGILPWNFPFFVMARKVAPSLVTGNTCVIKPSCEAPNTVMEFAKLIAEIGLPAGVLNFVCGSGSIVGNTLTKSPITGIVSLTGSVYAGQKIMEAAAENITKVSLELGGKAPAIVCADANMDLAVEAVVSSRVIFSGQVCNCAERAYVEDSIYDEFMDKVAKKMSELKVEDAFSTNSPDMSSLVSKDQVDKVSEIVEYAKKEGAQVVVGGTRSNQFDKGYFYQPTLLTNVTQDMQIIKEEVFGPVLPVMKFSSLDEA…
g3386	68_Lutibacter_sp._SM1352	MKEFKQFINGKFVKSTSSEMIKILNPCTEEVISLVPTGSVSDANEALDAAKNAQHAWKSLTAIERAGYLNKMATVIRENRVFLAETLASEQAKVMGLAQVEIDVTADYFDYNAGWARRIEGEIIQSDRKKEHIFLHKAPIGVAVGILPWNFPFFVMARKIAPSLVTGNTCIINPSSVAPNTVMEFAQLIEKVGIPAGVLNFVCGKGSIVGNALSKSPITGIISLTGSVGAGQKVMEAASINITKVSLELGGKAPAIVCADADIDLAVKAVVDSRIIFSGQVCNCAERAYVEASIYDEFMDKVTKRMSALKVEDAFSENNPDMSSMVSKDQIDKVEEMVEFAKKEGAEVLVGGKRSARFDKGYFYQPTLLTNVTQNMQIIQEEVFGPVLPVMKFGDLDEA…
g3386	69_Jejuia_pallidilutea	MKEFKQYINGRFVKSTSTDTIEVLNPCTEEVLSVIPKGSVEDANQSLEAAKAAQHGWKSLTAVERANYLHKMADVIRDNRVFLAETLAKEQAKVKGLAQVEIDVTADYFDYNAGWARRIEGEIIQSDRKKEHIFLHKVPIGVAVGILPWNFPFFVMARKIAPSLVTGNTCIINPSSVAPNTVMEFAKLIESINVPAGVLNFVCGKGSIVGNALCKSPITGIISLTGSVGAGQKIMEAAAENITKVSLELGGKAPAIVCADANLDLAVNAVVTSRVIFSGQVCNCAERVYVEDSIYDEFMDKVTKRMSEVKVEDAFSENNPDMSSMVSKDQIDKVEEMVEFAKKEGAEVVLGGGRSANHDRGYFYQPTLLTNVKQDMQIIQEEVFGPVLPVMKFGTLDEA…
g3386	70_Algibacter_alginicilyticus	MKEFNQFINGKFIKSTSTDVIEILNPCTEEVLSLMPVGSVKDAELALDAAQASQHAWKSLTAIERAGYLHKMADVIRENRVFLAETLASEQAKVMGLAQVEIDVTADYFDYNAGWARRIEGEIIQSDRKKEHIYLHKAPIGVAVGILPWNFPFFVMARKIAPSLITGNTCIINPSSVAPNTVMAFAELIEKIGVPAGVLNFVCGKGSIVGNALSKSPITGIISLTGSVGAGQLVMEAASQNITKVSLELGGKAPAIVCADANLDLAVEAVVSSRVIFSGQVCNCAERVYVEDSIYDQFMEKITKKMSEVKVEDAFSTNNPDMSSMVSKDQVDKVTEMVEYAKKEGAEVVIGGQRSSQFDRGYFYQPTLLTNVKQNMQIVQEEVFGPVLPVMKFGTLDEA…
g3386	71_Mariniflexile_fucanivorans	MKEFDQFINGKFIKSTSTDVIEILNPCTEEVLSLMPVGSVKDAELALDAAQASQHAWKSLTAIERAGYLHKMADVIRENRISLAKTLASEQAKVIGLAQVEIDVTADYFDYNAGWARRIEGEIIQSDRKKEHIFLHKAPIGVAVGILPWNFPFFVMARKIAPSLVTGNTCIINPSSVAPNTVMQFAKLIEKIGVPAGVLNFVCGKGSIVGNALSKSPITGIISLTGSVGAGQLVMQAASENITKVSLELGGKAPAIVCADANLDLAVNAVVSSRVIFSGQVCNCAERVYVEDSIYDQFMEKVTKKMSEVKVEDAFSDNNPDMSSMVSKDQVDKVAEMVEYAKKEGAEVVVGGTRSSQFDKGYFYQPTLLTNVTQNMQIIQEEVFGPVLPVMKFGTLDEA…
g3386	72_Lacinutrix_himadriensis	MKQFDQFINGKFVKSTSTKVTEVLNPCTEEVLSTIPEGSREDANMAIEVAYQSQKTWRTFTAIERAGYLNQMANIIRENRVFLAETLASEQAKVIGLAQVEIDVTADYFDYNAGWARRIEGEIIQSDRRKEHIFLHKAPIGVAVGILPWNFPFFVMARKIAPSLVTGNSCVIKPSCIAPNTVMEFAKLIASIGLPDGVLNFVCGPGPTVGNALTSNPNTGIVSLTGSVFAGQKIMEAAAANITKVSLELGGKAPAIVCADANLDLAVNAIVSSKIIFSGQVCNCAERVYVEDSIYDEFMDKVTKKFKEVKVEDAFSTNNPDMSAMVSQAQIDKVEEMVNFAKKEGAEVVLGGNRSSQFDKGYFYQPTLLTNVKQNMQIIQEEVFGPVLPVMKFGTLDEA…
g3386	73_Winogradskyella_eximia	MKEFNQFINGKFVKSTSSEVTKVLNPCTEEVLSEIPHGSVEDANKALEAAKGSQHAWKSLTAIERAGYLNKMANVIRENRVFLAETLASEQAKVIGLAQVEIDVTADYFDYNAGWARRIEGEIIQSDRAKEHIFLHKAPIGVSVGILPWNFPFFVMARKVAPSLVTGNTCVIKPSCVAPNTVMEFVKLIENIGLPAGVLNFVCGSGPLVGNALSKSPITGIVSLTGSVYAGQKIMEAAAPNITKVSLELGGKAPAIVCADANLELAVNAIVNSKVIFSGQVCNCAERVYVEDSIYDEFIDRVTKKLNEVKVEDAFSTNNPDMSSMVSQAQIEKVEEMVNFAKKEGAEVVLGGQRSSQFDRGYFYQPTLLTNVKQNMQIIQEEVFGPVLPVMKFSTLDEA…
g3386	74_Polaribacter_atrinae	MQQFEQYINGKFVKSTSTEVIEILNPCTEEVLSLMPIGSVKDAQLALEAAQASQHAWKSLPAIQRANYLTKMATVIRENRVFLARTLAAEQAKVIGLAQVEIDVTADYFDYYAGFARRIEGEIIQSDRSKEHIFLHKAPIGVAVGILPWNFPFFVMARKVAGSLITGNTCVINPSSIAPNTVMEFAKLIEAIKIPAGVLNYVCGKGSIVGNALSKSPITGIISLTGSVGAGQMVMEAASKNITKVSLELGGKAPAIVCADANLELAVNAVVSSRFIFSGQVCNCAERVYVEESIHDQFLEMITSKINDLKVEDAFSENNPDMSALVSKAQLDKVSEMIEYAKKEGAEVLVGGSRSSQFDKGYFYQPTLLTNVKQDMQIIQEEVFGPVLPVMKFGTLDEA…
g3386	75_Polaribacter_sp._KT25b	MQQFNQFINGKFVKSTSTDVIEILNPCTEEVLSLMPIGSVKDAQLALEAAQASQHAWKSLPAIQRANYLNKMADVIRENRISLAKTLAAEQAKVMGLAQVEIDVTADYFDYYAGFARRIEGEIIQSDRSKEHIFLHKAPIGVAVGILPWNFPFFVMARKVAGSLITGNTCVINPSSIAPNTVMAFAKLIEAIKLPAGVLNYVCGKGSIVGDALSRSPITGIISLTGSVGAGQMVMRAAAENITKVSLELGGKAPAIVCADANLELAVNAVVTSRITFSGQVCNCAERLYVEESIHDQFLDMVAAKMKTLKVEDAFSDNNPDMSALVSKAQYDKVSEMVEYAKKEGAEVLIGGSRTPGFDKGYFYQPTLITNVKQEMQIIQEEVFGPVLPVMKFSTLDEA…
g3386	76_Winogradskyella_arenosi	MKEFNQFINGKFVKSTSSEVTKVLNPCTEEVLSEIPQGSIEDANNALDAAKESQHAWKSLTAIERANYLHKMATVIRENRVFLAETLASEQAKVIGLAQVEIDVTADYFDYYAGFARRIEGEIIQSDRKKEHIFLHKAPIGVAVGILPWNFPFFVMARKVAGSLITGNTCVIKPSCIAPNTIMEWVDLIQKIELPAGVLNVVCGTGPVVGNALSKSPITGIISLTGSVFAGQKVMEAASENITKVSLELGGKAPAIVCADANLELAVNAVVGSRIIYSGQVCNCAERVYVEESIHDQFLDMVTAKMKALKVEDAFSDNNPDMSALVSKPQLDKVAEMVEFAKKEGAEVLVGGNKSSQFDKGYFYQPTLLTNVRQDMQIIQEEVFGPVLPVMKFSTLDEA…
g3386	77_Winogradskyella_psychrotolerans	MKEFNQFINGKFVKSTSSEVTKVLNPCTEEVLSEIPHGSVEDANKALDAAKESQHAWKSLTAIERAGYLNKMASVIRENRVFLAETLAAEQAKVMGLAQVEIDVTADYFDYYAGFARRIEGEIIQSDRKKEHIFLHKAPIGVAVGILPWNFPFFVMARKVAASLITGNTCVIKPSCIAPNTIMEWVDLIQKIELPAGVLNFVCGSGPIVGNALSKSPITGIISLTGSVFAGQKVMEAASENITKVSLELGGKAPAIVCADANLELAVNAVVGSRIIYSGQVCNCAERVYVEESIHDQFLDMVTAKMNALKVEDAFSDNNPDMSALVSKAQLDKVAEMVEFAKKEGAEVLVGGHKSSQFDKGYFYQPTLLTNVRQDMQIIQEEVFGPVLPVMKFSTLDEA…
g3386	78_Winogradskyella_pacifica	MKEFNQFINGKFVKSTSSEVTKVLNPCTEEVLSEIPHGSVEDANKALDAAKASQYAWKSLTAIERAGYLNKMANVIRENRVFLAKTLAAEQAKVIGLAQVEIDVTADYFDYYAGFARRIEGEIIQSDRKKEHIFLHKAPIGVAVGILPWNFPFFVMARKVAGSLITGNTCVIKPSCIAPNTIMEWVDLIQKIELPAGVLNFVCGSGPVVGNALSKSPITGIISLTGSVFAGQKVMEAASENITKVSLELGGKAPAIVCADANLELAVNAVVGSRIIYSGQVCNCAERVYVEESIHDQFLDMVTAKMNALKVEDAFSDNNPDMSALVSKAQLDKVAEMVEFAKKEGAEVLVGGQKSSQFDKGYFYQPTLLTNVRQDMQIIQEEVFGPVLPVMKFSTLDEA…
g3386	79_Polaribacter_sejongensis	MQQFEQYINGKFVKSTSSEVTEVLNPCTEEVLSTIPHGSVEDANNALDAAQNAHHAWKSLPAIQRANYLNKMADVIRENRIFLAKTLASEQAKVIGLAQVEIDVTADYFDYYSGFARRIEGEIIQSDRSKEHIFLHKAPIGVAVGILPWNWPFFVMARKVAASLITGNTCVIKPSCIAPNTIMEWVKMIQKIELPAGVLNIVCGSGPIVGNALSKSPTTGIISLTGSVFAGQKVMEAASANITKVSLELGGKAPAIVCADANLELAVNAIVTSRITYSGQICNCAERVYVEESIHDQFLEMVTAKMKAVTVEDAFSDNNPDMSALVSKDQLDKVSEMVEFAKKEGAEVLVGGSRSPQFNKGYFYQPTLLTNIKQDMQIMQEEVFGPVLPVMKFGTLDEA…
g3386	80_Desulfovibrio_sp._DS-1	MKAYKQYIDGSLVSSSSTDVIEVENPFTGKIVSTVPNGNEADALRALEAARVAQPAWAARSAPDRAGYLKKMAELIRKHRVELAHILVEEQAKVLPLAQVEIDVTAEYFDYYAGWGRIYEGEIIQSDRPRESIFLMRKPVGVSVGICPWNFPFFVMARKVAPALLTGNAVVIKPSSVAPNTIMAFAELLAGLDLPKGIVNFITGAGGTLGEALVRSSIPGIVSLTGSVEAGQRVIAASARNITKTSLELGGKAPAIVCADADLELAAKAVVASRVIFSGQVCNCAERLYVDARIADQFTDMLAKAFKAVTFGDPMATTAPDMSSQVSAEQQKKVADMVQRAVEDGAHVITGGH-IPDTPTGHFYQPTLLGGCRQAMEIVQQEIFGPVLPVLTFTDLDEA…
g3386	81_Desulfovibrio_termitidis	MKAYKQYIDGSLVSSSSTDVIEVENPFTGKTVSTVPNGNEADAVRALEAARAAQPAWAARSAPDRAGYLKKMAELIRKHRVELAHILVEEQAKVLPLAQVEIDVTAEYFDYYAGWGRIYEGEIIQSDRPRESIFLMRKPVGVSVGICPWNFPFFVMARKVAPALLTGNAVVIKPSSVAPNTIMAFAELLTGLDLPNGVLNIITGAGGTLGEALVHSPIPGIISLTGSVEAGQRVIAASAKNITKTSLELGGKAPAIVCADADLELAAKAVVASRVIFSGQVCNCAERLYVDARIADQFTDMLTKAFKAVTFGDPMAATAPDMSSQVSAEQQKKVADMVQRAVEDGAHVITGGH-IPDTPSGHFYQPTLLGGCRQAMEIVQQEIFGPVLPVLTFTDLDEA…
g3386	82_uncultured_Desulfovibrio_sp.	MRTYQQFINGKLVSPTSFAMIEVENPSTGKIMAQTPNGGREDGLAALAAAHRAQDAWAALPAVARAGYLKKMANLIRKHRLELGRILAEEQAKTHPLAQVEIDLTAEYFDYYAGWARIYEGEIIQSDRPRENILLYRKPIGVVVGICPWNFPFFVMARKVAPSLLVGCTTVIKPSSIAPATVMHFASLLTELDLPAGVVNFVTGGGSTLGEALSSSSMTDMVSLTGSVEAGQRIIAAGAQNITKVSLELGGKAPAIVCADADMDLAVKAVTASRTVFSGQVCNCAERLYVHESVADMFAEKLAAAFAAVRLGNPFDDPAPDMCSQISAEHLEKISGMVKRAEADGAEAVVGGA-PAERDSGYFYTPTLLRNCRQDMEIVRNEVFGPVLPMMTFHDLDEA…
g3386	83_Desulfovibrio_sp._MES5	MRTYLQFINGKLVPGLSDAMIEVENPSTGKIMAHTPNGGREDAMAALEAATRAQSGWAALTSAARAEYLKKFAAVIRKHRLDLGRILAEEQAKTHPLAQVEVDFTADYFDYYAGWARIYEGEIIQSDRPRENILLYRQPIGVVVGICPWNFPFFVMARKVAPSLLVGCTAVIKPSSVAPATTMEFARLVAQEDLPAGVLNIITGGGGSMGEALASSPQADMISLTGSVEAGQRIIAASAENVTKVSLELGGKAPAIVCRDADLDLAVKAVTASRTIFSGQVCNCAERLYVHESIADQFAEKLAVAFNSVRLGNPFDDPAPDMCSQISAEHLEKIEGMVKRAQADGAETVTGGA-RAPQGNGYFYTPTLLRNCRQDMEIVRKEVFGPVLPMLTFRELDEA…
g3386	84_Desulfobacterales_bacterium	MLQYQQFINGALVASHSGDFIEVENPYTGEIIAQAPQGDAVDGEQALNAAQNAQDSWAALPAVARASYLKKFAEIIRENRVALARLLASEQAKVLPLAQIEIDFTADYFDYYAGWARIYEGEIIQSDRPNENILLFRQPLGVVVGICPWNFPFFVMARKVAPALLTGNTIVIKPSSETPATTLEFARLIAGSDLPAGVLNIVSGRGSTLGETLVRSPLTGMVTLTGSVEAGSKIIASTAENITKCSLELGGKAPAIVCADADLDLAVKAVVASRVIFSGQVCNCAERVYVEKAVEQQFVEKLTDAMRAVTSGDPFAEPTPDMSSQVSREQLDKIAAMVERAQQAGAETLCGGK-TADMGTGYFFEPTVLTGCSQDSEIVQKEVFGPVLPVLSFTSFDEA…
g3386	85_Prokaryotes-Bacteria-Delta-epsilonproteobacteria_Desulfobacterales-bacterium	MLQYQQFINGALVASHSGDFIEVENPYTGEIIAQAPQGDAVDGEQALNAAQNAQDSWAALPAVARASYLKKFAEIIRENRVALARLLASEQAKVLPLAQIEIDFTADYFDYYAGWARIYEGEIIQSDRPNENILLFRQPLGVVVGICPWNFPFFVMARKVAPALLTGNTIVIKPSSETPATTLEFARLIAGSDLPAGVLNIVSGRGSTLGETLVRSPLTGMVTLTGSVEAGSKIIASTAENITKCSLELGGKAPAIVCADADLDLAVKAVVASRVIFSGQVCNCAERVYVEKAVEQQFVEKLTDAMRAVTSGDPFAEPTPDMSSQVSREQLDKIAAMVERAQQAGAETLCGGK-TADMGTGYFFEPTVLTGCSQDSEIVQKEVFGPVLPVLSFTSFDEA…
g3386	86_Desulfobacterium_autotrophicum	MKEYLQFINGGLVKSHASDMIEVENPYTRKTMALAPQGDEIDAHQALEAAQKAQESWAAEPAAARASFLKKMATVIRENRIQLAQTLASEQAKILPLAQVEVDFTADYFDYYAGWARIYEGEVIQSDRPKENILLFRQPIGVVVGICPWNFPLFVMARKVAPALLTGNTIVIKPSSETPATTLAFAELAAGLDIPPGVLNIISGRGATLGETLVRSPITGMVTLTGSVGAGSKIIAASAENITKCSLELGGKAPAIVCSDADIDLAVKAVVASRVIFSGQVCNCAERVYVQQNIAEEFTTKLVAAMKAVTYDDPFADPAPDMSSQVSLDQLTKIEAMVERAKQSGAEVLCGGK-KADKDTGYFFEPTILGGCSQDSEIVQQEVFGPVLPVLTFSDLDEA…
g3386	87_Desulfovibrio_zosterae	MNTYQQYINGEFRNADSNEQFAVINPFTEKIIAMAPKGGKHDAELALEAASVAQKEWAAKSCIERAGFLKKMAEVIRENREMLARTLAEEQAKIFPLAQVEIDATAEYFDYYAGWARKYEGEVIESDRTNENILLYRQPIGVVVGICPWNFPFFVMARKVAPSILTGCTIVLKPSSETPNTTFEFAKLVSSIGLPNGVLNFVSGGGSTLGDALVRSSQVGLVTLTGSVETGQRIIASTAENITKTSLELGGKAPVIICADCDMDMAVKAVVDSRIIFSGQVCNCAERVYVEAPVYDEFMDKVTRAMAAVAYGDPFADPAPNMSCQINSAQLTKIEGMVAKALEEGAEVLVGGSRCEDQPTGFFYKPTLLASCTQDMEIIRKEIFGPVLPVVKVTDFDEA…
g3386	88_Pseudodesulfovibrio_hydrargyri	MKSYQQYINGEFRDAVSGEQFEVINPFTEKVVSMAPKGNAEDAALALEAATAAQKAWAAKPCSERAVYLTKMAEAIRANRVMLAETLAEEQAKVMPLAQVEIDATAAYFDYYAGWSNKYEGEVIQSDRPTENILLYRQPVGVVVGICPWNFPFFVMARKVAPSILTGCTIILKPSSDTPNTTFEFAKLIAGIGLPKGVLNFVSGGGSTLGDALVRSPEVGLITLTGSVETGQRIISATAENITKTSLELGGKAPVIVCADCDMDLTVKAVVASRVIFSGQVCNCAERVYVESPVYDEFMERMTKAMSEVTYGDPFAKTPPDMSSQINAAQLDKIAAMVDRAKAEGAEVLVGGKRAEGQPSGYFYEPTLLAGCTQDMEIIRKEIFGPALPVVKVDDFDEA…
g3386	89_Desulfovibrio_desulfuricans	MKTYRQYINGEFRDAVSGEQFEVINPFTEKVVAMAPKGNAQDAALALEAASAAQKAWAATPCSARAPYLARMAAAIRANREMLARTLAEEQAKVLPLAQVEIDATAAYFDYYAGWSNKYEGEVIQSDRPTENILLYRQPIGVVVGICPWNFPFFVMARKVAPSILTGCTIILKPSSDTPNTTFEFARLIADIGLPKGVLNFVSGGGSTLGDALVRSPEVGLVTLTGSVETGQNIITSTAQNITKTSLELGGKAPVIVCADCDMDLTVKAAVASRVIFSGQVCNCAERVYVEAPVYDEFMERMTKAMGAVTYGDPFADPAPDMACQINAAQLGKIEDMVSTAKADGVEVLVGGKRAEGQPSGYFYEPTLLAGCTQDMEIVRKEIFGPVLPVVKVDDFDQA…
g3386	90_Desulfovibrio_bastinii	MKTYQQYIDGKFCESHSKDIIEVENPYTGEIIAHAPNGDVEDAEKALEAAEKAQPSWAALPVAERAGYLKKMAQAIRDNRKMLADTLTEEQAKVSGLAQVEIDVTAEYFDYYAGWARKYEGEVIQSDRPKENILLYRQPIGVIVGICPWNFPFFVMARKVAPSLLTGSSIVLKPSSDTPNTTFEFAKLVDQLGLPGGVANFVSGRGSTLGSALVKSPKTGMVTLTGSVEAGQRIIADSAPNITKTSLELGGKAPCIVCKDADLDLAVKAIVASRVIFSGQVCNCAERVYVESAVADEFMAKLTKAMSEVTYGDPFKDPNPDMSTQVNKGQLEKIEAMVAKAKTEGAEVLVGGERPAEMKTGYFYKPTLLGNCSQDMEIIRKEIFGPVLPVVTVSDFDEA…
g3386	91_Desulfovibrionaceae_bacterium_CG1_02_65_16	MKTYQQYIDGKFQGSHSKDMIEVLNPYTEKVIATVPNGDAEDAAKALAAAEKAQGLWAARTASDRASYLKKMAAAIRANRVELAKTLAEEQAKIIGLAQVEIDVTADYFDYYAGWATKYEGEVIQSDRPGENILLLQQPIGVVVGICPWNFPFFVMARKVAPSLLTGCTTVIKPSSETPCTTFDFAKLVHETGLPAGVLNFVSGRGSTMGNALVKSPVTSLVTLTGSVEAGQQIIKATAENITKTSLELGGKAPVIVCADADLDLTVKAVVGSRVIYSGQVCNCAERVYVDAKIADEFMDRMTKAMAAVTYGDPF--NNPDMSCQINREQLAKIEAMVARAKQQGAQVLTGGERPSEPKTGAFYKPTLLGGCNQDMEIMRKEIFGPVLPVMRVSGLDEA…
g3386	92_Euk-Stramenopiles-Diatoms-Chaetocerotales-Biddulphids-Cymatosirales_Triceratium-dubium-Strain-CCMP147	KVDFGQWIGNKNVPSLDSATIDVENPSEGSVIGTVPAGCKADADAALDAAKKAQPEWAKVPSAERAKVLKQIAQVVRDNREELIELLYSEQAKEKGLATAEVDFTSIYLDYYAGLAHSYMGEIIQSDNRGENIYLHYAPIGVSVGICPWNFPLFVWARKVAPALLAGCTVVVKSSEVTPLTTFRLMEHVTKAGKPSGVISVVTGYGNTIGAALVESPVPGIISMTGSVATGQRIMAAAAKNMTKVSLELGGKAPVIVMDDADIDKTVDAIVASRVIFSGQVCNCAERLYIQSKVYDEVVDKLVAKMKSTKVGLP-TDEGVAYCSQITKEHREKISGMVERAVEAGAKVLCGGK-FMDDGPGYCYEPTIIAGAAQDSEIMQKEVFGPVLPVAKFETFDEA…
g3386	93_Euk-Stramenopiles-Diatoms-Araphid-pen_Asterionellopsis-glacialis-Strain-CCMP134	LYEYGQWISNKNVQSLSNETLDVQNPTDHSLLGKVPKGCQEDASAALEVAKKAQPAWAAKPAVQRAELLKEMATIIRQNRLELIDILIKEQAKVKGLATVEIDVSADYYDMYAGMARGYEGEILQSDNAGEHIYVHRAPIGVSAGICPWNFPFFVMARKVAPALLAGCTVVVKSSEETPLTCFRFTQLLEQAGKKPGIVSVVTGLGSTIGEALVKHPIPDIISMTGSLKTGQHIMSAASVNMTKVSLELGGKAPVIVMDDCDVDATVQAIVDSRVIYSGQVCNCAERLYVQESIYETFVDKLVACMKDCQVGDPFDEKS-NLGGLINQAQFDKVCGMVNRAKEQGAEALCGGD--PISVEGYKYPPTILVNVKQDSEIMQHEIFGPVLPVMKFETFDDA…
g3386	94_Euk-Stramenopiles-Diatoms-Corethron_Corethron-hystrix-Strain-308	YVEYGQWIGNKNVPSLDSDRIEVENPTDHSILGTVPAGCEADANVALDLARKAQPEWAKKPAVQRAAVLKKMADIIRSNRVDLIDTLAREQAKIMPLATVEIDVTADYFDYHAGLARSYEGEILQSDNAREHIYVHRAPIGVAVGICPWNFPFFVMARKIAPSLLAGCTTVVKSSELTPLTCFRFASLLTEAGTP-GTLAILTGYGTTIGEALCKSPIPGIISMTGSLETGKAIMRNAAENMTKVSLELGGKAPAIVMEDCDLDAAVEAIVASRVIYSGQVCNCAERAYVQASVYDAFVSKLKEKMEASVVGGPFDSPAPDCCGLVSKTQLDKVKGMVDRAVSSGATVLCGGH--VMDGPGYRYAPTVLADMNQGDEIMQAEIFGPVLPVLRFDKFDDA…
g3386	95_Euk-Stramenopiles-Diatoms-Thalassiosirales-Lithodesmids_Ditylum-brightwellii-GSO104	QFGYGQWIGNKDTPSQDPARIDVENPTDHSILGTVPAGCAADAETALELAKQAQQAWAKRPAIQRAGVLKKMASIIRDNRIELIDILIKEQAKIKPLATVEIDVTADYFDYYAGLARSYEGEILQSDNPGEHIYLHRAPIGISVGICPWNFPFFVMARKIAPALLAGCTVVVKTSEVTPLVSFRFASLLTDAGEP-GIVSILTGYGATIGEALTSSPIPDIISMTGSTVTGQAIMANAAKHMTKVSLELGGKAPVIVMGDCDLDETIDAIVASRLIFTGQVCNCAERVYVQSSIYDEFLAKLTEKMKSSVVGGPFDEPAPACCGFVSKAQFDKVVGMVERAKEAGAKVHCGGH--AIEGPGYRYAPTVLTNCDQKSEIVQKEVFGPVLPVMSVDTFDDA…
g3386	96_Euk-Stramenopiles-Diatoms-Raphid-pen_Pleurosigma_RCC3090	-----------------------ENPTDHSILGTVPAGCEADAQAALQLAKDAQPAWAKKPAVQRAAVLKQIATVIRANRLELIDILAKEQAKILPLATIEIDVAADYYDYHAGLCRTYEGEILQSDNPGEHIYLHRAPIGVSVGICPWNFPFFVMARKIAPALLAGCTVVVKSSELTPLTCFRFAQCMTDAGEP-GIVSVVTGYGNTIGEALCKSPVPGIISMTGSVATGQHIMRTAAENMTKVSLELGGKAPCIVMADADLDKAVDAIFASRVIFTGQVCNCAERVYVQAPVYDDFVSKLTEKMKATKIGTPFDEPAPDCCGFVCKAQLEKVSAMVDRAKEAGAKVQCGGH--AIEGDGYRYAATVLTDVDQKSEIVQKEVFGPVLPVLKFDSFDDA…
g3386	97_Euk-CCTH-Cryptomonads-Chroomonads-Hemiselmis_Hemiselmis-andersenii-Strain-CCMP644	KVEYGQWIGNVNVDSKDAARIEVENPTDHSILGTVPAGCAADADAALKLAKEAQQQWAKKPAVQRAAVLKQMATIIRANRLELIDTLAREQAKILPLATVEIDVTADYYDYYAGLARSYEGEILQSDNPGEHIYVHRAPIGVSVGICPWNFPFFVMARKIAPALLAGCTVVLKSSELTPLTAFRFAALMTEAGDP-GVVAVLTGRGATLGEALCVSKVPGIISMTGSVATGQAIMRNAAANMTKVSLELGGKAPAIVMADCDIDKAVDAIVASRVIFSGQVCNCVERCYVQAPIFDEFAAKLTDKIKASVVGTPFDTPAPAFCGLVSKEQLDKVSGMVDRAKAEGAKVLCGGH--AVEGPGYKYAPTVLTGAKQDSEVVQKEVFGPVLPVLPFDTFDEA…
g3386	98_Prokaryotes-Bacteria-Kiritimatiellaceae_Kiritimatiellaceae-bacterium	MKTYQLFIDGHWSDAEEKKTKHVYSPTNGEMLAVIQDGDAQDAERALLAAQHAQTDWASHSPRERAQIIRKFIGLIRSKKSELASLLVAEQGKLHRVAEMEVDVTCSFMEYACDWARHLEGDIIPSDNHNEHIFIHKVPRGVVVAITAWNFPLALAARKIGPALITGNTVVLKPTSETPLATLELGDLANQAGIPKGVLNIVTGSGATMGDALCRSNITKMISMTGSTPAGQAILNAAANTMAHVQLELGGKAPFIVMEDADLEEAAKAALHSRFDNCGQVCTCNERLYVQSSVYEKFMDIFLPLVKALRVGDPM-DPSTDIGPKINHAEVEHMHKLVEESVKQGATIACGGGEGDFFQKGYWFEPTILTNVSQAMTIVHEESFGPILPVIKFDNQDEA…
g3386	99_Prokaryotes-Bacteria-Planctomycetes_Planctomycetaceae-bacterium	VPHYNLYVDGQWVRSTSNETIEVENPATEETIALIPEANEEDVQRALSAAQRAQPEWARLPAVERGQLLLKLGQAIRAHSELLAESITREQGKLITLGRGEVEAAAKRIDYAASWCRQIEGDILPAENPEENIYIHQVPYGVTVGIAAWNFPIAVAARKLGPALVTGNTMVLKPSELTPIATLELANIIDQVGFPPGVVNVVTGHGKTTGDLLVRNPITRLVSLTGSVRAGREVLQAASDNITVLRLELGGKAPFVVMDDADIDKAVAAAMTSRFLNCGQVCTCNERMYIQSGVYDQVVQQLLERIRNMKIGDPFKE--VDLGPKISRAEVEKIDQRVQSAVSAGAEVLTGGHRDGEFSRGHWFQPTLVSGVEQSMDLMREETFGPVLPVAKFDEFEDA…
g3386	100_Prokaryotes-Bacteria-Chloroflexi_Chloroflexi-bacterium	PNEYQIYINGQWTTSTDQEVIEVENPANEAVVATIPAGSKDDAQRALEAAQAAQPAWEALPAIERAKLIVRLAELVNADRDTLAHLIVSEQGKPLDQAYGEVDGTIQFLQYSAEGARRIEGDIVPSDNPNEEIWIRRIPYGVTVALIAWNYPLALVARKLGPALVAGNTMVLKSHEEAPLSGLRMAHLAHEAGLPSGVFNVVTGTGPTIGEALVSNPITQLVTMTGSVRGGREIFRAAADNITMVRLELGGKAPFIVMEDADIDKAVEYAATARFANCGQVCTCNERLYVHNKVADEFIDRFLAHVAKLQVGDPLT--AVDIGPKFNRMELEKLEAIVESATADGAEILTGGKHHGPYSNGHWFEPTVLTVNSNSTDIMQKEVFGPIIPIMQIEDFEEG…
g348	1_Euk-Amorphea-Unikonts-Holomycetes-Fungi_Beauveria-bassiana-D1-5	LFMDYCHTLVIGAGQAGIAMSEHLTRLGIPHLVLEKNRIAEAWRSGR--SLVANGPAWHDRFPGLEFDAADPDSFIPKDEVANYFENYARKFEAPVKTGVEV-SVTRNHGGFTVVT-EGIVEAKHIVAATGPFQRPIVPA-VAPADDGLHQIHSAAYKNPAQLPAGA-LVV--GSSGVQIADELQRAGKQVYLSVGAHDRPPRAYRNRDFCWWLGVLGLWDASANQ---PGKEHVTIAVSGAGHTVDFRALAHQGIHLVGLTQRF--GKVFFEDNLAHNIRQGDESYLALLDAADAWLARNGLDP----EEPQARIFPTDPLCVTRELNLAEAGITSIIWATGYAPDYGWL-QVDAFDVQGKPRHQRGVSSEPGVYFLGLPWLSRRGSTFIWGVWHDAK…
g348	2_Euk-Green-Streptophytes-Plants_Gossypium-hirsutum	MVVETTDTLVIGAGQSGIAMSEHLTQTGVPHIVLERRRVAERWRSER--SLVANGPAWHDRFPNLEFDDVSPDTFPPKERMARYFEDYAAMIEAPIRTGVDV-KVSRSKGGFLAET-QGCFEAQRVVVATGPFQIPSLPP-IVPEDSGVAQLHSSAYKNPAQLPEGA-LVV--GASGSQIAEELRKAGRTVFLSIGEHYRPPRAYRGRDYVWWLGVLGKWDEIK---INAKKKHVAFAVSGYGRTIDFRRLAAAGITVLGTTQGY--GTLSIADDLVANIAEGDRAYLEVLAEADAYVDRNGIDPP----EPDAWVIQPDPSCMLDQLDIGQTGISTIVWATGFRFDFSWLQVDAFHPDG-TPFHKRGISAEQGIYFLGLPELTNRASSFIYGCWYDAK…
g348	3_g348t1	MPPTAVSAVVVGAGQAGLNVSRCLQKAGIDHVVLEKGQIGDTWRTQRW-SFRLNTQETIG---GLAEESPTGEDFLSTDQLLNQFEAFACRYDLPIRENTEITSVRKDGTLFQVQA-GSMWESPSLVVCSGIQNKPKFPKLASKLPQSVNQLHSSEYRNPAELERGA-LVV--GQSGVQIAEDLTDAGRPTFLCTSAVKRAPRRYRGQDILTWVDKLGMMKQRVEDLMRYEPVILATGVKG-GHSVSHHKLARSGVKLLGRLEGI--GVLTIGDQLGDNIALADGFNVKIKEIIDGVIEKSGMQAPEAEDDPATDTPYDGIDEMLAELDLVKNGISTVIWAAGVQGGFDYIKCDIGLNDHGVPAHTDGVSTVDGLFYCGMPWLRTRFSGFIGGSRDDAQ…
g348	4_Prokaryotes-Bacteria-Chloroflexi_Chloroflexi-bacterium-RBG_16_54_18	-MNLAVETIIIGGGQAGLALSYYLKQRNHEHIVLEAVQPAFAWREQRW-SFTLLTPNWALRLPGAHYDGPDPHGFLPREQILAYFEGYAQRNQLPIQLDSRVTSVEPTGNGYRVSV-GQDYRAQNVVVATGLFQQPKIPNIGQSISRRVQQLHSATYRNPEQLPAGA-LVV--AQSGCQIAEELYQAGRQVYLCLSSAGRVPRSYRGKDVFEWLNITGVMDTTVDKLSPRAKFASSAHVTGKGHTINLHQFARDGVRLLGRMAGA--EKIQLRPGMHKSLEEADKFEAELVKNIDKFIEHSGLQ-------PEEVLPQLRDGLSREELDLAASGITSIIWATGFSFDFSLVRLP-VTDADGYPIQQRGVSEYPGLYFLGLPWLYKQKSGLLVGVGEDAE…
g348	5_Prokaryotes-Archaea-Euryarcheota_Halococcus-saccharolyticus-DSM-5350	-MTRHRDVVVIGGGQAGLATSYYLSEAGCDHLVLERDRVGERWRSEKW-SFTLVTPNWTNGLPGFPYEGDDPDGFLSREDVIAYLEAYVDRFDPPLQCGVEVMAVQRNDSGFTVET-DATYEAANVVVATGTFQQPRTPAFSADVPSFVRQVHTSRYGNPEQLSGG--LVV--GQSGAQIATELHESGRDVYLSVSGAPKAPRRYRGKDVVGWMVDMGGFDAPVDSLSPADRFAPSVYVSGKGREIDLLDLAADGMMLLGRTEGI--GRLVFANDLEENLHNAYRFYAGLIGQIDEHIEAGDIDAPEPEFVPPIPDDISVDSPR--ELDLETANVRTVIWATGYEFDFSWV-EPATFDEYGYPVHDRGVTEVAGLYFVGLQWLHTQGSSLLFGVGDDAK…
g348	6_Euk-Stramenopiles-Ochrophytes-PX_Cladosiphon_okamuransis	SEATYVPVVIVGGGQAGLSVSYYLTQKDIDHLIFEKHKF-QSWRENRW-SFCLVTPNWQCRLPDHPYSGDDPDGFMLKDEIVDYLDAFAATFNPPIHENVSVTRVARRGSGYLVET-IGIYHCDQVVVATGGYDTPIVPPYATQLDSSIQQIHSRDYRRPSQIEGG--LIV--GQSGVQLMEDLIREGRDVHLAVGPAPRSPRKYRGRDATDWLYDMGHYAMTIAEH-EAAISKTNHYMSGRGKEIDLRRFVVEGLTLYGSVSGM--SHVSFLPDLEKNLDDADKSYVGIRDAIDTYIADNDIDDE---EPAFEKVWAPATETT--GIDCAALGITSVIWCIGFRPDYSWIEID-AFDQKGRPVHTRGVCDVPGLYFVGLGWLNTWGSGRFLGVAEDAH…
g348	7_Prokaryotes-Bacteria-Delta-epsilonproteobacteria_Haliangium-ochraceum	VETVSVPVVVIGAGQAGLATSYLLKQARVEHVVLERHRPGHAWRSERW-SFCLVTPNWQCQLPGHPYAGSDPDGFMVKDEIAAYLEAYVASFDPPLRQGVEVQRVSRAADGYRVQT-DVAYLCDALVVATGGYHSPRVPACARLVPADVHQLHSGSYRNPAALPGA--LVV--GQSGCQIAEDLHLAGRQVHLAVGSAPRCARRYRGRDVVAWLDEMGHYRRPIDSF--EVRRKTNHYVTGRGHDLDLRRFATEGMRLYGTLDDI--HGLRFRPDLRSNLDAADDVYRRINASIDAYIAEHDIDEP---GSVYEPVWTPAEEDA--SLSWSDAAITSVIWCTGFGANYEWIDLP-VFDDAGHPVHERGVTDAPGLFFVGLPWLHTWGSGRFCGVGDDAR…
g348	8_Prokaryotes-Bacteria-Planctomycetes_Planctomycetaceae-bacterium-TMED241	HHSDLHQVVVIGAGQAGLSVSQALQQHGIRPLVLEKNRIGHAWDQQRW-SFCLVTPNWQCQLPDXPYDGDQPQGFMAKAEIVAFLRRFAQHVGADVHEGVAVQRLSQTGSGYRLLT-EGEXRAQQVVVATGGYHTPRRHPLAERLPTSVLQLDARDYRNAGSLPEGP-LVV--GQSGSQIAEDLFLXGRTVHLSVGSAPRSPRMYRGRDVVDWLDRMGYYAMPISEH-RSVRAKTNHYLTGRGREIDLRRRAIEGLHLHGRLAMI--DRIRFADDLSRNLDQADAVYCRIRSSIDSWIEKQGIEAPS--EAPYSPCWQPPDGQDP-GLDLTGEPLAAVIWCTGYRSDFSWIDVP-VFDGSGQPAHDRGVTQSNGLYFLGLPWLHTWGSGRFCGVKDDAL…
g348	9_Prokaryotes-Bacteria-Gammaproteobacteria_Salinisphaera-shabanensis-E1L3A	DIGRHWPVVVIGGGQAGLSASYWLQQADIDHIVLEKHRVGHAWRDKRW-SFCLVTPNWQCRLPGFGYDGDDPDGFMPKDEIVAYLERYAEFVDAPLREGVTVTRLSGNEHGFVVET-AGTASADQVVLAVNGYHVPRVPRIAERLPAHIDQLHSVDYRNPEQLPGE--MVV--GQSGCQIAEDLHLAGRSVHLSVGSAPRAPRVYRGRDSVDWLERMGTYDVTVAQHYKL-RHKANHYMTGRGHEIDLRAFALEGMQLYGRVATI--GQLRFEANLAENLDSADATYCKIRDSIDAYIAEHGIDAPAA--EPYQPVWQPPFEPD--MLNLQDSAITTVVWATGFAGDFSWVEAP-VFDGRGEPVHRHGVSPVDGLYFLGLPWLNTWGSGRFAAVGADAA…
g348	10_Prokaryotes-Bacteria-Verrumicrobia_Prosthecobacter-debontii	-METHYPVIIIGGGQAGLSMSYCLKEKGIAHLIFEKNRMAESWRSKRW-SFCLVTPNWQCTLPGFHYTGDDPKGFMVKEQIIEYIEAYARSFNPPLKEGVSVSRLRRNDSVFEVKT-LGDFTADQVVVATGGYQTARLPRMTERFPAGITQLHSSDYKNANALPGE--LVV--GQSGCQIAEDLHLAGRKVHLCVGGAPRTARRYRGRDVVEWLHDMGYYDLPIHEH--TVRAKANHYVTGRGRDIDLRRFAVEGMQLYGRLKEI--TTLTFADDLKQNLDQADTVADSIKTTIDKHIAAKGIEAPH--EDRYSPLWHPEERPL--SLDFAQTGITSIIWSMGYGTDYRWLEVP-LFDGKGYPSHDRGITTVPGVYFIGLPWQYTWGSGRFSGVAQDAR…
g348	11_Prokaryotes-Bacteria-Firmicutes_Bacillus-subtilis-BEST7613	MKKSHYSVIIVGGGQAGLAISYLLKQESIDHVIFEKNQIGHAWRNQRW-SFCLVTPNWQCRLPGFPYAGGDDQGFMLKDEIVQYLEDYAASFQAPILEGVEVSKLSQRTDAFEVIT-QGIYTADQVVVATGGYHTPKIAAIAKKLPPHIVQLHSVDYKNPETLDR---LLV--GQSGCQIAEDLHLAGKTVHLATGSAPRSPRRYRGRDVVEWLELMGHYDLPIDEH-EMVRHKTNHYLTGRGREIDLRQFALEGMHLYGRLKDI--NQILFADNLKENLDQADATAARIKQSIDEYIAKNQLDAPI--EAPYQPVWEPTSIPL--TLNIDEID--AVIWSTGFNFNYAWVDVP-VFNSMGEPLHNRGVTNVAGLYFLGLPWLYTWGSGRFSGVARDAE…
g348	12_filamentous_cyanobacterium_CCP3	-MTTHYGVIVIGGGQAGLSISYCLQRRGIDHIVFEQHQVAHSWRTKRW-SFCLVTPNWQCQLPGFPYPDHDPEGFMGRDAIVEYIERYASHFNPPLKTGVQVKRVKGREGGFEVVT-QGTFTADQVVVATGGYHTPKIPRLAERLDPNIVQLHSAEYRNPESLPKGA-LVV--GQSGCQIAEDLHLAGRKVHLCVGGAPRSPRRYRGKDVVEWLDQMGYYDLAIDDH-ETVRHKTNHYVTGRGREIDLRHFALQGMALHGRLKDI--TRLSFGDDLKQNLDQADAVAESIKRTIDSYIEKNNIDAPV--DPPYRPVWEPEVVET--SVDYQAASITSVIWCIGYGLDFSWIELP-VFDGQGYPGHRRGVTTVPGLYFLGLPWLYTWGSARFSGIARDAE…
g348	13_Nodosilinea_nodulosa	-MTMHYSAIVIGGGQAGLSISYCLQRRGIDHLVLEQHQIAHSWRTKRW-SFCLVTPNWQCQLPGFPYPDDDPEGFMGRDAIVEYIERYASHFNPPIRTGVKVERVRRGDGSFEVVT-QNTFTADQVVLATGGYHTPKIPRLAERLDPNVVQLHSAEYRNPESLPEGA-LVV--GQSGCQIAEDLHLTGRKVHLCVGGAPRSPRRYRGKDVVEWLDQMGYYDLAIDDH-ETVRHKTNHYVTGRGREIDLRYFALEGMALHGRLTDI--TRMTFGDDLKKNLDQADAVAESIKRTIDRYIDSNNIDAPI--DPPYQPVWQPKAGPS--ELDYREANITSVIWCIGYGIDFSWVELP-VFDGQGYPGHRRGVTTVPGLYFLGLPWLYTWGSARFSGIARDAE…
g348	14_Prokaryotes-Bacteria-Cyanobacteria_Leptolyngbya-sp-O-77	-MEQHYPVIVVGGGQAGLSMSYCLKQRSIAHLVFEKHKIGHAWREYRW-SFCLVTPNWQCQLPGFPYAGDDPHGFMVKDEIVQYIEAYAAAFDPPVLEGVEVRHLRKEGDRFSIST-SGDFTADQVVVATGGYHKPKIPAIAQRLPASLQQLHSSQYRNPERLPDGA-LVV--GQSGCQIAEDLHLAGRKVHLCVGGAPRSPRRYRGKDVVDWLHEMGYYDLPVDQH-EAVRHKANHYVTGRGREIDLRQFALEGMQLHGRLKDV-NCQLSFWDDLKQNLDHADEVAESIKKTIDGYIEKNGIDAPV--EPPFRPVWEPNDEPL--TIDLEAANITSVIWCTGYLSDFSWIEIP-IFDGKGYPGHERGIVGARGLYFLGLPWLYTWGSGRFSGIARDAQ…
g348	15_Cyanobacteria_bacterium_J069	-MEQHYPVIVVGGGQAGLSMSYCLKQRGIAHLVFEKHKIGHSWREYRW-SFCLVTPNWQCQLPGFPYAGDDPHGFMVKDEIVQYIEAYAAAFDPPVLEGVEVRHLRKEGD-FSIST-SGDFTADQVVVATGGYHQPKIPAIAQRFPASIQQLHSSQYRNPEQLPDGA-LVV--GQSGCQVAEDLHLAGRKVHLCVGGAPRSPRRYRGKDVVDWLHEMGYYDLPVDQH-EAVRHKANHYVTGRGREIDLRQFALEGMRLHGRLKDVENCQLSFWDDLKQNLDHADEVAESIKKTIDGYIEKNGIDAPV--DPPFRPVWEPNDEPL--TIDLEAANITSVIWCTGYLSDFSWVEIP-IFDGKGYPGHDRGIVSAPG---LGLPWLYTWGSGRFSGIARDAQ…
g348	16_Pseudanabaena_frigida	-MTNHYPVVIVGGGQAGLSISYCLKERGLDHIIFEKNQIANAWRSQRWDSFCLVTPNWQCQLPGYHYQGKEPEGFIKKDEIVQYIESYARSFNPPIQEGVEVLNLRRGDRLFEVQTTIGDYTAEQVVVASGAYHQPKIPQIAERLPERILQVHSSKYKNPESLPDGA-LVIGTGQSGCQIAEDLHLAGRKVHLCVGSAPRSPRRYRGKDAVEWLDLMGYYDLSIDQH-EKVRAKANHYLTGRGREIDLRRFALEGMQLHGRLKNIASNKLEFFSDLRQNLDGADAVSESIKKTIDNFIAKNQIEAPI--EPPYQPVWQPEMDIT--DLDLAEANISTVIWCTGFKSDFSWIEIP-VFDGKGYPGHDRGVTEVKGLYFLGLPWLYTWGSGRFSGIARDAT…
g348	17_Pseudanabaena_sp._SR411	-MTNHYPVVIVGGGQAGLSISYCLKERGLDHIIFEKNQIANAWRSQRWDSFCLVTPNWQCQLPGYPYKGNEPEGFIKKDEIVAYIENYARSFNPPIQEGVEVLNLRRGDRIFEVTTSIGDYTADQVVVAAGAYHQPKIPKISERLPEHILQVHSSKYKNPESLPKGA-LVIGTGQSGCQIAEDLHLAGRKVHLCVGSAPRSPRRYRGKDAVEWLDLMGYYELSIDQH-EKVRSKANHYLTGRGREIDLRRFALEGMQLHGRLKNISSAKLEFFNDLKQNLDGADAVSESIKKTIDNFIAKNNLDAPL--EPPYQPVWQPEMDIP--DLDLAEANITTVIWCTGFQSDFSWIEIP-VFDGKGYPGHDRGVTEVKGLYFLGLPWLYTWGSGRFSGVAKDAT…
g348	18_Pseudanabaena_sp._BC1403	-MTNHYPVVIVGGGQAGLSMSYCLKERDLDHIVFEKNQIANAWRSQRWDSFCLVTPNWQCQLPGYPYKGKEPEGFIKKDEIVAYIENYARSFNPPIKEGVEVLNLRRGDRIFEVATSIGDYTADQVVVAAGAYHQPKIPKISERLPDHILQVHSSKYKNPESLPDGA-LVIGTGQSGCQIAEDLHLAGRKVHLCVGSAPRSPRRYRGKDAVEWLDLMGYYDLSIDQH-EKVRSKANHYLTGRGREIDLRRFALEGMQLHGRLKNIASNKLEFFNDLKQNLDGADAVSESIKKTIDNFIAKNNLDAPL--EPPYQPVWQPAMDIP--DLDLAEANITTVIWCTGFQSDFSWIEIP-VFDGKGYPCHDRGVTDIKGLYFLGLPWLYTWGSGRFSGVARDAT…
g348	19_Leptolyngbya_sp._hensonii	-MKTHYSVVIVGGGQAGLSMSYCLQEKGVEHIVLEKYRIAFEWQTRRWDSFCLVTPNWQCQLPGYPYPGDDPHGFMQRDEIVQYIESYAARFNLPVQEETAVLSVRQHEAGFELITSQGTYTADQVVIATGGYHRPRIPRMAERLPESIEQLHSSAYKNPAVLPDKA-LVVGTGQSGCQIAEDLHLAGKQVHLCVGGAPRSPRQYRGKDVVDWLDQMGYYDLSIEDH-EKVRTHTNHYLTGRGREINLRQFALEGMQLHGKLKQIKGNQLEFWDDLKQNLDQADAVAESIKKSIDTFIETQQIEAPI--EAPYQPVWEPPDPLP--HLDYEQADIGTVIWCTGFQSDFGWIQVP-VFDGKGYPGHERGVTAVRGFYFLGLPWLYTWGSGRFSGVARDAQ…
g348	20_Aphanothece_hegewaldii	-MNNHYSVAIVGGGQAGLSMSYCLKQKSLDHIVFEKNQIGYSWRAKRWDTFCLVTPNWQCQLPGYSYTGNDPNGFMQKDEIVQYIEAYAQSFEPPIKEGVEVLSVRSDNQCFELTTSIGDYTADQVVIAAGSYHQPRIPLIAARFPKSIVQLHSSEYRNPQSLPDKS-LVVGTGQSGCQIAEDLHLSGKKVHLCVGGAPRSPRKYRGKDVVEWLAQMGYYDLSIDEH-EKVRNKANHYVTGRGREIDLRSFALEGMQLHGRLKNINDNQLEFWNDLKENLDYADSVAENIKKTIDGFIEKNRIQAPV--EPPYQPVWQPETENLI--LDYIEANIGTVIWCTGYQSDFSWIEIP-VFDGKGYPGHKRGVTNVSGLYFLGLPWLYTWGSGRFSGIARDAL…
g348	21_Leptolyngbya_ohadii	-MNSHYSVIIIGGGQAGLSMSYCLKERRIDHIVFEKNQIGYAWREKRWDSFCLVTPNWQCQLPGYPYPGNDPQGFMQKDEIVEYIQSYAASFDPPVREGVEVLRLRRNETHFEVTTTSGEFTADQVVIAVGGYHQPRIPRLSERLPQSIVQLHSSEYRNAQSLPEGA-LVVGTGQSGCQIAEDLHLAGRQVHLCVGGAPRSPRRYRGKDVVDWLDQMGYYDLSIDDH-EKVRAKANHYVTGRGREIDLRQFALEGMQLHGRLQQVTDTTLEFQSDLKQNLDQADAVAESIKATIDSFIAKNQIEAPI--DPPYQPVWEPSEADE--PIDFVQANIRTVIWCTGYESDFRWVEVP-VFDGKGYPVHQRGITAVWGLYFLGLPWLYTWGSGRFSGVARDAQ…
g348	22_Leptolyngbya_sp._IPPAS_B-1204	-MKQHYSVAIVGGGQAGLSISYCLKERGFDHIVFEKHQIGYAWRTKRWDSFCLVTPNWQCQLPGHPYRGAEPNGFMQKDEIVRYIEAYAASFNPPVREGVEVTRLWQNEAVFELTTTNGDYTADQVVIASGSYHQPKIPRIAERLPQHIVQLHSSEYRNPQSLPDKA-LVVGTGQSGCQIAEDLHLAGKQVHLCVGGAPRSPRRYRGKDVVDWLDQMGYYDLSIDEH-EKVRTKANHYVTGRGREIDLRQFALEGMRLYGRLKTVSNNTLEFCPNLKQNLDQADAVAESIKKSIDQFIQNHQIDAPT--EPPYSPVWQPETEVL--SLNYEQANIGTVIWCTGYQSDFSWVEVP-VFDGKGYPGHERGVTAVRGLYFLGLPWLYTWGSGRFSGIARDAN…
g348	23_Prokaryotes-Bacteria-Betaproteobacteria_Burkholderia-sp-H160	DETGVLDAVVVGAGWAGLGVSYALARANMQHCVLERGRIGETWRTQRWDSFHFNLPYVYSVMPGDSYDGPSPEGFMTHTEFVTVLESYVLRHRLPVRTGASVTKLDSSDGLFRVVTSQQTLHARNVVVASGSLNRPRRPTASASMNVAM-QIDASDYRNADTLPSGAILVIGSAQSGCQIAEDLILAGRATYLATGHIGRMPRRYRGHDITVWMVKAGLFDVPRKDFVDPSGRIAPRGMLGALHTISLQSLSAQGVVLLGRFTGVKNGQFSFADDLRENMRFGNETSAQLKVRIDAFIEQNGLNPPAVE-DEAETIAPHLPEKPILLLDLVERNISAIIWCTGFEGDFSWIDIPGVLNEQ-QPIHEDGIASVPGVYFAGLDFASTRRSGTLLAVEDEAR…
g348	24_Mesorhizobium_sp._LSHC420B00	-MSEVLDALVIGAGPAGLGVSYFLKRQGRDHRVLDRGRIGETWRTQRWNSFRLNSPTIRSILPGDSYEGPEPWGAITHHEFVAYLEGYAERHRLPVSTQTPVQELTRDDGIFRVTTARGVLLARNVVIATGDQNRQVRPPGSADLPAAVRQVDSSAYRNPAEFENGA-LVVGSGQSGGQIAEDLAVAGRAVFLATSRNGRWVRRYRGGNILKWLTLSGFLDVPRKELVLPSGKLQARALVGATHTISLQSLGAQGVVLLGRFRGVENGSLVFGDELDDHMRFADEVSANAKRLVDEYIERAGLDAPLAEDDPAETVAPRLPDPPIRSLDWTASGIRSVIWCTGFTGDFSWVRLPGALDAAGQPVHEDGVGAVPGLFFAGLDFGSTRKSGTIPAIPVEVA…
g348	25_Sinorhizobium_sp._PC2	-MSGILDAVVIGAGSAGLGVSYFLTQQACNHLVLERDRIGETWRTQRWDSFRLNSPRIRSVLPGDSFAGPDPWGASTQHEFVAYLESYAKRHRLPLRTQTPVRELTRDNGLYLVATLHGTLRARNVVIATGNLNCPARPSWSAELPPAIRQLDSSTYRNAAELDDGAILVVGSGQSGGQIAEDLVLAGRSVFLATSRAGRLVRRYRGGDIFNWMTLSGFLDVKRETLVLPSGKLPPRALLGATHTISLQSLSAQG
g348	26_Ensifer_aridi	-MSGILDAIVIGAGSAGLGASYLLTQQAYNHLVLERDRIGETWRTQRWDSFRLNSPRIRSVLPGDSFDGPDPWGASTQHEFVAYLESYAKRHRLPVRTQTPVRELTRDNGLYLVATLHGTLRARNVVIATGNLNCPARPSWSAELPPAIRQLDSSTYRNAAELDDGAILVVGSGQSGGQIAEDLVLAGRSVFLATSRAGRLVRRYRGGDIFNWMTLSGFLDVTRETLVLPSGKLPPRALLGATHTISLQSLSAQG
g348	27_Sinorhizobium_meliloti	-MTGILDVVVIGAGSAGLGVSYFLKRQGRDHRVLERNRIGETWRTQRWDSFLLNSPNIRSLLPGDAFDGPDPWGASTQHQFVSYLESYAERHRLPVITDAPVEELSIDNGFFLVATPHDVFRAYNVVIASGSQNCPKRPPWSAELPPTIRQLDSSAYRNAADLEQGAVLVVGSGQSGGQIAEDLTLAGRSVFLATSRAGRLVRRYRGGDIFNWMTLSGFLDLPRQAFLLPSGKLPPRGLLGATHTISLQSLSAQG
g348	28_Sinorhizobium_meliloti_CCNWSX0020	EMTGILDVVVIGAGSAGLGVSYFLKRQGRDHRVLERNRIGETWRTQRWDSFLLNSPNIRSLLPGDAFDGPDPWGASTQHQFVSYLESYAERHRLPVITDAPVEELSIDNGFFLVATPHDVFRAYNVVIASGSQNCPKRPPWSAELPPTIRQLDSSAYRNAADLEQGAVLVVGSGQSGGQIAEDLTLAGRSVFLATSRAGRLVRRYRGGDIFNWMTLSGFLDLPRQAFLLPSGKLPPRGLLGATHTISLQSLSAQGVVLLGRFMGVEDGSLVFGDELDEHIRFADESSADVKRFIDGYIERAGLNAPPAEDDPAEMIAPRLPNPPIRSLELATCGIASVIWCTGFKGDFRWIKILAAIDGGGQPIHQDGIGLVPGLYFSGLDFASTRKSGIIVGVAEEAE…
g348	29_Sinorhizobium_sp._BJ1	-MAGILDVVVIGAGSAGLGISYFLKQRGRDHRVLERSRIGETWRTQRWDSFRLNSPNIRSLLPGDSPDGPDPWGASTQHQFVSYLESYVERHHLPVITDAPVEELSKDRGLFLVATPPGVLQARNVVIASGSLNCPKRPPTAAELPTALRQLDSSAYRNAAELEQGAVLVVGSGQSGGQIAEDLALAGRSVFLATSRAGRLVRHYRGGDIFNWMTLSGYLDVPRSEIVLPSGKLPPRGLLGATHTISLQSLSTEG
g348	30_Sinorhizobium_fredii	-MAGILHVVVIGAGSAGLGISYFLKQRGRDHRVLERGRIGETWRTQRWDSFRLNSPNIRSLLPGDSPDVPDPGGASTQHQFVSYLESYVERHHLPVITDAPVEELSKDRGLFLVATPRGVLQARNVVIASGSLNCPKRPPTAAELPTALRQLDSSAYRNAAELEQGAVLVVGSGQSGGQIAEDLALAGRSVFLATSRAGRLVRHYRGGDIFNWMTLSGYLDVPRSEIVLPSGKLPPRGLLGATHTISLQSLSTEG
g348	31_Sinorhizobium_fredii_USDA_257	GMAGILHVVVIGAGSAGLGISYFLKQRGRDHRVLERGRIGETWRTQRWDSFRLNSPNIRSLLPGDSPDVPDPGGASTQHQFVSYLESYVERHHLPVITDAPVEELSKDRGLFLVATPRGVLQARNVVIASGSLNCPKRPPTAAELPTALRQLDSSAYRNAAELEQGAVLVVGSGQSGGQIAEDLALAGRSVFLATSRAGRLVRHYRGGDIFNWMTLSGYLDVPRSEIVLPSGKLPPRGLLGATHTISLQSLSTEGVVLLGRFLGIENGSLMFGDNLDEHMRFANESSADVKRFIDDYIRRAGLNAPPAEDDPAEMIAPRLPSPPIRSIELATSGIRSVIWCTGFRGDFQWIKIPDTIDDDGQPIHQNGIGFVPGLYFSGLDFASTRKSGTIPGIAEEAA…
g348	32_Ensifer_adhaerens	-MAGILDVVVVGAGSAGLGISYFLKQQGRDHQVLEQGRVGETWRTQRWDSFRLNSPNIRSLLPGDAPDVPDPWGAGTQHQFVAYLESYVERHRLPVITGTSVGELCTDDGLFLVTTPRGVLRARNVVIASGSLNCPKRPPASAELPGALRQLDSSAYRNAAELEQGAVLVIGNGQSGGQIAEDLALAGRSVFLATSRAGRLVRYYRGGDIFNWMTISGFLDVPRSEVILPSGKLPTRALLGATHTISLQSLSAQG
g348	33_Ensifer_sp._NM-2	-MAGILDVVVVGAGSAGLGISYLLKQQGRDHQVLERGCIGETWRTQRWDSFRLNSPNIRSLLPGDSHDVPDPWGASTQHQFVAYLEKYVERHQLPVITGTPAEELSRDDELFLVTTPRGVFQARNVVVASGSLNCPKRSPESAELPATVRQLDSSAYRNAAELEQGAVLVVGSGQSGGQIAEDLALAGRSVFLATSRVGRLVRYYRGGDIFNWMTLSGYFDVPRREIILPSGKLPPRGLLGATHTISLQSLSAQG
g348	34_Sinorhizobium_sp._Sb3	-MAGILDVVVVGAGSAGLGVSYFLKQQGRDHQVLERGRIGETWRTQRWDSFRLNSPNIRSLLPGDAPDVPDPWGASTQHQFVAYLESYVERHRLPVITGAPVGELSTDDGLFLVTTPPGVLRARNVVIASGSLNCPKRPPASADLPAALRQLDSSAYRSAAELEHGAVLVVGSGQSGGQIAEDLALAGRSVFLATSRVGRLVRYYRGGDIFNWMTLSGYFDVPRREIVLPSGKLPPRGLLGATHTISLQSLSAQG
g348	35_Rhizobium_leguminosarum_3	NGTDILDAVVIGAGWAGLGVSHALTQRGLRHRVLERGRIGETWRTQRWDSFRINTPNIQTIMPGDSYVGPDPDGAMTSGEFVALLEDYACRYGLPVETGTPVTDLVASDGLYRLVLPSGPLWARNVVISSSNQNCPVRPPFSALLPPEVQQIDASAYRNASALDRGAVLVVGSAQSGGQIAEDLVQAGRTVFLATGRVGRLPRMYRGRHISVWLVLSGRMDITRREI-LEQGPIPGRPLQGALHTISLQSLSAQGVVLLGRLTGVDGGCLSFSDDAEEHVRHADEGSAMVRSLIDEYIARNGINAPRAEADPAEVIGAVLPNPPIRSIDLAARGITTVIWCTGFRGDFSWVRVPDVLDAQGQPLHENGFASVPGVYFAGLPFAISRRSGTILAIEEEAA…
g348	36_Phyllobacterium_endophyticum	NDGDVLDAVVIGAGWAGLGVSYWLARRGLRHSVLERGRVGETWRTQRWDSFRMNTPNVQTIMPGDSYDGPDPDGALTRDQFVDLLESFALRNALPIEPDTAVNELAYENGAYRITISQGRLWARNVIVASGSLNCPVRPVLAAALPPTLSQIDASGYRRASDLPDGAVLVVGSGQSGAQIAEELAEAGRTVFLATSRVGRLPRRYRGRDIMVWLLDSGFLDVPRQEIIRLAGRIPPRGVLGSVRTISLQSLSTQAVILLGRLTSIEGGSLLFADDLEANARFADDASDNVKRHIDDYISRTGIDAPVAEPDLAETVALRRPNPKINSLDLFRSGVTSVVWCTGFKGDFGWIRIPRALDSAGQPAHTDGIGSLPGLYFAGLDFASTRKSGIILAIAEEAE…
g348	37_Rhizobium_sp._BK068	ASADVLDAVVVGAGWAGLGVSYWLARRGLRHSVLERGRIGETWRTQRWDSFRMNTPNVQTVMPGDCYDGEDPSGALTRDQFVALLEDFARRNALPIEPDTAVSELRHENDAYRLTTSRGMLLARNVIVASGSLNCPVRPVWAAALPPVLRQIDASGYRSAADLADGAVLVVGSGQSGVQIAEELAEAGRTVFLATSRVGRLPRRYRGRDIMVWLLECGFLDVRREEVIRLAGRIPPRGVLGSVHTISLQALSAQGVVLLGRLTGVEGDRLSFADDLEANVRFADEASNHIKRHIDEYVSRAGIDAPVSEPDPAETVAMQQPNPTIASLDLSRSGITTVVWCTGFKGDFSWMRLPGALDAVGQPVHEDGVATLPGLYFAGLDFASTRKSGIILAIAEEAP…
g348	38_Rhizobium_sp._CF122	GSADVLDAVVVGAGWAGLGVSYWLARRGLRHSVLERGRIGETWRTQRWDSFRMNTPNVQTVMPGDCYDGEDPSGALTRDQFVALLEDFARRNALPIEPDTAVCELRHENDAYRLTTSRGMLLARNVIVASGSLNCPVRPVWAAALPPVLRQIDASGYRSAADLADGAVLVVGSGQSGVQIAEELAEAGRTVFLATSRVGRLPRRYRGRDIMVWLLECGFLDVRREEVIRLAGRIPPRGVLGSVHTISLQALSAQGVVLLGRLTGVEGDRLSFADDLEANVRFADEASNNIKRHIDEYVSRAGIDAPVSEPDPAETVAMQQPNPTIASLDLSRSGITTVVWCTGFKGDFSWMRLPGALDAAGQPVHEDGVATLPGLYFAGLDFASTRKSGIILAIAEEAP…
g348	39_Rhizobium_sp._BK251	GSADVLDAVVVGAGWAGLGVSYWLARRGLRHSVLERGRIGETWRTQRWDSFRMNTPNVQTVMPGDRYDGDDPSGALTRDQFVALLEDFARRNALPIEPDTAVSELTHENDAYRLTTARGTLLARNVIVASGSLNCPVRPACAAALPPGLRQIDASGYRSAADLPDGAVLVVGSGQSGVQIAEELAQAGRTVFLATSRVGRLPRRYRGRDIMVWLLECGFLDVRREEVIRLAGRIPPRGVLGSLHTISLQALSAQGIVLLGRLTGVEGAGLSFADDLEANARFADEASDNIKRHIDDYISRAGIDAPASEPDPAETVAMRQPNPAIASLDLARSGITTVVWCTGFKGDFSWMRLPGALDAAGQPVHEDGVAALPGLYFAGLDFASTRKSGIILAIGEEAP…
g348	40_Rhizobiales_bacterium	DSADVLDAVVVGAGWAGLGVSYWLARRGMRHSVLERGRIGETWRTQRWDSFRMNTPNVQTVMPGDSYDGLDPSGALTRDQFVALLEGFARRNALPIEAGTAVSELTHENDAYRLTTSRGTLLARNVIVASGSLNCPVRPSWAASLPPVVRQIDASDYRSAADLPDGAVLVVGSGQSGVQIAEELAQARRTVFLATSRVGRLPRRYRGRDIMVWLLECGFLDVRREEVIRLAGRIPPRGVLGSLHTISLQALSAQGIMLLGRLTGVEGDRLSIADDLEANARFADEASDNIKRHIDDYISRAGIDAPVSEPDPAETVAMHRPNPAIASLDLSRSGITTVVWCTGFKGDFSWMRLSGALDAAGQPVHEDGVAALPGLYFAGLDFASTRKSGIILAIAEEAP…
g348	41_Rhizobiales_bacterium_10	DSADVLDAVVVGAGWAGLGVSYWLARRGMRHSVLERGRIGETWRTQRWDSFQMNTPNVQTVMPGDSYDGLDPSGALTRDQFVALLEDFARRNALPIEAGTAVSELTHENDAYRLTTSRGTLLARNVIVASGSLNCPVRPSWAASLPPVVRQIDASDYRSAADLPDGAVLVVGSGQSGVQIAEELAQARRTVFLATSRVGRLPRRYRGRDIMVWLLECGFLDVRREEVIRLAGRIPPRGVLGSLHTISLQALSAQGIVLLGRLTGVEGDRLSIADDLEANARFADEASDNIKRHIDDYISRAGIDAPVSEPDPAETVAMRRPNPAIASLDLSRSGITTVVWCTGFKGDFSWMRLSGALDAAGQPVHEDGVAALPGLYFAGLDFASTRKSGIILAIAEEAP…
g348	42_Neorhizobium_galegae	DDSDVLDAVVIGAGWAGLGVSYWLARRGLRHSVLERGRIGETWRAQRWDSFRMNTPNVQTVMPGDCYDGPDPDGALTRDQFVALLEDFAGRNALPVEPDTAVSELTHENGAYRLSTSRGTLLARNVIVASGSLNCPVRPVWAATLTPALHQIDASGYRNAADLPDGAVLVVGGGQSGVQIAEELAGAGRTVFLATSRVGRLPRRYRGRDIMVWLLESGFLDGRREEVIRLAGRIPPRGVLGSTHTISLQALSAQGVVLLGRLIDIVGGSLSFASDVEANVRFADEASDSIKRHVDDYISRAGIDAPVAEPDPAETVAMRQSSPTIGTLDLFRSGVTSVVWCTGFKGDFSWMRLPGALDSAGQPVHADGVAVLPGLYFAGLDFASTRKSGIILAITEEAP…
g348	43_Ensifer_sp._Root1252	DDGDVLDAVVIGAGWAGLGVSYWLARRGLRHSVLERGRIGETWRTQRWDCFRMNTPNVQTVMPGDCYDGPDPDGAMTGEQFVALLEDFARRNTLPIEPDTAVSELAHENGAYRLTTSHGTLWAHNVIVASGCLNCPVRPVWAPALSPALHQIDASGYRSTADLPDGSVLVVGSGQSGAQIAEELAEAGRKVFLATSRVGRLPRRYRGRDIMVWLLESGFLDVRREEVIRLAGRIPPRGVLGSVHTISLQALSAQGVALLGRLTGIEGGNLSFADDLEANVRFADEASDTVKRHVDDYISRAGIDAPPAEPDPAETVALRRQNPPIGSLDLSRSGIASVVWCTGFKGDFSWMRLPGVLDSAGQPVHEDGVAALPGLYFAGLDFASTRKSGIILAIAEEAP…
g348	44_Ensifer_sp._1H6	DDGDVLDAVVIGAGWAGLGVSYWLARRGLRHSVLERGRIGETWRTQRWDCFRMNTPNVQTVMPGDCYDGPDPDGAMTGEQFVALLEDFARRNTLPIEPDTAVSELAHENGAYRLTTSHGTLWAHNVIVASGCLNCPVRPVWAPALSPALHQIDASGYRSTADLPDGSVLVVGSGQSGAQIAEELAEAGRKVFLATSRVGRLPRRYRSRDIMVWLLESGFLDVRREEVIRLAGRIPPRGVLGSVHTISLQALSAQGVALLGRLTGIEGGNLSFADDLEANVRFADEASDTVKRHVDDYISRAGIDAPPAEPDPAETVALRRQNPPIGSLDLSRSGIASVVWCTGFKGDFSWMRLPGVLDSAGQPVHEDGVAALPGLYFAGLDFASTRKSGIILAIAEEAP…
g348	45_Rhizobium_sullae	DGGDVLDAVVIGAGWAGLGVSYWLARRGLRHSVLERGRIGETWRTQRWDSFRMNTPNVQTVMPGDCYDGPDPDGALTRDQFVTLLEDFAGRNALPIEPDTAVSELTHENGAYRLTTSHGTLWARNVIVASGSLNCPVRPVWAAALPPALRQIDASGYRSAADLPGGAVLVVGSGQSGVQIAEELADAGRSVFLATSRVGRLPRRYRGRDIMVWLLESGFLDVRREEVIRLAGRIPPRGVLGSVRTISLQALSAQGIVLLGHFTGVEGGRLSFADDLEANVRFADEASENVKRHVDDYISRTGIDAPVAEADPAETVAMRQPNPTIGSLDLSRSDITSVVWCTGFKGDFNWIRLPGALDSAGQPAHEDGVASLPGLYFTGLDFASTRKSGIILAIAEEAP…
g348	46_Rhizobium_leguminosarum	DGGDVLDAAVIGAGWAGLGVSYWLARRGLRHSVLERGRIGETWRTQRWDSFRMNTPNVQTVMPGDRYEGPDPDGAMTRDQFVTLLEDFAGRNVLPIEPDTAVSELTHENGTYRLSTSHGTLWARNVIVASGCLNCPVRPVWATALPPTLRQVDASGYRSAADLPDGAVLVVGGGQSGVQIAEELAEAGRTVFLATSRVGRLPRRYRGRDIMVWLLESGFLDVRREEVVRLAGRIPPRGVLGSMHTISLQALSARGVVLLGRLTGIEGGSLSFADDLEANARYADEASENVKRHVDDYISRTGIDAPVAEPDPAETVAMRQPNPAIGSLDLSRSGVTSVVWCTGFRGDFSWMRLPGALDSAGQPVHVDGVAALPGLYFAGLDFASTRKSGIILAIAEEAP…
g348	47_Phyllobacterium_brassicacearum	DDGDVLDAVVIGAGWAGLGVSYWLARRGLRHSVLERGRIGETWRTQRWDSFRMNTPNVQTVMPGDCYDGPDPDGALTRDQFVALLEDFAGRNALPIEPDTAVSGLAHENGAYRITTSHGTLWARNVIVASGSLNCPVRPVWAAVLSPALRQIDASGYRSAADLPDGAVLVIGSGQSGAQIAEELAEAGRTVFLATSRVGRLPRRYRGRDIMVWLLESGFLDGRREEVIRLAGRIPPRGVLGSVHTISLQALSAQGVVLLGRLTGIEGGSLSFADDLEANVRFADEASDNIKRHVDDYISRAGIDAPVAEPDPAETVAMRQQNPTIGSLDLSRSGIMSVVWCTGFKGDFSWMRLPDALDSAGQPVHADGVAALPGLYFAGLDFASTRKSGIILAIAEEAP…
g348	48_Prokaryotes-Bacteria-Alphaproteobacteria_Mesorhizobium-mediterraneum	DGGDVLDAVVIGAGWAGLGVSYWLARRGLRHAVLERGRIGETWRTQRWDSFRMNTPNVQTVMPGDCYDGPDPDGALTRDQFVTLLEDFAGRNALPIEPDTAVSELTHENGAYRLTTSHGTLWARNVIVASGSLNCPVRPVWATALSPALHQIDASGYRSAADLPDGAVLVVGGGQSGVQIAEELADVGRTVFLATSRVGRLPRRYRGRDIMVWLLESGFLDVRREEVIRFAGRIPPRGVLGSMHTISLQALSAQGVVLLGRLTGIEGGSLSFADDLEANARFADEASENVKRHVDDYISRAGIDAPVAEPDPAETVAMRQPNPTIGSLDLSRSGVTSVVWCTGFRGDFSWMRLPGALDSAGQPVHADGVAALPGLYFAGLDFASTRKSGIILAIAEEAP…
g348	49_Mesorhizobium_mediterraneum	DGGDVLDAVVIGAGWAGLGVSYWLARRGLRHAVLERGRIGETWRTQRWDSFRMNTPNVQTVMPGDCYDGPDPDGALTRDQFVTLLEDFAGRNALPIEPDTAVSELTHENGAYRLTTSHGTLWARNVIVASGSLNCPVRPVWATALSPALHQIDASGYRSAADLPDGAVLVVGGGQSGVQIAEELADVGRTVFLATSRVGRLPRRYRGRDIMVWLLESGFLDVRREEVIRFAGRIPPRGVLGSMHTISLQALSAQGVVLLGRLTGIEGGSLSFADDLEANARFADEASENVKRHVDDYISRAGIDAPVAEPDPAETVAMRQPNPTIGSLDLSRSGVTSVVWCTGFRGDFSWMRLPGALDSAGQPVHADGVAALPGLYFAGLDFASTRKSGIILAIAEEAP…
g348	50_Mesorhizobium_sp._M6A.T.Ce.TU.002.03.1.1	DGGDVLDAVVIGAGWAGLGVSYWLARRGLRHAVLERGRIGETWRTQRWDSFRMNTPNVQTVMPGDCYDGPDPDGALTRDQFVTLLEDFAGRNALPIEPDTAVSELTHENGAYRLTTSHGTLWARNVIVASGSLNCPVRPVWATALSPALHQIDASGYRSAADLPDGAVLVVGGGQSGVQIAEELADVGRTVFLATSRVGRLPRRYRGRDIMVWLLESGFLDVRREEVIRFAGRIPPRGVLGSMHTISLQALSAQGVVLLGRLTGIEGGSLSFADDLEANARFADEASENVKRHVDDYISRAGIDAPVAEPDPAETVAMRQPNPTIGSLDLSRSGVTSVVWCTGFRGDFSWMRLPGALDSAGQPVHADGVAALPGLYFAGLDFASTRKSGIILAIAEEAP…
g348	51_Mesorhizobium_prunaredense	DGGDVLDAVVIGAGWAGLGVSYWLARRGLRHSVLERGRIGETWRTQRWDLFRMNTPNVQTVMPGDCYDGPDPDGALTRDQFVTLLEDFAGRNALPIEADTAVSELTHENGAYRLTTSHATRWARNVIVASGSLNCPVRPVWAAALSPALRQIDASGYRSAADLPDGAVLVVGSGQSGAQIAEELADAGRAVFLATSRVGRLPRRYRGRDIMVWVLESGFLDVRREEVIRVAGRIPPRGVLGSTHTISLQALSAQGVVLLGHLTGIEGGSLSFADDLEANVRFADEASENVRRHVDDYISRMGIDAPVAEPDPAETVAMRQPNPTIGSLDLSRSGVTSVVWCTGFKGDFSWMRLPGALDSAGQPVHVDGVAALPGLYFAGLDFASTRKSGTILAIAEEAS…
g348	52_Mesorhizobium_sp._WSM2561	DGGDVLDAVVIGAGWAGLGVSYWLARRGLRHSVLERGRIGETWRTQRWDLFRMNTPNVQTVMPGDRYDGPDPDGALTRDQFVTLLEDFAGRNALPIEPDTAVSELTHENGAYRLTTSNGTLWARNVIVASGSLNCPVRPVWAAALSPALRQIDASGYRSAADLPDGAVLVVGSGQSGAQIAEELADAGRTVFLATSRVGRLPRRYRGRDIMVWLLESGFLDVRREEVIRLAGRIPPRGVLGSTRTISLQALSAQGVVLLGRLTGIDGGRLSFADDLEANARFADEASENVRRHVDDYISRMGIDAPVAEPDPAETVAMRQPNPTIGSLDLSRSGVTSVVWCTGFKGDFSWMRLPGALDSAGQPVHADGVAALPGLYFAGLDFAFTRKSGTILAIAEEAP…
g348	53_Mesorhizobium_ciceri	DGGDVLDAVVIGAGWAGLGVSYWLARRGLRHSVLERGRIGETWRTQRWDLFRMNTPNVQTVMPGDCYDGPDPDGALTRDQFVTLLEDFTGRNALPIEPDTAVSELTHENGAYRLTTSHGTRWARNVIVASGSLNCPVRPVWAAALSPALRQIDASGYRSAADLPDGAVLVVGSGQSGTQIAEELADAGRAVFLATSRVGRLPRRYRGRDIMLWLLESGFLDVRREEVIRLAGRIPPRGVLGSTRTISLQALSAQGVVLLGRLTGIEGGSLSLADDLEANARFADEASENVKRHVDDYISRMGIDAPVAEPDPAETVVMRQPNPTIGSLDLSRSGVTSVVWCTGFKGDFSWMRLPGALDSAGQPVHVDGVAALPGLYFAGLDFASTRKSGIILAIAEEAP…
g348	54_Mesorhizobium_temperatum	DGGDVLDAVVIGAGWAGLGVSYWLARRGLRHSVLERGRIGETWRTQRWDLFRMNTPNVQTVMPGDCYDGPDPDGALTRDQFVTLLEDFAGRNALPIEPDTAVSELTHENGAYRLTTSHGTLWARNVIVASGSLNCPVRPVWAAALSPALRQIDASGYRSAADLPDGAVLVVGSGQSGAQIAEELVDAGRAVFLATSRVGRLPRRYRGRDIMVWLLESGFLDVRREEVIRVAGRIPPRGVLGSMHTISLQALSARGVVLLGRLTGIEGGSLSFADDLEANARFADEASENVKRHVDDYISRMGIDAPVAEPDPAETVAMRQPNPTIGSLDLSRSGVTSVVWCTGFKGDFSWMRLPGALDNAGQPVHADGVAALPGLYFAGLDFASTRKSGIILVIAEEAP…
g348	55_Euk-Amorphea-Unikonts-Holozoa-Animals_Homo-sapiens	DGGDVLDAVVIGAGWAGLGVSYWLARRGLRHSVLERGRIGETWRTQRWDLFRMNTPNVQTVMPGDCYDGPDPDGALTRDQFVTLLEDFAGRNALPIEPDTAVSELTHENGAYRLTTSHGTLWARNVIVASGSLNCPVRPVWAAALSPALRQIDASGYRSAADLPDGAVLVVGSGQSGAQIAEELADAGRTVFLATSRVGRLPRRYRGRDIMVWLLESGFLDVRREEVIRLAGRIPPRGVLGSTHTISLQALSAQGVVLLGRLTGIEGGSLSLADDLEANVRFADEASENVKRHVDDYISRMGIDAPVAEPDPAETVAMRQPNPTIGSLDLSRSGVTSVVWCTGFKGDFSWMRLPGALDSAGQPVHADGVAALPGLYFAGLDFASTRKSGIILVIAEEAP…
g348	56_Rhizobium_sp._AC44/96	GSVDVLDAVVVGAGWAGLGVSYWLARKGLTHRVLERGRIGETWRTQRWDAFHMNTPNVQTIMPGDRYDGPDPQGVLTRDQFVALLEDFAGRNALPIEMDTVVSELMHENGVYRLTTSRGMLKARNVVVASGNLNCAVRPSASDALPADIYQVDASSYRSAADLPAGAVLVVGSGQSGAQIAEELAEAGRAVFLATSRVGRLPRRYRGRDVMLWLEESGFLDVRREEVIRLAGRIPPRGVLGSEHTISLQSLAAQGIVLLGRLTSVANGSLSFADEVGPNVRFGDEASSNAKRHIDDYIDRAGIDAPAAEPDPAETVVWRKPDTAILSLDLARSGVTSVVWCTGFKGDFGYVGLPGALNAAGQPVHTDGVGALPGLYFAGLDFASTRKSGIILAIAEEAP…
g348	57_Rhizobium_gallicum	GSADVLDAVVVGAGWAGLGVSYWLARRGLRHSVLERGRIGETWRTQRWDSFRMNTPNVQTVMPGDRYEGPDPYGVLTRDQFVALLEDFAGRNGLPIEADTAVSELAQENGAYRLTTSHGTLRARNVIVASGNLNCPVRPISSDALPPDIYQIDASGYRSAADLPGGAVLVVGSGQSGAQIAEELAEAGRTVFLATSRVGRLPRRYRGRDVMIWLDESGLLDVRREEVIRLAGRIPPRGVLGSEHTISLQALGAQGIVLLGRLTGVAGGRLSFADDVEANVRFGDEASDNAKRHIDDYIGRAGIDAPVSDPDPAETVAWRQRDPAIGSLDLSRSGITSVVWCTGFKGDFSYVGLPDALDAAGQPVHTDGVGVLPGLYFAGLDFASTRKSGIILAIAEEAP…
g348	58_Prokaryotes-Bacteria-Actinobacteria_Actinobacteria-bacterium-RBG_16_67_15	-MTTDFDVVVVGAGSAGLGIGYHLQQAGLRFVIIERGQIGESWRSQRWDSFAVNTPNWMNALPGSEYRGPEPDGFWRRDELVESFERHAATHAFPIHLGTTVERVAAAAERFVVETIRDSLSTRNVVVASGLMQSPKIPALAERFPDSIRQLHAADYRSPADLPEGAVVVIGSGQSGCQIAEDLVGAGRTVYLSTSKVARLPRRYRGRDVVEWMEDLGLWDVRLENLMQFAAQPQVSGVGPRGRTVSLQGMQRQG
g348	59_Actinobacteria_bacterium_RBG_16_67_15	-MTTDFDVVVVGAGSAGLGIGYHLQQAGLRFVIIERGQIGESWRSQRWDSFAVNTPNWMNALPGSEYRGPEPDGFWRRDELVESFERHAATHAFPIHLGTTVERVAAAAERFVVETIRDSLSTRNVVVASGLMQSPKIPALAERFPDSIRQLHAADYRSPADLPEGAVVVIGSGQSGCQIAEDLVGAGRTVYLSTSKVARLPRRYRGRDVVEWMEDLGLWDVRLENLMQFAAQPQVSGVGPRGRTVSLQGMQRQG
g348	60_Pedobacter_hartonius	QTSEHVDVIVIGAGQAGLSAGYFLNKHQLNYVIFDRGGVAESWKSQRWDSMTLDSPEITNLLPGESPENIQDDLFSTGKEFGKKLADFAGNNEIPVKEYHQVISLDKADDLFEVKTSEMIWTARKVIVASGMLNEPKIPSVSRAIPAAIKQFHSSQYRNAAQMPEGNILVVGSGRSGSAIAEDLSAAGRRVYLATSKVGRIPRRYRGKDIASWTVASGLLDVKTSDIILTEHHPLVSGRGRRGHTISLQMLHKEGVTLMGRLLGYEQDKLLFGSDAVENIRFADQVSASTKQMIEGFINQYGLELPEPEFDEADVPDPDGSSAETAELDIAGSGITSIIWATGLTGSLNWMYLP-VLDEQGQLVHVEGVSPIRGLFFLGFPWLRKRKSGVIYGMPEDAA…
g348	61_Adhaeribacter_sp._HMF7605	MNANPLDVIVIGAGHAGLSASYFLKQHQLRHVVLERGTIGESWASQRWDSFRMNTANKWNTLPGWEPGATESESFGTAPSLVASMAKYVQMHELPVLTNATVSSLDKAPELFRVKVQTKIYLSRQVIVASGA-QSQKQPALASKIDANIKQLHSSEYRNAADLPQGNVLIVGSAQSGCQIAEDLVQAGRKVFLSTSKVPRCPRYYRGKDIMDWLLLTGFFNARPEDISAQLHLRTPLLKGNDRKTLSLQSLARMGVTLLGKLQDVKGDSASFTTDL-AHVQFADEFSKRVKGFIDGFIAENKLEASSAEDEPDDLLNFSAVPS---SIQLKKEGISTIIWATGFRLDMAYMQLP-VFDDSGNPVHEQGKSLVEGLYFLGLPWLRNRKSSLLMGIKEDAQ…
g348	62_Adhaeribacter_sp._HMF7616	MNTNLLAVIVIGAGHAGLSASYFLKQHRIQHVVLERGLIGESWASQRWDSFRMNTANKLNTLPGWETDETEPDSFGTAQNLVASMKQYVQNYGLPVLTNTTVISLRKAPGLFEIQTVTKTYSCWQVIVASGA-QSQKQPALAGKIDAKIKQLHSSEYRTAADLPAGGVLVVGSAQSGCQIAEDLILAGRIVYLSTSRVPRCPRYYRGKDIMDWLILTGFFNVRSEDIQLHVRTPLLKGNDNGRKTLSLQSLARSGVILLGKLQDVV-NDFAYFSEAGAHVSFADEFSAQVKGFIDNFIAEKHLPAPTAEPDPDDEPDNSLNLSGHPSIQFRKEGISTIIWATGFRPAMAYIQLP-VFDETGNPVHQQGKSLVKGLYFLGLPWLRNRKSSLLLGIKEDAQ…
g348	63_Spirosoma_luteum	MNNTVTDVIVIGAGHAGLCVSYYLTRNGIRHIVFEQGRVGETWRSQRWDSFKLNSANKLNLLPGQLGYFDDPDAFSFANEFALSLETYMKQLNLPVKEHCNVLEVKKDETIFHVTISESTYLSRQIVIASGGQNKIRIPSFAKNVSPRVLQLHTCYYKNPGQLPNGNVLVVGSAQSGTQVADDLVRANRNVFLSTGMAGRFPRRYRGKDIFDWLFGMGFYDVLTDDIILTMKPPQVSGAGERGKTTSLQSLARQGVKIFGRAANADLETMFFQPDAAAHVKYADEFSLTIKRLIDEYIKENNLPDPLPELDPDDIPDEHASCASVI-LNLDDNNINSIIWTTGFSGDFNYLKLPVLSEQK--PKHHNGLSAVEGLYFIGLPWLRKRKSAVIPGISDDAE…
g348	64_Fibrella_sp._ES10-3-2-2	MSKPVLDVIVVGAGHAGLSVSYYLAKQGVSHLVFEQGRIGETWRSQRWDAFKMNSANKLNLLPQTPY-FDDPDAFAEATEFALALETYAHQENLPVREYCRVVSVHTDQEVFRVSVSDIVYLSRRLVIASGSQNKSWVPDWANNLTQSVVQLHASQFRNAHQLPAGNVLVVGSGQSGTQIAQDLLRSGRHVFLSTARVGRIPRRYRGNDIFDWLVTIGFYDTSTEEVLFTIKNPQVSGAGQRGKTSSLQSLARSGAIILGRADRAEGDTIFFQPNSSANVRYADEFSQHVKQRIDEYIQENKVLAPLADDVPDEEAACASALR---QLNLVQERITSIIWTTGFRGDFSYLPLP-VLNAE-LPKHRNGIGAVEGLYFIGLPWLRKRQSAIVLGIQEDAE…
g348	65_Spirosoma_pollinicola	MNKPVLDVIVVGAGHAGICVSYCLAKQGIPHLVFEQGRIGETWRSQRWDSFKMNSANKLNLLPQAPY-FEDPNAFAEAIEFALALETYAYQENLPVKEYCPVVSVLIDQEVFRVIVSETAYLSRRLVIASGGQNRIWVPDFANHLAKSVVQLHASQYKNAHQLPAGNVLVVGSGQSGTQIAQDLLGSGRHVFLSTARVGRIPRRYRGKDIFDWLVEIGFYNTATEEVVLKVKNPQVSGAGQRGKTSSLQSLARSGAVILGRADRAEADTIFFQPNSSSNVRYADEFSRHVKQLIDAYIQKNEVLAQLADDVPDEEAACASALT---QLNLVQESITSIIWTTGFSGDFSYLPLSVLTNEQ--PRHRNGVGAVDGLYFIGLPWLRKRQSAIILGIKDDVE…
g348	66_Prokaryotes-Bacteria-Chlorobi_Spirosoma-fluviale	MIKPVLDVIVVGAGHAGIGVSYYLTKQGVPHLVFEQGRIGETWRSQRWDSFKMNSANKLNLLPQAPY-FDDPDAFAGATEFALALETYAHQESLPVKEYCPVVSVHTDQEVFRVTVSETVYLSRRLVIASGGQNKIWVPDFANHLAKSVMQLHASEYKNAHQLPAGNVLVVGSGQSGTQIAQDLLHSGRHVFLSTARVGRIPRRYRGKDIFDWLVKIGFYNTPTEEVLLKVKNPQVSGAGQRGKTSSLQSLARSGAIILGRADRAEANTIFFQPNSSSNVRYADEFSQHVKQLIDEYIQKNKVLAPLADDVPDEEAACASDLT---QLNLVQVAITSIIWTTGFSGDFSYLPLPVLSDEQ--PKHRNGIGTVDGLYFIGLPWLRKRQSAIILGIKEDAE…
g348	67_Spirosoma_fluviale	MIKPVLDVIVVGAGHAGIGVSYYLTKQGVPHLVFEQGRIGETWRSQRWDSFKMNSANKLNLLPQAPY-FDDPDAFAGATEFALALETYAHQESLPVKEYCPVVSVHTDQEVFRVTVSETVYLSRRLVIASGGQNKIWVPDFANHLAKSVMQLHASEYKNAHQLPAGNVLVVGSGQSGTQIAQDLLHSGRHVFLSTARVGRIPRRYRGKDIFDWLVKIGFYNTPTEEVLLKVKNPQVSGAGQRGKTSSLQSLARSGAIILGRADRAEANTIFFQPNSSSNVRYADEFSQHVKQLIDEYIQKNKVLAPLADDVPDEEAACASDLT---QLNLVQVAITSIIWTTGFSGDFSYLPLPVLSDEQ--PKHRNGIGTVDGYFI-GLPWLRKRQSAIILGIKEDAE…
g348	68_Prokaryotes-Bacteria-Gemmatimonadates_Gemmatirosa-kalamazoonesis	QASQRVQTVIIGAGQAGLSVGHHLARRGREFVILDAGRVGDAWRNR-WDSLRLFTPAKYTSLDGLPFPLP-PNVFPTKDEMADYLEGYAAHFRLPVRTGARVDRVERDGATYRVWTGGQCIEAAHVVVATASYQRPRVPAFAAELDASLMQLHSSDYRNPSQLDGGV-LVVGAGNSGAEIALEAARAGHPTWLA-GRPGHVPWRIDGRLALTLLSPL-LLRVFFHRV------LTERTPMGR----RMRASTHGGTPLV------R-------------TKPRDLDAVGVQRVPRVAGARDG--RP---------VLGDGR-----ALDVR-----TVVWSTGFEPSFAWLHLP-VFDEDGEPVHARGVAGEPGYFV-GMHFQYAVSSSMVHGVGRDAA…
g348	69_Prokaryotes-Bacteria-Deinococcus-Thermus_Deinococcus-peraridilitoris	-MSDLLDVLVIGAGQAGLAAGYFLRHTNLRFQLVDAAEIGHVWQTRY--SLRLFTPAKRNALPGLPFPG-DPEHYPGKDDVAGYLRAYARTFALPVQLATRVTRLHARDGTFTAVTDRGALRARQVVIAVGAFGVPFIPPFARHLDPGVLQLHSSAYRHPAQLPAGRVLVV----SGAQIAEELTRTHQ-VTVALGRQPRLPQRLLGRDIFDWSDRVRLFDRSVD---------TPLGAF-------LRGHDPLGTNLTARKLKV---------------PRVTGAVGRVVHFEDGTVASFG-----------------------A-----------VVWATGYRGGYAW--LPVLNDR-GEPLHARGVTSVPGFL--GLSWQHTRSSALLGGVGRDAE…
g348	70_Prokaryotes-Bacteria-Chlamydiae_Chlamydia-abortus	MLKRDVDVLVIGAGQAGLAAGYFLQQTGISYLIIDKNEIGAVWKSRY--SLVLFTPRHYSSLPGLAMTG-EGNGYPSKDEVARYLQTYAKRFSLNIQLNTELIRLQQDGSGFRCWTASGVIQARRIIVATGPFQRPYVPGFSQEVPMSVRQLHSTSYRNLTQLQEGAVLVVG-----AQIAEELAGERE-VYLSVGHMKFLPLQWLGKSVFWWLDKLGLLRADGNLFWGRKLRRMEDPVFGS----PIPQLIRTQVRMKPRAVRI-SGKIEFED--------------GTKLSPD------------------------------N-----------VIWATGFRPDYSW-EIPGVLDENGRPVHSRGVSTVPNYV--GLPWQYNRASALLTGVGSDAE…
g348	71_Euk-Stramenopiles-Diatoms-Raphid-pen_Navicula_RCC3092	----XVHTVIIGGGQAGLAMSRCLIELSIDHVILERGRVGERWRSSYWDSLHLLTPKWQSRLPGCSYEGEDIDEFMTAREFVSYLEVYAQSFQAPIQTNTVVEECKSQEDRYRVTSEGSIWYAKNVVIATGFCDFPRIPSFASNLPAFVQQIPAQEYKNPSQIKKSGILVV----SGIQIALELADATKQVVISAGRC-RWPRSYRGKDILWWMDQMGAFRALANQ--QEETTSPGPQLMGGHADASLYDLKRNGVEIVGKVTNI-SGGLDFDNELGETLKRADDGCIQLLQTIDSFAAKNERNANTPDPDNHEDLVPRLAYQNCVSIDLTDRNTSTVIWATGFDRRYLFSLTKRLWDPESILRNQGGIVDQPGYVL-GYRWLRTKGSSFVDGVGEDAK…
g348	72_Prokaryotes-Bacteria-Zetaproteobacteria_Zetaproteobacteria-bacterium-CG_4_10_14_0_8_um_filter_49_80	--MQTTTTIVIGAGHAGLAMSKCLTDCSIEHIVLERGKVAHTWRTERWDSLTLLTPNWQSRLPGYGYQGDDPDGYRSLPETIAFIERYASLIAAPVQTHTNVNSVKKSEH-YLVSTDKGDWQCRSVVLASGACNLPNIPKFADDLPSTVRTLTPATYRNPEQLKGGV-LVV----TGIQLAQEIHLSGRPVTLSIGEHTRAPRVYRGRDIQWWLDAVGLHDERYNKVIVRARGVPSFQLIGTRETIDLNSLRKMGVKHIGPFVGI-NGIGQFAGSLHNKCDLADLKMNRLLKAIDAWIAENHLEDVE--PSHRFPPTEVDSSPPL-SIDFQTGEINTVLWATGFRPDYSWLHVP-VFNHKGQIRHDGGIVS-PGLM--GMQFLRRRKSALLDGAGDDAR…
g348	73_Prokaryotes-Bacteria-Acidobacteria_Acidobacteria-bacterium	--MEQITTVVIGAGHAGLATSRCLTERAIDHVVLERGEVANSWRRERWNSLRLLTPNWQTRLPGHRYEGTDPDGFMTAAEVVEFIADFAVAAKAPVRIHTTVTSVRQTDG-YHVATDQGDLGCRSVVLASGACNVPNVPALRQSVPASITCLTPMDYREPGQLDGGV-LVV-----GVQLADEIHRSGRPVTLSVGEV-RLPRTYRGRDILWWMDASGVWNERYDEI-TRARGLPSPQLVGTRMTLDLNALTDAGVELVGRWGAI-DGKALFSGGLRNQFALADLKMNRLLETFDEWARDHGGADT---QPPERFEATRVPASSRLELDLTSGKISTIVWATGFRPDYSWLDVP-VLDRKGRLRHDGGVVA-PGAI--GLPVLRRRKSSFIHGAEDDAR…
g348	74_Prokaryotes-Bacteria-Acidothiobacillales_Acidithiobacillus-sp	--------MVIGAGHSGLAMSYCLSHRGIEHVVLERSDVANSWRTERWDSLRLLTPNWQSRLPGLAYEGDDPDGFMTVPEVIEFVDHYADVISAPIQTRTVTSVCCAGDG-YQVDTDRGTWKCRAIVVASGACNVASVPAIASSAPSSIAMVTPLDYRNPDQLEGGV-LVV-----GTQLADEIHRSGRPVTLAVGEV-RMPRVYRGRDIQWWMDAAGVLDEHYDQVIKRARNVPSPQLAGSRSTLDLNALTGIGVKLIGRLAGI-NRKGQFSGSRN-NCALADLKMNRLLNTIDEWVSENGLDEVSP--PHRFAATTVEKSPPL-DLDLSNGQIQTIVWATGFHPXYXW-GVP-VLDRKGEIRHEGGVVDSPGL---GMTFLRRRKSSFIHGAGDDAR…
g3980	1_Euk-CCTH-Haptophytes-Phaeocystales_Phaeocystis-antarctica-Strain-Caron-Lab-Isolate	GLRFI-NGKTYRFLGATLWYGAHLGVKGEGGDRLRLQRELDDLLQLGVRHVRVIAGSQGPD-SPYRVVPSMQPTSEEFNREMLEGLDYLLMQLSERGMLAVIILNNFLPWSGGMAQYVAWAQGTTVPFSSEDRIK--LNEFTQQFYMEEEARTASYTFAEHVVTRRNVLTGIS-RDDPTIMAWEMANAPRAM--MTKEFRNWIRRFATKIKDWDHNHLLTLGSEGDDPHTDNKRNFHFEQSIDELDYTTIQMFPNDVGWYSSDHAGRTLPEAVAKCKEYLNQHTKXSEQIKKPLVLDAIGLVRDAGATRAGSATTSRDEFLKSLLYEV-LYVNHGRGVGGASFWGWSGEGRPSVLREDWYRGDAFTGDPPDQTQGRFSIYDEDADTRAVIED
g3980	2_Euk-CCTH-Haptophytes-Coccolithales-Syracosphaerales_Pleurochrysis-carterae-CCMP645	SQGRVFEGQPYRFVGMNMWAGMHLVHEG---GRAKLVRELDRLQSMGVRSLRVLASGEGPDDSPWRLLPTLQPKMHMYSEPLARGLDYLLAELAVRDMTATLVLNNQWSWSGGQAAYLAWATGSENIPPAPAGSADSFLRFSAGFYTDARAVAASHWLISFLTRRMNSVSNVKYADDPTIMAWEMCNEPRAVGGEREAYRLWVAQTAALLKALAPKQLVTIGSEGMTPIPQYIGDFAADHSSLHIDFATVHIRPEVWSWYDPVVNEEELEQAIRMSQQYLANHAMIARRLGKPLVLQELALSRDG-AFIATAPTTSRDRYFDALLRSV-----ESAEVAGAQLWAWAGEGRPKEAGVHWVLGDELIGDPPQERQGHYSIFDTDVTTVATIAK
g3980	3_Euk-Amorphea-Unikonts-Holomycetes-Fungi_Lichtheimia-corymbifera	GSGFT-YGKPYYIRGANYWQGISLGANDSGGDRDRMETEIKQMADMGINNLRVMASAEGPDDQPYRMRPSMMTKPGEYKEGVFEGLDYLLDAMDRHNMTAVMTLNNFWQWSGGFGQYVAWVLNNETIPPEGDKNW--FTVYAARFYNDDKAQALFKDHIKAVQTRVNTVNGKK-SEDPVIMSWQLANEPQ------EAPAWWFEETSNFIKKNAPNHLVSAGLESKLDQYD----FNRAHDHKNIDYTTCHLWVENWGIYDPAN--SSIADAQAYAKDYISSRSEWAAALKKPIIMEEFGMARDAFKYDPSTPTTHKDAYYKGIFDQI-LELAKEKKFSGSAFWAYAGLGRSTDYP---NQYGVILGDPPHERRGWYSVYDKDTSTIDVIKN
g3980	4_Euk-CCTH-Haptophytes-Isochrysidales_Isochrysis-galbana-CCMP1323	GGQFY-RGRPHRYVGANMWYAMWLGCSTATADRPRLKRELDALRARGVTHLRVMACSEGPP-SPWRVSPPLQPAQGVFDETVADGLDFLLGQLQARGMVATLTLNNMWHWSGGFGQYVSWATGEPIPYPATNGSWGAYADFAARFYGL-SAQDASDEAVRFILRRNVTMPGARYSSSPAIFAWELANEPRPM-SHRPAYASWIARQAKLIRSLDPNHMVTVGSEGRTPYPEAGVDVVADHE--HADFMTVHVWPQNWEWYAPSSAAASLAAAIPQVLSYLSGHLAYASALHKPAVIEEFGLARDSTTFSPAATDSLRRHLFQTVFAAVGADTGRGAHFAGVSFWGWAGEGRPRQP---WAEGDVLVGDPPHEPQGWYSVYDTDQEMGQLLNR
g3980	5_Euk-CCTH-Haptophytes-Chrysochromulinales_Chrysochromulina-polylepis-CCMP1757	MAPKLEDWCNAHDGHCDFEHEVQCACAGAFCSAVRHALGTDRLGRVCPSTIRPPPHFDGG-ASSSHIEPTMQPSAGAYNADVLEGLDFALAAIGDRGMTAILTLGNMWQWSGGFASYVYWATGDKPPRTPNDADWSAHQEFVIRFYETPRAVALWQDFVRSLVGRRNSVSGRPYAADPTIMSWQLANEPRPL--NVAAYTRWIEGAVALIRSLDCNHMISLGSEGPTPWPGYVKDLARDHQL--MDYVSVHVWPQNWNWFDPTGEDSSLEDAWRKARAYVLSALSETEALGKPFVLEEFGLARDGASYDASATTTGRDGFFQRLCRTL--GERRSEGAAGISFWAWGGEAKPRA----WQRGDAFVGDPPHELQGWYSVYAEDASTLAILRK
g3980	6_Euk-SAR-Alveolates-Ciliates_Euplotes-crassus-Strain-CT5	GRNFYLDGKKYFYIGTNYWHGMNLGAPS-SGNQTRLTEELDQLQEYGIKNLRIMGSTQGPDNKSKRIVPSLEYEKGKYNEDIFEGLDTFLYEMGKRDMKAVVTLNNFWEWSGGFPQYFEWYKGH----------Y---NLYPTGFYKDSTLTSKLDDFIRVIISRENTAYGKTYKDDPTIMAWQLANEPRAG-D-CTDWVKWINHTSTLIKELAPKQLVSIGNEGTITGCSE-----RGNNVENIDYITFHAWAQNWGWYSPHS-RNGLNNGISRAQGYITSNVNLNKNRNKPMVLEEFGLARNGNSYDPASECDIRNDYYDGVFSKVYDFATDESLMSGANFWAYGGTGRPRSN---WKEGDDLIGDPPHERQGWYTVYNTDQSTLDLLKK
g3980	7_Ignavibacteria_bacterium_GWC2_38_9	GTQFELDGKPYYFVGTNLWYGCYLGASDFG-DRERLIRELDNLQAIGVTNLRILAGSETS-YIKKSLQPTIQIEPGVYNDQLLEGLDFLLAEMRKRNMHAVVLLNNYWEWSGGFAAYNNWTNFGEAIDYVQTNRWGDFMNYTASFYSNEKGNELFRNFILKIITRQNKFTGDYYSEDPTIMAWQLANEPRPGQANINAFCNWIDQTAQYIKSIDPNHLVTTGSEGVIGSLQRDSVYIKAHESKFIDYATFHVWAKNWEWYDAKHPEATFPTAEANALDYFNKHMKFARLLNKPVTMEEFGLGRNLESCDPNSSTEYRDKYYKIMLNVVRDSASAGAPIAGANFWAWGGEGRGKNQDNVWQKGDPFVGDPPHEPQGLNTVFNSDQSTIDILKT
g3980	8_Ignavibacteriales_bacterium	GTQFELDGKPYYFVGTNLWYGCYLGASDFG-DRERLIRELDNLQAIGVTNLRILAGSETS-YIKKSLQPTIQIEPGVYNDQLLEGLDFLLAEMRKRNMHAVVLLNNYWEWSGGFAAYNNWTNFGEAIDYVQTNRWGDFMNYTASFYSNEKGNELFRNFILKIITRQNKFTGDYYSEDPTIMAWQLSNEPRPGQANINAFCNWIDQTAQYIKSIDPNHLVTTGSEGVIGSLQRDSVYIKAHESKFIDYATFHVWAKNWEWYDAKHPETTFPTAEANALDYFNKHMKFARLLNKPVTMEEFGLGRNLESCDPNSSTEYRDKYYKIMLNVVRDSASAGAPIAGANFWAWGGEGRGKNQDNIWQKGDPFVGDPPHEPQGLNTVFNSDQSTIEILKT
g3980	9_Ignavibacteriae_bacterium_HGW-Ignavibacteriae-3	GTRFTLNGSPYYFMGTNLWYGCYLGSPGTG-DRERLMRELDELQAMGISNLRIMASSEDS-YIKKSLKPVIQPEPGEYNEELLEGLDFLLAEMGKRNMHAVIFLNNYWEWSGGFAAYNNWFGDGKIVDYDSNHTW--FMNYSAEFYRNEKANDQFKKFITMIISRKNKFTGINYFEDPVIMSWQLANEPRPGWGYVDSYYKWIDETAGFIHSLDPNHLVSTGSEGVIGSLQNEEIFLKAHESSNVDYVTFHLWIKNWGWFDPLKPEETYPSAEKNAIDYINQNIGVAQRLNKPVTLEEFGLGRDLESCEAGAQSTIRDKYFKKVFDKFYEDASSGKPIAGLNFWAWGGEGRSKSQDHTWRVGDPLVGDPPHEPQGVYSIFNTDYSTLKIIRD
g3980	10_Ignavibacteriae_bacterium_HGW-Ignavibacteriae-2	GTQFQLEGKPYYFVGTNFWYGCYLGSPGTG-NRERLIKELDFLKSIGVDNLRILGASEET-VLKNSLSPAIQKEAGVYDEHLLEGLDFLLAEMAKRDMKAVIFLNNYWEWSGGMAQYNQWFGGREIPDANSNHTWADFMNFSASFYINEKANSAYKNYIKDLVNRKNKFTGNYYFEDSAIMAWQLANEPRPGQLDIDYFYKWVDSTAKFIHSIDPNHLVTTGNEGTMGSMGSEEFYLTAHASKYIDYVTFHLWAKNWGWFDAKKIDETYEISEKNALEYIKKHIDLARLLGKPTTMEEFGLARDFELFTEGTPTTARDKYYSKIFDLVYDSAAAGAPIAGTNFWAWGGEGRPQREDAIWKDGDPLTGDPGQEPQGLNSVFDTDTSTISIIHK
g3980	11_Ignavibacteria_bacterium_GWB2_36_8	GMQFVIGDEPYYFLGTNLWYGCYLGSNGTG-DRERLIKELDLLKSLGITNLRILAASEKS-EIKNSLKPAIQNEPGVYDENLLEGLDFLLSEMKKRNMYAVVFLNNYWEWSGGMSQYNAWFGDGKVADEDPNTGWGEFMRLSATFYKNEKANQHFREYIKKIVTRKNKFNH--YYEDPTIMAWQLANEPRPWGNDVEYYYKWIDTTAAFIHSIDLNHLVTTGNEGTMGSLDSEEYYLKAHSSRYIDYLTFHLWAKNWGWFDAKKIDETYPSTELKAIEYLHKHFEFARQLNKPITLEEFGMARDLEIYSPGSRTSARDNYFQMIFKLVYDSASVGTAIAGTNFWTWGGYGRAKHTDFVWRTGDSFLGDPPQEPQGLNSVFDIDSSTLEIIQK
g3980	12_Ignavibacteria_bacterium_GWA2_35_9	GMQFVIGDEPYYFLGTNLWYGCYLGSNGTG-DRERLIKELDLLKSLGITNLRILAASEKS-EIKNSLKPAIQNEPGVYDENLLEGLDFLLSEMKKRNMYAVVFLNNYWEWSGGMSQYNAWFGDGKVADEDPNTGWGEFMRLSATFYKNEKANQHFREYIKKIVTRKNKFNH--YYEDPTIMAWQLANEPRPWGNDVEYYYKWIDTTAAFIHSIDLNHLVTTGNEGTMGSLDSEEYYLKAHSSRYIDYLTFHLWAKNWGWFDAKKIDETYPSTELKAIEYLHKHFEFARQLNKPITLEEFGMARDLEIYSPGSRTSARDNYFQMIFKLVYDSASVGTAIAGTNFWTWGGYGRAKHTDFVWRTGDSFLGDPPQEPQGLNSVFDIDSSTLEIIQK
g3980	13_Rheinheimera_sp._yqf_1	GKQFQLAGKPYYFVGTNFWYGAYLGAAGKG-DRARLIQELDQLKAAGVTNLRVLAASEAS-ALVMSLKPAIQTAPGQIDEDLWQGLDFLLAEMAKREMKAVLFLNNFWQWSGGMSQYVAWQTGEPVLDPDLTKDWNAFMQNSARFYRLAESQALYRSLIKQLIERTNTVTGVAYKADPTIMSWQLANEPRPGSGNAEVYVQWVHETAQFIKQLAPQQLVSTGSEGSRGALDDMNLFIEAHQSPFVDYLTFHLWPKNWQWFDITQAEQTYESGLATAKTYIEQHIAVADQMNKPLVMEEFGIERDGADYRPQATTVWRDKFYSEFFQLIEKEAKAGRSIAGSNFWTWGGAGRTQRADFIWQAGDDYLGDPPQEPQGLNSVFDQDQSTIGILKA
g3980	14_Prokaryotes-Bacteria-Gammaproteobacteria_Cellvibrio-sp-PSBB006	GNQFF-NGQPYYVIGTNFWYGGYLGSVGVG-DRERLIKELDLLQKTGINNLRVLAASESS-ELMRAVRPAIIKAPGEYDETLLAGMDFLLDEMAKRDMTAILYLNNFWQWSGGMSQYVSWFTGKPVFDPDVTNEWNPFMENSASFYRIEEAQKLYRDVIKSIITRKNTINGKLYSEDPTIMSWQLANEPRPGSDNIEAFKSWIHGTAKYIDSLAPNQLVSTGNEGSMGAIRDMDLFIDSHKSEYVDYLTFHMWVKNWGWYDAKNPDETFSSALATAKDYINQHIDVANQMNKPIVLEEFGIERDNGSFTTDSTTVYRDRFYAEIFNLLRTRAGAGDAIAGMNFWAWGGYGRTENEDFMWKEGDDFVGDPPQEPQGLNSVFDVDTTTLAVIKA
g3980	15_Marinimicrobium_agarilyticum	GRHFVLDGERYYFVGTNFWYGAYLGSPGEG-DRDRLVRELDNLKANGITNLRVLAASESS-ELMRAVQPAMVEAPGEYNDNLLKGLDFLLAEMAKRDMKAVLYMNNFWQWSGGMSQYVAWLTGEPVMDPDKTGQWNAFMQNSARFYRMPEAQEWYRDVIRTIVTRTNTINGRRYNEDPTVMSWQLANEPRPGSDYFEHFKKWIHETAKYIDSLAPKQLVSTGNEGAMGALQDIELYREAHQSPYVDYLTFHMWLKNWGWFDIQNPEATYESAMEKAYDYINAHVEVANEMGKPIVLSEFGAERDEGRFEPGTPTAYRDDIYKAVFDLIYERAAAGDAIAGTNFWTWGGAGRAGQSDFMWAEGDDFTGDPPQEAQGLNSVFDADESTLEVIRA
g3980	16_Massilia_lutea	-TQFTRNGHPYYIAGANFWYGAYLGAN----DRPRLLKELDTLKAMGINNLRVLAVSEKT-DMKSAVRPATTNEPGKYDERLLAGMDFLLAEMGKRDMTAVIYLNNFWQWSGGMTQYLNWFAGTPALDPNVTKDYETYMRETARFYTNEKAQAEYRNVIRTFINRKNTVTGKPYAGDPVIMSWQLANEPRPGNAEKEIYVKWIADTAAYIRGLDKNHLVSTGSEGLAGSAHDAALFEKAHASKDVDYLTYHLWPK
g3980	17_Massilia_albidiflava	-TQFTRNGHPYYIAGANFWYGAYLGAN----DRPRLLKELDTMKAMGINNLRVLAVSEKT-DMKSAVRPATTSAPGKYDERLLAGMDYLLAEMAKRDMTAVIYLNNFWQWSGGMTQYLNWFAGTPALDPNVTKDYETYMRETARFYTNEKAQAEYRNVIRTFINRKNTVTGKPYAGDPVIMSWQLANEPRPGNAEKAVYVKWIADTAAYIRGLDRNHLVSTGSEGLAGSAHDAELFEKAHASKDVDYLTYHLWPK
g3980	18_Massilia_armeniaca	-THFVRGGQRYYIAGANFWYGAYLGAAGVG-DRARLVKELDTLKAAGINNVRVLAVSEKT-DMPSAVRPATTAAPGQYDEDLLAGLDYLLAELAKRDMTAVIYLNNFWQWSGGMTQYLNWFEGTKALDPNITKDYEDYMAKTVRFYRNDQAQAEYRNVIRKIVQRVNTVTGKRYADDPAVMAWQLANEPRPGNAEKAVYVKWIADTAGYIHGLDANHLVSSGSEGLAGSAQDGELFMQAHRSKHIDYLTYHLWPK
g3980	19_Massilia_sp._YMA4	-THFVRGGQRYYIAGANFWYGAYLGAAGVG-DRARLVKELDTMKAAGINNVRVLAVSEKT-DMPSAVRPATTAAPGQYDEDLLAGLDYLLAELAKRDMTAVIYLNNFWQWSGGMTQYLNWFEGSQALDPNVTKDYEDFMAKTVRFYRNDKAQQEYRNVIRKIVQRVNTITGKRYVDDATVMAWQLANEPRPGNAEKQVYIDWIAGTAAYIHGLDANHLVSSGSEGLAGSAQDGDLFMQAHRTKHIDYLTYHLWPK
g3980	20_Massilia_namucuonensis	-TQFSRNGHAYYIAGANFWYGGYLGAG-IGGDRARLVRELDRMRALGLNNLRVLAVSEKT-DMKSAVSPASTAAPGQYDEQLLAGLDFLLAEMAKRDMTAVLYLNNFWQWSGGMTQYLNWFEGSPAIDPNVTKDFDDFMDKNARFYVNGAAQAEYRNVIRKIVERTNTVTGKAYKDDPSIMSWQLANEPRPGNDQKAAYIKWIDETAAYIHGLAPRQLVSTGSEGLAGSAQDSQLFLDAHATPRIDYLTYHLWPK
g3980	21_Duganella_phyllosphaerae	-THFSRKGQAYYIVGANFWYGGYLGAPSVG-ERKRLLKELDTMKAIGINNLRVLAVSEKT-DMKSAVSPATTAKPGEYDENLLVGLDFLMAEAAKRDMTVVLYLNNFWQWSGGMTQYLNWFEGTPALDPNVTKDYDDYMKKNARFYVNAAAQKEYRQVIAKIVKRVNTITGKPYSEDPHLMSWQLANEPRPGNGEKAAYVKWIDDVAGYIHSLDRNHMVSTGSEGLAGSAQDAQLFLDAHRSKHVDYLTYHLWPK
g3980	22_Duganella_zoogloeoides	-THFSRKGQAYYIVGANFWYGGYLGAPSVG-ERARLLKELDTMKATGINNLRVLAVSEKT-DMKSAVSPATTAKPGEYDENLLVGLDFLMAEAAKRDMTVVLYLNNFWQWSGGMTQYLNWFEGTPALDPNVTKDYDDYMKKNARFYVNAAAQKEYRQVIAKIVKRVNTITGKPYSEDPHLMSWQLANEPRPGNGEKAAYVKWIDETAGYIHSLDRNHMVSTGSEGLAGSAHDAQLFLDAHRSKHVDYLTYHLWPK
g3980	23_Oxalobacteraceae_bacterium	DSHFVRKGQPYYIAGTNLWYGGYLGAPSVG-QRARLVKELDRLKALGINNVRVLAVSEKT-AMKSAVSPATTAAPGQYDEQLLKGLDFLMAELGKRDMTAVLYLNNFWQWSGGMTQYLNWFTGSPAHDPNASKDYERFMAENARFYSNDKAQAAYRQVIAHMVGRVNTVTGRAYRDDPAILSWQLANEPRPGNSEKTVYIKWIADTARYIRSLDGRHMVSSGSEGLAGSSQDEQLYLDAHRTLDIAYLTYHLWPANWGWFDPKWADQTWAGMMDKSLHYLNVHIDDAKRLGKPIVLEEFGLNRDGASFAIQSGTTVRDRFYGEVFGLIQQRASKGDPVAGWNFWAWGGAGRAANADYWWKPGNDFVGDPPQEEQGLYSVFDGDAATLKVIGA
g3980	24_Massilia_sp._9096	DTHFVRNGHPYVITGANFWYGGYLGAPSVG-QRARLVKELDRLKAIGINNVRVLAVSEQT-DMKSAVRPATTRKPGDYDENLLKGLDFLMAELARRDMTAVLYLNNFWQWSGGMTQYLNWFEGTPAHDPNVSKDYERFMGENARFYTNAKAQAEYRKVIDHIVNRTNSVTGKRYRDDPAVLSWQLANEPRPGNSQKATYVKWVADTAHYIRSLDGKHMVSTGSEGLAGSVQDAQLYMDAHRTPDVAYLTYHLWPANWGWFDPKRADATWAGMMDKSMQYLNQHIDYAKQVHKPIVLEEFGLNRDGASFDIKSSTRVRDRFYGEVFSLIEKRAAAGDPVAGWTFWAWGGAGRAANADYWWKPGNDFVGDPPQEEQGLYSVFDSDASTIQVIQD
g3980	25_Massilia_sp._Root335	DSHFERNGQRYMIAGANFWYGGYLGAPSVG-QRARLVKELDRLKALGINNVRVLAVSEKT-AMKSAVSPATTSAPGHYDEQLLQGLDFLMAELAKRDMTAVLYLNNFWQWSGGMTQYLNWFTGSPAHDPNVSKDYERYMAENATFYTNARAQDEYRNVIAKIVQRTNTVTKKPYRADPTILSWQLANEPRPGNSEKATYIKWVADTAHYIRSLDGNHMVSTGSEGLAGSAQDAQLYLDAHRTPDIAYLTYHLWPTNWGWFDPKKPDATWDGMMEKASHYLNVHVDYAKQLGKPIVLEEFGLNRDGGSFDIKASTKVRDRFYDAVFSTLEKRAAAGDPVAGWNFWAWGGAGRAANADYWWKPGNDFVGDPPQEEQGLYSVFDSDASSLELIAE
g3980	26_Massilia_putida	DSHFERNGQRYMIAGANFWYGGYLGAPTVG-QRARLVKELDHMKALGINNVRVLAVSEKT-AMKSAVSPATTSAPGQYDELLLQGLDFLMAELAKRDMTAVLYLNNFWQWSGGMTQYLNWFTGSPAHDPNVSKDYERFMAENATFYTNARAQAEYRNVIAKIVQRTNTVTKTPYRDDPTILSWQLANEPRPGNSEKATYVKWIADTARYIRSLDGNHMVSTGSEGLAGSAQDASLYLDAHRTPDIAYLTYHLWPANWGWFDPKKPDATWNGMMDKASHYLNVHVDYAKQLGKPIVLEEFGLNRDGGAFDIKASTKVRDRFYNDVFTTLEKRAAAGDPVAGWNFWAWGGAGRAANADYWWKPGNDFVGDPPQEEQGLYSVFDSDASSLKLIAD
g3980	27_Massilia_sp._PDC64	DSHFERNGQRYMIAGANFWYGGYLGAPTVG-QRARLVKELDRMKALGINNVRVLAVSEKT-AMKSAVSPATTSAPGQYDEQLLQGLDFMMAELAKRDMTAVLYLNNFWQWSGGMTQYLNWFTGSPAHDPNVSKDYERYMAENATFYTNARAQAEYRNVIAKIVNRTNTVTKKAYRDDPTILSWQLANEPRPGNSEKATYVKWIADTAHYIRSLDSHHMVSTGSEGLAGSAQDAQLYLDAHRTPDIAYLTYHLWPTNWGWFDPKKPDATWNGMMEKASHYLNVHVDYAKQLGKPIVLEEFGLNRDGGSFDIKASTKVRDRFYNEVFTTLEKRAAAGDPVAGWNFWAWGGAGRAANADYWWKPGNDFVGDPPQEEQGLYSVFDSDASSLKLIAD
g3980	28_Massilia_phosphatilytica	DSHFERNGQRYMIAGANFWYGGYLGAPTVG-QRARLVKELDRMKALGINNVRVLAVSEKT-AMKSAVSPATTSAPGQYDEQLLQGLDFMMAELAKRDMTAVLYLNNFWQWSGGMTQYLNWFTGSPAHDPNVSKDYERYMAENATFYTNARAQAEYRNVIAKIVQRTNTVTKKPYRDDPTILSWQLANEPRPGNSEKATYVKWVADTAHYIRSLDAHHMVSTGSEGLAGSAQDGQLYLDAHRTPDIAYLTYHLWPTNWGWFDPKKPDATWNGMMEKASHYLNVHVDYAKKLGKPIVLEEFGLNRDGGSFDIKASTKVRDRFYNEVFTTLEKRAAAGDPVAGWNFWAWGGAGRAANADYWWKPGNDFVGDPPQEEQGLYSVFDSDASSLKLIAD
g3980	29_Prokaryotes-Bacteria-Betaproteobacteria_Massilia-sp-Root1485	DSHFERNGQRYMIAGANFWYGGYLGAPTVG-QRARLVKELDRMKALGINNVRVLAVSEKT-AMKSAVSPATTSAPGQYDEQLLQGLDFMMAELAKRDMTAVLYLNNFWQWSGGMTQYLNWFTGSPAHDPNVSKDYERYMAENATFYTNARAQAEYRNVIAKIVQRTNTVTKKPYRDDPTILSWQLANEPRPGNSEKATYVKWIAETAHYIRSLDGRHMVSTGSEGLAGSAQDAQLYLDAHRTPDIAYLTYHLWPTNWGWFDPKKPDATWNGMMEKASHYLNVHVDYAKKLGKPIVLEEFGLNRDGGSFDIKASTKVRDRFYDAVFTTLEKRAAAGDPVAGWNFWAWGGAGRAANADYWWKPGNDFVGDPPQEEQGLYSVFDSDASSLKLIAD
g3980	30_Massilia_sp._JS1662	DSHFERNGQRYMIAGANFWYGGYLGAPTVG-QRARLVKELDRMKALGINNVRVLAVSETT-AMKSAVSPATTSAPGQYDEQLLQGLDFMMAELAKRDMTAVLYLNNFWQWSGGMTQYLNWFTGSPAHDPNVSKDYERYMAENATFYTNARAQAEYRNVIAKIVQRTNTVTKKPYRDDPTILSWQLANEPRPGNSEKATYVKWIADTAHYIRSLDSRHMVSTGSEGLAGSAQDAQLYLDAHRTPDIAYLTYHLWPTNWGWFDPKKPDATWNGMMEKASHYLNVHVDYAKKLGKPIVLEEFGLNRDGGSFDIKASTKVRDRFYDEVFTTLEKRAAAGDPVAGWNFWAWGGAGRAANADYWWKPGNDFVGDPPQEEQGLYSVFDSDASSLKLIAD
g3980	31_Cellvibrio_sp._OA-2007	GVQFKKNGKPYFVAGTNMWYAAYLGSPGVG-DRARLAQELDKLKSIGVNNLRVLAVSEKS-EINSAVKPATTNGFGNYDESLLQGLDYLLVELAKRDMTVVLYFNNFWQWSGGMTQYMSWIDGQPVQDPNVTNEWEAFMAKTASFYQSEKAQQEYRNTIKKIITRVNTINGKAYLDDATIMSWQLANEPRPGNSEKQVYLDWINGTAAFIKSLDPHHLASTGSEGEMGSANDAELFTRAHASSDIDYVTYHMWIRNWSWFDKTKPAETWPSAWQKAQDYMAAHIAIAQSLNKPIVLEEFGLDRDMGAYSIDSTTEYRDKYYREVFALLLANMQKGEASAGYNFWAWNGAGRTTRSNYWWQEGDDFMGDPPQEEQGMYGVFDTDTSTIAIIKA
g3980	32_Gammaproteobacteria_bacterium	GIHLSLNGKPYYVVGSNMWYGGYLGSGGVG-DRARLLKELDNLKAIGINNLRVLAVSEKS-ELNSAVHPATTNGFGQHDEELLAGLDFLLAEMAKRDMSIVIYLNNFWQWSGGMTQYMSWIDGKPVQDPNVTNDWEGFMEKSASFYQSKKAQTEWRKTIKKIVTRVNTITGKSYINDPTILSWQLANEPRPGNSEKSIYVKWINETAKYIHELDSNHMVSTGSEGLMGSTNDEKLFIDAHASPYINYLTYHMWVRNWSWYDQKNPEKTWDVALQRGTHYLHHHIDIARKMNKPIVLEEFGLDRDMGAYDTKSTTHYRDKFYRIVFDTLYNRAKNGDAIAGYNFWAWNGEARTIRENFWWKTGDDFMGDPPQEQQGMYGVFDSDISTILIIKE
g3980	33_Prokaryotes-Bacteria-Delta-epsilonproteobacteria_Sorangiineae-bacterium-NIC37A_2	DGCFSIAGRPHRFVGANLWYAAYLGAEALG-DRARLVRELDRLSSLGVTNLRILAASEDS-PLRSAVRPAFHDKSGAWNERCLEGLDFALAEMKKRGQRAVLYLSNFWEWSGGLMTYLAWTNGGHFVD-DSDDPWSKFADFAADFYVSPPAIAAYQEAVRRIVGRKNTITRVPYSEDPTIFAWQVANEPRPGAAHIDAYCQFLAGTARLIRSLAPHHLISTGSEGLAGCSYRRDDLKRAHDVPEIDYLTAHIWPQNWGWIETRSIPSTFARAEERAREYIDDHLALARELGRPLVIEEFGFPRDGVSYDPLSSTSFRDRFYGLIYEAALESALGGGPLSGTNFWAYGGEGRALRADFRPSPDDAYLGDPPHEPQGWYSVFDTDIATCELIRA
g3980	34_Amphiplicatus_metriothermophilus	GTQFVVDGEPYRFAGVNLWYAAYLGAPAYG-DRERLKSELDRLRALGATNLRILGASEKS-PFKRSLSETFRDRSEACNETLLQGLDYALAEMEKRGMRAVVFLNNFWEWSGGMGTYLYWTNGGTFVD-DPAHPWSAFPNFTAQFYESAAANALYRDYIRAVVTRTNTVTGRRYVDDPTIMAWQLANEPRPAFERMAAFHDWVRLTAAYIKSLDPNHLVSTGNEGLMGCNESEHCFLGAHAPPEIDYLTFHIWPRNWSWYDPADPEGTFERTIERTKDYMRRHVDYARRLGKPVVLEEFGLDRDGEALAPGTPTTYRDAYLRTVFEAVEADARAGGPFAGTNVWSWGGAGRAEHDDFEWRVGDQFTGDPPQEPQGRNSIFDVDESTLALIKA
g3980	35_Prokaryotes-Bacteria-Acidobacteria_Acidobacteria-bacterium-OLB17	-GKFVVGNAPYFFVGANYWYGALLGREKKARGIRRLRKELDMLRGLGITNLRVLAGAEGSGNGITRVGPPLQPEKGSFDEDALKGLDLLLFEMRKRNMRAVVYLSNNWEWSGGFQQYLLWEGRVDASLATRKPSWDELRDTVAQFYTCRPCIAAYQTQAAKIVSRRNTLSRIAYIDDPTIMAWEIANEPRPMRPSNDAYLDFLQATAKLVRKLDPQHLITTGHEGHIGTESVEL-FERAHSDPNIDYVTIHIWPKNWGWLADPDLEKALANAENETRKYIAEDLAVAGTLNKPLVIEEFGFPRDGRSFDTNSTTRLRDRYFELILSNLG--TTERGTVAGVNFWAVAGIARAANADHIWKAGDDYTGDPPMEEQGLNSVFSTDRSTLRILKK
g3980	36_Flavobacterium_kingsejongi	DGNFIKNKKPYHYIGANYWYGLAAAKNG---DRKRVLKELDELKSRGITNLRILVGAESG-EQDFTVSPALQPQQGTYDETLLDGLDYLLAEMGKRDMDAVLYLNNNWEWSGGMAQYLEWNGYGKLPNNVAPNTWPQFMAYTKQFYSCAPCKLAFENHIRFILGRTNAYTHKKYTDDPAIMAWQLANEPRIFTPNEAAFTAWLTTTVNLIDSLDPNHLISTGSEGKAGSNDDLQTFQRTHDNPKIDYLTMHIWPKNWGWYQVNDEAGSTPVAIAKTIEYIDSHITVAKALNKPIVLEEFGYPRAQESLSKTAELTYRNQFYKAIFQRLVTSIEAHEPFTALNFWGYGGYGKNDPKNGKWKKGDDFTADPPQEPQGFNSVFSTDTTTLELIKE
g3980	37_Flavobacteriaceae_bacterium_FS1-H7996/R	DSQFIKDGKPYYFVGANYWYGPLIAAKN-SGDRDRLIKELDLMKEVGIDNLRILVGAEGD-GGDSKVYPTLQPEQGVYNKDLLDGLDFLMAEMRKRQMYAVLYLNNNWIWSGGMSEYLKWNGYGEVPNFLEQYSWDEYMNYTKQFHSCKPCKEAYYNHLKFIIGRTNKYSGIKYVNDNTIMSWQVANEPRVLMTHEKAFASWLNETVDLIKSLDPNHLVSTGAEGKASYLDDIKMYERLHSNKNIDYLTMHMWPKNWSWYDINNEKQTTQESIVKAYEYMDEHIEIAKKLNKPIVVSEFGFPREKESLSLEASIENRNIFYNAIFVRITESHTKQEILAGLNFWGFAGFAKTNPEKGKWQHGDDFTADPPQEPQGLNSVFATDSSTLELIKT
g3980	38_Mariniflexile_sp._TRM1-10	DSQFIKDGKPYYFVGANYWYGPLIAAKN-SGDRDRLIKELDLMKEVGIDNLRILVGAEGD-GGDSKVYPTLQPEQGVYNKDLLDGLDFLMAEMRKRQMYAVLYLNNNWIWSGGMSEYLKWNGYGEVPNFLEQYSWDEYMNYTKQFHSCKPCKEAYYNHLKFIIGRTNKYSGIKYVNDNTIMSWQVANEPRVLMTHEKAFASWLNETVDLIKSLDPNHLVSTGAEGKASYLDDIKMYERLHSNKNIDYLTMHMWPKNWSWYDINNEKQTTQESIVKAYEYMDEHIEIAKKLNKPIVVSEFGFPREKESLSLEASIENRNIFYNAIFVRITESHTKQEILAGLNFWGFAGFAKTNPEKGKWQHGDDFTADPPQEPQGLNSVFATDSSTLELIKT
g3980	39_Cytophaga_xylanolytica	GHQFTINGKPHYFVGANYWYGAILGSTGRGGNRDRLIKELDMMKNHGITNLRVLVGAEGPDNQPYRVTPALQIAPGVYNDTILDGLDFFMNELSKRQMHAILFLHNTWEWSGGYSQYVNWNGGGDIPYQIAPNTWPQFMAYASQFLTCDACKEQFNNHVRFILGRTNAYSGVKYTDDPTVMTWEVANEPRALSEKKEDLAKWIAETAALIKSLAPHQLVTTGTEGSHGCETDIDLFKRIHADKNIDYLTFHIWPKNWGWLKVDSIPQMVDTAIVLTNAYIDRHLAVARELNKPAVFEEFGLPRDSYRFDLEDATTARDKYFQNAFNLVEDHAKRGDVLAGSNFWAFAGIGRAAGDENPWSDGDDLMGDPPQEEQGLYSVFDTD-SSMGLVKA
g3980	40_Rufibacter_roseus	GQQFMLNGKPYYYIGTNYWYGGLLGSTGQGGDRARLLQELDFLKKNGITNLRILAGAEGPNNQPYRVTPALQLSPGVYNDTLLTGLDFLLAEMAKRDMKAVLFLNNSWEWSGGFSQYLDWNGRGPIPYPLDTNDWPRFMNFVGQFHQCEPCKEQFANHVRFMLSRTNQITGKKYTEDPTIMSWQVANEPRAFSMNVPNYSKWIKSTAALIKSLDKNHLVSTGSEGSWGSEYSMEVFKEVHKDLNIDYLTMHIWPGNWGWLDRKNIAGTIDNALVKTEEYMDQHVEAAKELNKPLVMEEFGLPRDNFKFTLDDKTTFRDKYYQFVFERVLNSAKKGGPLVGANFWAFNGTARPHPTRHFWKPGDPLMGDPPQEEQGLYGVFDVD-TTVPLVKK
g3980	41_Rufibacter_sp._DG31D	GHTFTLKGKPYYYIGTNYWYGGLLGSTGQGGNRARLIKELDLLKKTGVNNLRVLAGAEGPNNQPYRVSPGLLMAPGQYNDTLLAGLDFLLAEMGKRDMKAVLYLNNAWEWSGGFSQYVNWNTKVAIPYLANNNDWASFMKYSGQFHQCAPCKQQFEDHAKFMLSRTNQFTNQKYTADPVIMAWQIANEPRAFSMNVPAYSQWIKSMAALIKSLDPNHLVSTGSEGSHGSEGSMDVFKQVHTDPNIDYFTMHIWPRNWGWLDNKNIGGSLDSALIKTTQYMDRHMAFAREQKKPIVLEEFGLQRDNNEFSPAATTTHRDRYYQQLFARVLSSAKEKDALAGANFWAFNGTARPNPTRHFWQPGDDLMGDPPQEEQGLYGVFDTD-STMPLIKK
g3980	42_Rufibacter_sp._R-22-1c-1	GHTFTLGGKPYYYIGTNYWYGGLLASTGQGGDRKRLVKELDLLKKAGVTNLRILAGAEGPNNQPYRVSPALQMSPGVYNDTLLAGLDFLLAEMAKRDMKAVLYLNNAWEWSGGFSQYVNWNTNVPIPYLANNNDWASFMKYSGQFHQCDPCKEQFADHIRFMLSRTNQFTNQKYTEDPVIMSWQIANEPRAFSMNVPAYDQWIKSTAALIKSLDKNHLVSTGSEGSHGSEGSMDVFKQVHTDPNIDYFTMHIWPRNWGWLDNKNISGSLDSAIVKTMQYMDRHITFAREQKKPIVMEEFGLQRDNNEFSPSAKTNHRDRYYTQVFERVLSSAKAKDALAGANFWAFNGIARPHPTRHFWKPGDDLMGDPPQEEQGLYGVFDTD-STMPLIAK
g3980	43_Rufibacter_tibetensis	GHMFTLGGRPYYYIGTNYWYGGLLASTGQGGDRTRLTKELDLLKKVGVTNLRVLAGAEGPNNQPYRVSLGLQMSPGVYNDTLLAGLDFLLAEMAKRDMKAVLYLNNAWEWSGGFSQYVNWNTNVPIPYLANNNDWASFMKYSGQFLQCDPCKQQFADHIRYMLSRTNQYTNKKYTEDPTIMSWQIANEPRAFSMNVPAYDQWIKSTAALFKSLDKNHLVSTGSEGSHGSEGSMEVFKQVHTDPNIDYFTMHIWPRNWGWLDSKNIAGTLDSAIVKTNQYMERHIAFAREQKKPIVLEEFGLQRDNNEFSPSAKTTFRDWYYQNAFERVLISAKEKDALAGANFWAFNGTARPHPTRHFWKPGDALMGDPPQEEQGLYGVYDTD-STMPLIAK
g3980	44_Prokaryotes-Bacteria-Firmicutes_Catenibacterium-mitsuokai	DGQFVRDGKPYYFVGTNFWYGAILGSEGEGGNRERLHKELDFLKSIGINNLRVLVGADGENGIKTRVEPSLQVAPGVYNDTILAGLDYFMNELRERDMTAVLYLNNSWEWSGGYSVYLQWSGHGDAVVPAVDG-WPAYMEYVKQFPQSDSAKALFANHVNYIVSRTNRYNQIKYVDDPTIMSWQIGNEPRAFSDNKEPFARWMADVAAQIKSLDPNHMVSSGSEGSWGCEMDMNLFEKIHADPNINYLNIHIWPYNWSWVKADSLKELLPRAKENTKKYIDDHMVIARKYSKPIVLEEFGFPRDGFSFSKEAPTTARDEYYRYVFDLIRQDRESGGLFAGCNFWAWGGFAGQNPDHVFWEKGDDYTGDPAQEQQGLNSVFATD-STIEIIKA
g3980	45_Alistipes_sp._CHKCI003	DGRFLLGGKPYRYVGANFWYGAILGSEGPGGDRARLNRELDFLKEHGITNLRVLVGGDGPDNVPSRIEPTLQKAPGVYDDALLEGLDYLLVEMGRRGMHAVLYFNNSWEWSGGYSQYLEWAGAGEAPIPAVDG-WNAFTEYVGQYAGNREAQLIFTDHLRRIVTRENSLTGRRYADDPTVMAWQIGNEPRAFGDNKEAFRCWMSEAAALVKSLDPNHLVSTGSEGRAGCEGDLELFERLHADPNFDYMTIHVWPLNWGWVTPETLAERLDVAIGNTRAYIDEHLAVAERYGKPVVLEEFGFPRDGFAFEPGSPTTCRDRYYEAVFSCIDENRQHGGLFAGCNFWGWGGFARPAHEY--WQAGDDYTGDPAQEQQGLNSVFAADESTLGVIAR
g3980	46_Macellibacteroides_sp._HH-ZS	-GQFVLNGKPYYFIGTNFWYGPLLGSQGFG-DRDRLIRELDFLKEKGVNNLRVLVGADGPNGVPSKVMPSLQESPGHYEQSVFDGLDFFMSELAKRDMHAVLYLHNTWEWSGGYAQYLNWAGYGPVPVPSVAG-WDAFKDYVSKYFECDSCQQIFKNHITTVLSRTNFYNKRKYTEDPAILSWQIANEPRPMGTNKDAYASWIKDIAAHIKSLDKNHLVSTGSEGEAGSEEDFDLYARVHADPNIDYLTMHIWPKNWGWLDSKDIPGTLNRAIENTAAYMDKHIALADSLRKPITLEEFGMPRDSHKYELSDPTTSRDTYYSYIFERVLESVRTNGTLAGCNFWAWGGYARPRTDHVYWQVGDDYMGDPAQEEQGLNSVFDTD-STVQVIKN
g3980	47_Parabacteroides_chartae	-GQFVLNGNPYYFIGTNFWYGPLLGSQGFG-DRDRLIRELDFLKEKGVNNLRVLVGADGPNGVPSKVMPSLQESPGHYEQSVFDGLDFFMSELAKRDMHAVLYLHNTWEWSGGYAQYLNWAGYGPVPVPSVAG-WDAFKDYVSKYFECDSCQQIFKNHITTVLSRTNFYNKRKYTEDPAILSWQIANEPRPMGSNKDAYAAWIKDIAAHIKSLDKNHLVSTGSEGEAGSEEDFDLYARVHADPNIDYLTMHIWPKNWGWLDSKDIPGTLNRAIENTAAYMNKHIALADSLRKPITLEEFGMPRDSHKYELSDPTTSRDTYYSYIFERVLESVRTNGTLAGCNFWAWGGYARPRTDHVYWQVGDDYMGDPAQEEQGLNSVFDTD-STVQVIKN
g3980	48_Mucilaginibacter_sp._L294	-GQFKIGKSSYYYIGANFWYGAILGAK--KSDRPRLIKELDLLKASGVNNLRILVGADGP-ARPSKIQPSLQTAPGVYDDSLLAGLDFLLAEMQRRDMKAILYLTNSWEWSGGYSQYLEWAGKGKAPVPAVDG-WNTFQSYVAQFVQCDSCKQLFKNHVSYILNRTNRYTKKKYINDPAIMTWQIANEPRAFSAGKPAFAAWVKETAAFIKSIDKNHLVTTGSEGQSGSEDDIALWQDIHSTPAIDYLTIHIWPSNWGWLDRANMPGTFDKAITNTKAYLDKHTAIARQLNKPLVVEEFGLPRDGMKFNPESTTTLRDTYYKTIFELIAQSAKTGDVFAGCNFWAWGGTGRATKGHVFWQDGDAYLGDPAQEEQGLYSVFDTD-TTVGMIKE
g3980	49_Mucilaginibacter_sp._MYSH2	-GHFKSGGSNYYYIGSNFWYGPMLGAK--NGNRARLVKELDVLKANGVNNLRILVGADGP-ARPNKVQPSLQTAAGVYDQNLLGGLDFLLAEMQRRGMKAILYLNNSWEWSGGYSQYLEWAGKGKAPVPSVDG-WNTFQSYVAQFVKDDKAKQLFKNHVRYILNRTNSITKRKYVNDPAIMAWQIGNEPRAFSAGKAPFAAWIKETARFIKSIDKNHLVTTGSEGQAGCEDDIKLWEDIHAEPAIDYVTIHIWPSNWGWLDRANMPATFDRAIANTKTYLDNHLAIAKQLKKPLVVEEFGLPRDSMKFNPESATTLRDKYYTTIFELISQSAKTADIFAGCNFWAWGGTGRATKGHVFWQDGDAYLGDPAQEEQGLYSVFDND-TIVPAIKQ
g3980	50_Euk-Green-Chlorophytes-Picocystis-Pycnococcus_Unidentified-sp-Strain-RCC1871	GTSLETSKGPYRFVGMNYWYGPNLGSRGPGGDRDRLRSELDELSSRGVKNLRVMAGSEGPNDQPYRIVPAMQTAPGVYDPEVLEGLDFLLDEMRSRGMKAVMCLTNEWAWSGGLAQYLVWAGYAKKIPPPGRNTWNEFMHFTSHAFGHERTVQLYHDHVRFIVGRTNSVNGVRYTEDPTIMSWELANEPRGM-NFFDDFLRWVKDTSALIKAMDPNHLVTIGLEGDTIDPKYNGNFERLNEPETIDYTTIHIWAENWNWYDPYKPVATYPKAKQKALDYFQDHARRSGKIGKPMVLEEFGLARDSNRYLPSTGVTWRDHFFDNMLAWCCLGRDPNSAVVGANLWAYGGDSWEGVNSMWWKPGDIFTGDPPHEAQGWYSIYSTDNTTLDLIEQ
g3980	51_Euk-Green-Chlorophytes-UTC_Unidentified-sp-Strain-CCMP2111	EAEGGPIGKEYKYLGVNYWYGANVASKGPGGDRQRLERELDNLAEMGVTNLRVMAASEGPDSEPYRMVPAMQISPGVYNEDVLDGLDYLLHEMRKRGMRAVMCLGNFWAWSGGLGQYLVWAGDASRIPPAPGGSWRTYSEFITRFYESRKAMSLYHDHIRYMLNRTNEYSGEKYVDDPTIMSWELANEPRGL-YRYQQFLKWVKTTSKLIKELDPNHLVTIGLEGDTPDPSASGNFVELHSVDTIDYATAHIWIENWEWYDPWHAAATYSTALRKALEYLESHTKRSREIGKPLVLEEFGIARDSDRYDPNTTVQWRNTYYRDMLSRACELSKRGSSLVGANIWAWGGDASLHSNEWQWKPGDPWTGDPPHEPQGWYSVYTTDNSTIDLLTS
g3980	52_Prokaryotes-Bacteria-Chloroflexi_Chloroflexi-bacterium-HGW-Chloroflexi-10	DGRFILNGEEITFVGTNFSQGMNLAATGENGDREQLLRELDALQTLGITNLRVMASSEGPNSQPYRMTPALMTAPGVYDPAVLDGLDFLLAELTKRDMKAVMVLNNYWHWSGGMVQYVSWSEGSEIPY---PGDWQQFMNYSAKFYTCEECQQWYRDHIAMLVGHINAYSGLIYRDDPVIFSWELANEPR---R---YSLEWVEETAAYIHSLDGNHLVTTGSEGSPPGENISF--ERTHAIAGIDYVTIHIWPQNWGWYDPQN-PKTYDSAEKMAVEYFRIHTEIAVKLGKPLVLEEFGLARDWEPFDERSTTTYRDRFYLAMYAQVEESIAGGGVVGGDNFWAWSGEALP---------GDRWVADPPHETPGWYSVYAIDESTLKVIWE
g3980	53_Chloroflexi_bacterium_HGW-Chloroflexi-10	DGRFILNGEEITFVGTNFSQGMNLAATGENGDREQLLRELDALQTLGITNLRVMASSEGPNSQPYRMTPALMTAPGVYDPAVLDGLDFLLAELTKRDMKAVMVLNNYWHWSGGMVQYVSWSEGSEIPY---PGDWQQFMNYSAKFYTCEECQQWYRDHIAMLVGHINAYSGLIYRDDPVIFSWELANEPR---R---YSLEWVEETAAYIHSLDGNHLVTTGSEGSPPGENISF--ERTHAIAGIDYVTIHIWPQNWGWYDPQN-PKTYDSAEKMAVEYFRIHTEIAVKLGKPLVLEEFGLARDWEPFDERSTTTYRDRFYLAMYAQVEESIAGGGVVGGDNFWAWSGEALP---------GDRWVADPPHETPGWYSVYAIDESTLKVIWE
g3980	54_Chloroflexi_bacterium	DGRFMLEGRPYYFVGTNFWQGMNLGVDGKG-DRALLVAELDRLQRIGVTNLRVMASSEGPNTEPYRMVPALMTSPGVYDESVLEGLDFFIAEMGKRDMKAVMVLNNYWQWSGGMGQYVSWSEGTSIPY---PGDWGEFMNYVAQFYDCTECQTWYRDHIEMIINHSNPYTGLKYRDDPTVFAWELANEPR---R---YPYSWIDETAAYIKSLDPNHLVTTGSEGTPPGESR--DFQRTHDGPNIDYATVHIWPQNWGWYDPAN-PTTYERAEQNALEYLRRHVFDMAVVDKPLVLEEFGLARDWEIYNPESSTMYRDRFYKAMFTEVYELSLKGGSVVGDNFWAWGGASHP---------GDDWLGDPPHETPGWYSVYDTDISTLEIITE
g3980	55_Euk-CCTH-Haptophytes-Prymnesiales_Prymnesium-parvum-Texoma1	---------------------MNMGAVVAGGDRKRLVRELDRLSSLGMKNVRVLAASEGPDATPWRIVPSMQPEPGQYNLDVVAGLDFLLAQLGKRNMTAVLILGNMWPWSGGFAQYVSWATKTEIPYPADGGDWDRFQRYSVAFYSNENALRAFAAHVKFVLTKRNEFSGVLYRDDPTIMAYQLANEPRAM--SVAAYRKWISDVTSMIKHLSPNHLVTIGSEGRTPFAFSYVDPVADHSLEGVDYMTIHVWPQNWDWYDPLR--ETMGSAINRSLVYIREHVAMAAKLGKPLVIEEFGTARDDNLHEAGTPLRMRDQYYSVIFGEV-AHALKRSPLVGANFWAWAGEGRPRMPRTPWQPNDPLIGDPPHEGAGWYSVYNTDTSTTAVLKN
g3980	56_Saccharicrinis_fermentans	-GRFVDGGRPYVFAGTNYWQGMHLGSS-KYGNRDQLKRELDQLKSFGITNLRVMASCEADSNSLFCMKPALQVAPGVYDENLWEGLDFLLAEMGKRNMKAVMVLSNFWSWSGGFSQYLKWAEHGEIPYQMKEHDWWEYGNYTKDFLTNDKCLLWYRNHVKRVLTRRNSITGEFYKDDPTIMAWQLANEPRGY-DDLEAFSKWIQQTSDLIKSMDGNHLVSLGSEGNTPFAKEGLRADIDNAYKNIDYITLHIWVQNWNWYTPGQGKSAYDAMVKKVDRYWNDHVAIAKKMNKPLVLEEYGMARDDFSYEVEASVEERNRYYWYIYNKFS-NVESEGAVQGVNFWSYAGEGRPLQPGEYWSLGDDFIGDPPHELQGWYGVYDSDVSTLEVVKE
g3980	57_Flammeovirga_sp._L12M1	-GKLMLDNQPYYFMGANYWYGMNLGMK-VLGNRTRLIKELDQLQAMGVTNLRVLASSEGDSTQKFQVQPTMQTAPGNYNQEVLEGLDFFMNEMKKRNMKAVMVLNNFWTWSGGMPQYLVWTGKGEVPYPQVSNDWNKFTNYAKTFYSNQEAVEMFNKHLRFLIGRTNSVNGLKYTEDPTIMSWQLSNEPRGY-NQVHAYRTWVKNTATLIKSMDSNHLVSIGSEGDSPGKDAGISLLEDNDIKEIDYVTIHIWAQNWGWYKPSNPEETINSTKEKVTEYLTKHLKDAQKLGKPAVLEEFGIARDQDSYQPTAPTSWRDLYYGFVFNEIE-LAKEGYAIQGVNFWAYSGEGRPTTPKGFWQKGDDLIGDPPHEPQGWYGIYATDKTTIEVINR
g3980	58_Flammeovirga_yaeyamensis	-DRLMLDGSPYYFMGANYWYGMNIGME--NDDRDRLLRELDQMKAMGITNLRILASSEGDENQEFQVYPTMQTAPGKYNEEVFVGLDFLLDEMKKRDMKAVMVLNNFWTWSGGMPQYLQWAGKGAVPYPQISKEWNKFTDYSKQFYADEKASKMFEDHLKVVVGRTNSISGLK-TEDPTIMSWQLANEPRGY-SEVSEYHQWIKKTAGLIKSMDPNHLVSLGSEGDSPGPDAGINLLKDNAFDDIDYVTIHIWAQNWGWYNPANAAEEFDNTEKEVVEYLTKHVNDAKTLGKPAVLEEFGIARDNDDYSPTATTQWRDKYYGFVFDQVQ-LAKEGAPIYGMNFWAYSGEGRPRAPKEFWQKGDDFLGDPPHEPQGWYGVYDKDKSTQEVILQ
g3980	59_Flammeovirga_sp._MY04	------DGSPYYFMGANYWYGMNIGME--NDDRDRLLRELDQMKAMGITNLRILASSEGDENQEFQVYPTMQTAPGKYNEEVFVGLDFLLDEMKKRDMKAVMVLNNFWTWSGGMPQYLQWAGKGAVPYPQISKEWNKFTDYSKQFYADEKASKMFEDHLKVVVGRTNSISGLK-TEDPTIMSWQLANEPRGY-SEVSEYHQWIKKTAGLIKSMDPNHLVSLGSEGDSPGPDAGINLLKDNAFDDIDYVTIHIWAQNWGWYNPANAAEEFDNTEKEVVEYLTKHVNDAKTLGKPAVLEEFGIARDNDDYSPTATTQWRDKYYGFVFDQVQ-LAKEGAPIYGMNFWAYSGEGRPRAPKEFWQKGDDFLGDPPHEPQGWYGVYDKDKSTQEVILQ
g3980	60_Labilibacter_aurantiacus	DASFYLGDQPYVFMGANYWQGMNIGAP-QSGDQKRLIRELDQLQEIGVTNLRVIAASEADSSMKFAIHPALQTAPGIYNDDLWQGLDFLLTEMSKRNMKAVMVLGNFWTWSGGFPQYLKWCNQGEVPYQKGENTWEQFTDYTTQFYFNAEAQDMMNNHIRNVIHRKNSISGTI-KNDPTIMAWQLANEPRGY-KEPHAYREWTQRTSAFIKQLDKNHLVCLGTEGNTSGKTAGINVLLDNDNPNIDYITMHIWAQNWGWFKPSDGERRFNETLKKVDQYWSDHVEAAHRLNKPIVLEEFGIARDSSSYSPSATTVWRNKYFDYLFNKIS-SIENNEPVKGFNFWSYSGEARPPRPGQFWQKGDVLLGDPPHERQGWYGVYNTDTTTLNVIKA
g3980	61_Formosa_agariphila_KMM_3901	DKGFQANNKNYNYIGANYWQGMNLGAP-KSGDQQRLIRELNHLQALGVTNLRVLASSEADAEMKYAVHPALQTAPGVYDEDIWQGLDFLLSEMEKRGMKAVMVLGNFWTWSGGFPQYLKWAGAGKIPYQEEGTTWSNFSDYSKQFYTNDKAQDMMNNHIKKVIYRKNTITGKV-KKDATIMAWQLANEPRGY-DVPIEFVKWTRKTSAYIKSLDKNHLVCLGTEGNTAAKYAGTDVFRDNNDVNIDYITMHIWAQNWEWFEPTDGESVYKEAIEKVNNYWEDHKKVALQLNKPIVLEEFGIARDYSSYNPKETTVWRDKFFDYLFSKVH-SIETNDVVKGLNFWSYSGEGRPNNPGEFWDIGDAILGDPPHERQGWYGVYNTDISTTNIIKR
g3980	62_Formosa_agariphila	DKGFQANNKNYNYIGANYWQGMNLGAP-KSGDQQRLIRELNHLQALGVTNLRVLASSEADAEMKYAVHPALQTAPGVYDEDIWQGLDFLLSEMEKRGMKAVMVLGNFWTWSGGFPQYLKWAGAGKIPYQEEGTTWSNFSDYSKQFYTNDKAQDMMNNHIKKVIYRKNTITGKV-KKDATIMAWQLANEPRGY-DVPIEFVKWTRKTSAYIKSLDKNHLVCLGTEGNTAAKYAGTDVFRDNNDVNIDYITMHIWAQNWEWFEPTDGESVYKEAIEKVNNYWEDHKKVALQLNKPIVLEEFGIARDYSSYNPKETTVWRDKFFDYLFSKVH-SIETNDVVKGLNFWSYSGEGRPNNPGEFWDIGDAILGDPPHERQGWYGVYNTDISTTNIIKR
g3980	63_Labilibaculum_manganireducens	-NGFTLNGKEYSFKGANYWQGMNLGAP-QSGDQQRLVRELDEMQELGITNLRILAASEADSAMRYCIHPALQTAPGVYNNDIWQGLDFLLAEMGKREMKAVMVLGNFWTWSGGFPQYLRWAGMGEVPYQEPPTSWQQFTDYSKQFFSNDSAQEMMKNHIKTIIGRINSITGKA-KDDAVIMAWQLANEPRGY-DVPKQLQKWTRATSGYIKSLDSNHLVCLGTEGNTADLVSGVNVLIDNDDSNIDYITMHIWAQNWGWYSPEQSDSVYTEMLQKVNSYWDVHVDAAKKLQKPIVLEEFGIARDGSSFSPDTTTNCRDRFYEFIFSKVE-SIKNNGMVRGVNFWSYSGEGRPPHPGEFWKKGDTYLGDPPHELQGWYGVYDKDSTTLAIIKR
g3980	64_Ancylomarina_sp._A4	-NGFTLNGKEYNFKGANYWQGMNLGAP-QSGDQQRLVRELDEMQELGITNLRILAASEADSAMRYCIHPALQTAPGVYNNDIWQGLDFLLAEMGKREMKAVMVLGNFWTWSGGFPQYLRWAGMGEVPYQEPPTSWQQFTDYSKQFFSNDSAQEMMKNHIKTIIGRINSITGKA-KDDAVIMAWQLANEPRGY-DVPKQLQKWTRATSAYIKSLDSNHLVSLGTEGNTADLVSGVNVLIDNDDSNIDYITMHIWAQNWGWYSPEQSDSVYTEMLQKVNSYWDVHVDAAKKLQKPIVLEEFGIARDGSSFSPDTTTNCRDRFFEFIFNKVE-SIKNNGMVRGVNFWSYSGEGRPLHPGKFWKKGDTYLGDPPHELQGWYGVYDKDSTTLAIIKR
g3980	65_Reichenbachiella_sp._5M10	DLGFEINSEPYHYIGTNLWYGMNLGSKGQG-DRERLVRELDALQALGVTNLRVMAASEGSLDSPYQNKPILQTAPGVYDEDLLEGLDFFMVEMAKRDMKAVVCLGNFWMWSGGFPQYVSWATGSEIPYVTGGGSWDEFISYSESFYTNKKAMKMYYDFVEFLIGRTNSLTGVA-EDDPTIMAWQLANEPRGY-SHVPEFRAWIDKSAKLIKKKDQNHLVCLGTEGDTSTPISGNELYADNLSKYVDYATTHVWIQNWGWFDPND-TLSFETAKQMTLDYLKGQEEKAQRLGKPLVVEEFGVPRDGGAFGDESTVVYRDAYYRLIFDYTR-SIQSDGVIQGCNFWSWGGEGRPSAPGQLWEIGDDLIGDPAHELQGWYSVYDTDTSTVDLIKE
g3980	66_Reichenbachiella_sp._MSK19-1	GLGFEIDGSPYKYIGTNFWYGMNLGSTGEGGDRDRLNRELDRMTDMGLKNLRVMAASEGAEDSPYQNKPILQTAPGVYNEDLLVGLDYFLVEMGKRDMKAVVCLGNFWMWSGGFPQYVSWADGSEIPYVMGGGTWDPFINYAQSFYNNKKAMKMYFDFVKFIINRTNSISGVK-KNDPTIMAWQLANEPRGY-RQVPAFRAWVNQTAKLIKKHDKKHLVCLGTEGDTAADYSGNDLYEDNLSPDVDYATTHVWIQNWAWYDPKN-EASYEEAKQLTIEYLEGQQEKARMLGKPLVIEEFGVSRDNGDFRNTAPVSYRDDYYDFIFNYTN-SIKAGGIIQGCNFWSWGGEGRPSDPGQLWEKGDDLIGDPAHELQGWYSVYDTDATTIEVIKS
g3980	67_Reichenbachiella_agariperforans	GLGFEIDGSPYKYIGTNFWYGMNLGSTGEGGDRDRLNRELDRMTDMGLKNLRVMAASEGAEDSPYQNKPILQTAPGVYNEDLLVGLDYFLVEMGKRDMKAVVCLGNFWMWSGGFPQYVSWADGSEIPYVMGGGTWDPFINYAQSFYNNKKAMKMYFDFVKFIINRTNSISGVK-KNDPTIMAWQLANEPRGY-KQVPAFRAWVNQTAKLIKKHDKKHLVCLGTEGDTAADYSGNDLYEDNLSPDVDYATTHVWIQNWAWYDPKN-EASYEEAKQLTIEYLEGQQEKARKLGKPLVIEEFGVSRDNGDFRNTAPVSYRDDYYDFIFNYTN-SIKAGGIIQGCNFWSWGGEGCPSDPGQLWEKGDDLIGDPAHELQGWYSVYDTDATTIEEIKS
g3980	68_Prokaryotes-Bacteria-Spirochaetes_Turneriella-parva	--GMDLGGKKYTFMGANLWYGMNLGAF----DRPRLKRELDRLQRLGIKNLRILAASEGPDNERWRIVPALQTAPGAYNQRLLEGLDYLLAEMAKRDMTAVLVLGNYWHWSGGFGQYQAWAGKGAIPYQARGGDYFRYNYYVTRFYKNPVAVGFYHNTVRMLVTRVNHVTRRAYKDDPTIMAWQLANEPAGF--SGDSYDKWIAESAALIKSLDRNHLVSTGAMGEVFQFSGN-DQVKNHSHKDIDYTTVHIWVQNSGLYNPWK-SETYTKSVEVLHKQLAQHREMAKKLGKPLVFEEFGFSRDMNRFAAGTPVTLRDDFYAQAFYHV-ESQKTDSPIAGVNIWAWGGEGRPAHNE--WKPGDNFIGDPPHEAQGWYSVYDTDATTLKLIRE
g3980	69_Aureispira_sp._CCB-QB1	GTEFKIDGKPYRFIGTNFWYGMHLGVPS---KRERLIKELDKLQEIGCNNLRIMVGSEGPGEEKYRVQPPLMIKPFEYNEDILEGLDFLLAEMEKRNIYGVLVLGNFWHWSGGFAQYLSWLDNSPIPYSLDGGSWGIYMDYTFRFYSNTRAKNWFKAHVKKIVERTNTVTGKP-KDDPTIMAWQLANEPKCG-VKISAYRNWIRQTTKFIRKMDPNHLISTGSEGIMSESLFGNNFIKNH-SMGIDYLTAHIWIQNWGWYDPHK-VPTLETAQKKAIAYLDKHIEIAKEMNMPVVLEEFGIARDAESYDASSTVQQRDSYFKFMFEYLK-NINEGSPYQGINFWAWGGEGRPRVPRSVYEAGDDLIGDPPHEYQGWYSVYNTDTTTHELIKS
g3980	70_Prokaryotes-Bacteria-Rhodothermaeota_Rubricoccus-marinus	DAHFVRDGQPYYFVGANLWFGMNLGSPEAGGDRERLVRELDRLQALGVTNLRVMAASEGPAGEPWRVHPAVQNAPGEYDESLLRGLDFLLAEMGKRDMTAVLVLNNFFHWSGGMAQYHSWASGEPVPYPNAGETWDEFQMFAAEFYVDAEAQAMFEAYLRHVVLRENTITGAD-RDDPTIMAWQLGNEPRGF-QNSDAYVLWADRTAALLQTLDPNHLVSLGGEGKLQNGYEVPQFERVSSSPHLDYLTVHIWIENWQWFQPRTPEGTFVEALGNALAYLGDHAAIADRLGKPLVVEEFGASRDGLDYRPEAATTYRDRYYRALYQAIS-LAVAGRPVAGSNVWSWSGEGKPLAPGGTWEPGNPLTGDPPHENQGWYSIYAEDDSTQAVLKR
g3980	71_Rubricoccus_marinus	DAHFVRDGQPYYFVGANLWFGMNLGSPEAGGDRERLVRELDRLQALGVTNLRVMAASEGPAGEPWRVHPAVQNAPGEYDESLLRGLDFLLAEMGKRDMTAVLVLNNFFHWSGGMAQYHSWASGEPVPYPNAGETWDEFQMFAAEFYVDAEAQAMFEAYLRHVVLRENTITGAD-RDDPTIMAWQLGNEPRGF-QNSDAYVLWADRTAALLQTLDPNHLVSLGGEGKLQNGYEVPQFERVSSSPHLDYLTVHIWIENWQWFQPRTPEGTFVEALGNALAYLGDHAAIADRLGKPLVVEEFGASRDGLDYRPEAATTYRDRYYRALYQAIS-LAVAGRPVAGSNVWSWSGEGKPLAPGGTWEPGNPLTGDPPHENQGWYSIYAEDDSTQAVLKR
g3980	72_Rubrivirga_sp._SAORIC476	DGRFVRGDQPYAFAGTNLWFGMNLGSAGAGGDRARLGRELDRLQALGITNLRVLAASEGPADQPWRVQPALQTAPGVYDEALLEGLDVLLAEMAARDMTAVLVLNNFFQWSGGMAQYVSWATGTPIPYPNAGETWDAFQMYAAQFYANEDAMRMADDLIRHLVLRTNTVTGQA-REDPAIMAWQLGNEPRGF-QNADAYVLWADRTAGLIQALDPNHLVSLGGEGKLQNGYTAPQWERVSRSPNLDYLTIHIWIENWQWFQPAAPEETFYPAVANAIAYLGDHVAIAESLGKPLVLEEFGASRDGGTYDPTATTVYRDRYYRQLFQAVY-LAEAGRPIMGTNVWSWAGEARPPRPGEAWRVGDPLIGDPPHEDQGWYSIYDADASTQAVLAW
g3980	73_Mariniflexile_fucanivorans	GNQFIKNSKPYHFIGTNFWYGAHLGAQ-QSGNRERLLKELDVLQAHGITNLRIMAGSEGADHLPYSIPISMQPELGVYNEDILEGLDFLLVEMQKRDMHAVVCLSNFWYWSGGLSQYLSWITGETIPYPNDTNDWEKYMRFTAKFYTNENAIKAYNNHVETIITRVNSMSQIP-FEDTTIMSWELANEPYAI-QHQIEYLKWIENSSLLIKKLVPNQLLTIGGEGNTPFPWFTNNCLSDYKFDSLDYISIHIWIQNWEWFNPKKHDKTYKKALKKAINYINEHLAIANTLNKPVVLEEFGISRDYLEYTKQASVNHRNTYFNDIFNILE-STKNNSNLVGCNFWAWGGLGHVNTPGEV-SNNNEFIGDPAHEPQGWYSIFESDTTTLQLIKE
g3980	74_Prokaryotes-Bacteria-Elusimicrobia_Elusimicrobia-bacterium-GWA2_69_24	GAGFEIDGKPYRFLGTNLWYGMNLASRGPGGDRARLLRELDRLSALGVKNLRIVAASEGPDTEPWRMAPALQKKPGVYDKELLDGLDFLLAEMGQRDMRAVVVLNDFWHWSGGMAQYVSWSQGLPIPYPPAAGDWDVFQRFAARFYSDPKAMKRFRKLVKRVVTRKNGYTRRR-RDDPTIMAWQLANEPRGT-GDPAGLQKWIDETARYIKSLDPVHLVTTGCEGETPGPAAAGDFLKNHAGPDIDYATMHIWVQNWGWYDPALGEDAFEEGVRKMSAYFSDHEAKARRLGKPLVLEEFGLARDVGSFEPAAEATTRNRYFVLVFQKVA-AAAVGSPVAGVNFWAWSGEGRPVQPGGVWKPGQPFTGDPPHESQGWYGVYDSDAETLRIVSD
g3980	75_Elusimicrobia_bacterium_GWA2_69_24	GAGFEIDGKPYRFLGTNLWYGMNLASRGPGGDRARLLRELDRLSALGVKNLRIVAASEGPDTEPWRMAPALQKKPGVYDKELLDGLDFLLAEMGQRDMRAVVVLNDFWHWSGGMAQYVSWSQGLPIPYPPAAGDWDVFQRFAARFYSDPKAMKRFRKLVKRVVTRKNGYTRRR-RDDPTIMAWQLANEPRGT-GDPAGLQKWIDETARYIKSLDPVHLVTTGCEGETPGPAAAGDFLKNHAGPDIDYATMHIWVQNWGWYDPALGEDAFEEGVRKMSAYFSDHEAKARRLGKPLVLEEFGLARDVGSFEPAAEATTRNRYFVLVFQKVA-AAAVGSPVAGVNFWAWSGEGRPVQPGGVWKPGQPFTGDPPHESQGWYGVYDSDAETLRIVSD
g3980	76_g3980t1	NTHFEVNGVPYYFVGANFWYGMNL-------KKQRLVQELDRLHEMGSTNLRIMAGTEGPDTSCWRILPSLQPDLGVYNPAVLEGLDFVLSEMAKRNMYAVLCLNNMWHWSGGMAQYLAWETGEAIPYPNEKESWHDYQMFTIRFYQNAAAQAAFRNHIHTILHRNNTYT-RL-KDDPTIMAWQLANEPRGLGLGNSYYYDWIRQTAQYIKSLDPCHMVSVGSEGKTPFPLYAGQFTRIHELPEIDYVTIHLWIQNWDWYDPHN-SGTIDSA-------------------KP---------RDNEDLSDASPTTARDDFYDTVFSEI--RASDGQGMAGVNFWAWAGQGRAAHEW--WVPGDEFIGDPPHERQGWYSVYDTDRSTIAVIRL
g3980	77_Maribacter_vaceletii	GTNFKLKNKSYSFIGTNFWYGFNLGSLGEGGDRSRLIKELDSLQSIGVNNLRIMAASEGPDDAPWRMSPTLQKSPGVYNEELLDGLDFLIAEMGKRNMFAVVCLNNFWHWSGGMSQYVSWANNNRNIPPPQEGDWGTYMKFTSQFYSDDKAIALFNNHVRFILNRENPYTNLR-NQDPTIMSWELGNEPYAM-SIPEVYKEWINTTAKLIKGLAPSQLVTIGGEGNTNNSNFTNNLLLDGNSDYIDYLTIHIWIQNWDWYNPQEPKETFSKALKKAKKYIKEHSKIAKKLNKPLVLEEFGIARDNNNYDPSASIIYRDLYYKKIFEIVR-SIKRGTPLKGANFWAWGGFGRPDVPKAFWKINDDFIGDPPHEAQGWYSVYDKDISTLQIIKL
g3980	78_Prokaryotes-Bacteria-Zetaproteobacteria_Zetaproteobacteria-bacterium	GTQFQINDKPYYYIGANYWYGAHLGSSGYG-DRERLLRELDHLAAHGVKNLRIMAGSEGPANQPLRVQPAMQEAPGVYNQEVLEGLDFLLQEMAKRNMXAVMCLTNFWHWSGGMAQYVXWAXKTXIPYPPAKDSWDRYQKYTATFYTNQQAKXAYNQHVRYIVNRTNSLTGLP-KNDPVIMSWEXANEPRGM-KQRSAYLXWIKDTVTLIKSLDANHLVTIGSEGDTPNPEYAGRYLEDHKXSGIDYGTMHIWIENFGWYEPKKPXQSYPGALXKAKDYFNKHLKESETLGLPMVFEEFGIARDQRSMDPKSTTKWRDQYLATMFNQVE-AAEQGRAXAGANFWAYSGEGRPXTNDXAWQLGDDLLGDPAHEPQGWYGVYNTDXSTFKIISD
g3980	79_Sporocytophaga_myxococcoides	-TGFYVNGKPYYFLGANFWYGINLGSE-KGGQRARLIRELDRLQDLGITNLRIVGLSEGPNDKPYRMLPAVQTAPGEFDEDLLNGLDFLLSEMAKRKMYAVVCLGNFWPWSGGWGQYMLWSKSVDSIPPPHPGDWDRYQKFSAKFYSDSAAVQMYYNAVKKIVTRKNSITKVN-KDDPTIMSWQLCNEPRGM-NNQKKYNKWIDSSAALIKQWDPNHLVSAGTEGYTSGPEYAGDVKENNNGPDIDYVTCHVWVENWGWYDPKRNDKTYDSAVHKMEHYLKLHVDAARKLAKPLVIEEFGLARNDGNFSPSALTTVKDNYYAKVFQEAN-YASLSSPIAGVNFWAWSGEGRPKVPGTIWKKGDPFTGDPPHELQGWYSVYDTDTSTQLVIKR
g3980	80_Prokaryotes-Bacteria-Chlorobi_Pontibacter-akesuensis	GMQFVRDGVPYYFIGANYWYGMNLGATTTGGDRNRLKQELDQLKQLGVTNLRIMAGTEGPDTESHRAKPSLQPSPGKYNEQVLEGLDFLLAEMGKRDMTAVVVLNNFWEWSGGMGQYVSWATGDTIPYPPAGTSWDDFQRFSASFYSNKKATKLYRKHLKFIINRENRFNGVR-ENDPTIMAWQLGNEPRGY-NNKEAYRKWVHETAGYIKKQDKNHLVSIGSEGNTSSHHAGNDFYEDHRSPNIDYATMHIWIQNWGWFDPHKAPETMPGAVEKATAYLNEHVEAAQKLNKPVVLEEFGVARDNEAFATGKPTEMRDAFYRQMFEAVK-QAKAGKPIAGANFWAYSGAGRPAAAEGGWKAGDSLLGDPPHEKQGWYSVFDSDASTLAIIRK
g3980	81_Pontibacter_akesuensis	GMQFVRDGVPYYFIGANYWYGMNLGATTTGGDRNRLKQELDQLKQLGVTNLRIMAGTEGPDTESHRAKPSLQPSPGKYNEQVLEGLDFLLAEMGKRDMTAVVVLNNFWEWSGGMGQYVSWATGDTIPYPPAGTSWDDFQRFSASFYSNKKATKLYRKHLKFIINRENRFNGVR-ENDPTIMAWQLGNEPRGY-NNKEAYRKWVHETAGYIKKQDKNHLVSIGSEGNTSSHHAGNDFYEDHRSPNIDYATMHIWIQNWGWFDPHKAPETMPGAVEKATAYLNEHVEAAQKLNKPVVLEEFGVARDNEAFATGKPTEMRDAFYRQMFEAVK-QAKAGKPIAGANFWAYSGAGRPAAAEGGWKAGDSLLGDPPHEKQGWYSVFDSDASTLAIIRK
g3980	82_Nafulsella_turpanensis	NDQFIRNGQPYYFLGANYWYGMNLASTARGGDRERLKRELDHLQSIGIKNLRIMAATEGPDTEPNRMRPSLQPSPGMYNEEVLEGLDFLLAEMAKRDMTAVLVMTNFWEWTGGMGQYISWADGVEIPYPPAGDDWDTFQKFSSSFFSNKKANRLYRKHLKFIINRENKITGVK-KEDPTIMAWQLGNEPRGYNN-QEAYRKWIHKTAGYIKRKDKNHLVSIGSEGNTGSHHAGNDFYRDHLSPRIDYATMHIWIQNWAWFDPKKSVESLPAAMEKAEAYLLEHVEAAKRLNKPMVLEEFGVARDGEAYAPGSPVVARDTFFKLIFEMVE-QARAGNAVAGANFWTYSGEGRPAVAEGGWQEGDALMGDPPHEKQGWYSVFDSDSSTIAIIRK
g3980	83_Chitinophaga_costaii	GTHFALNGHPYYYLGTNFWAGLNLGSKGSGGQRDRLLRELDRLQSLGINNLRIMGGSEGPDTAPFRMLPSLQTKPGVYNPEVLDGLDFLLSEMQKRHLYAIVCLNNFWNWSGGMSQYLVWAGAADSIPSSEKPSWGIYQAFTAQFYSNPKAVNLFNQHIRFIVDHVNPYTKKA-KDDPTIMAWELANEPRAD-TNIAGMHTWINETAGLLKSLDPHHLVTTGSEGATSGASAGTDLVRDHESPNIDYATIHIWVQNWNIYDPAKADATFEPAVRYAHHYLDQHVAYAQQLKKPLILEEFGISRDGNNYQRNSPTIIRDKYYQNIFDAVY-ANKDSSIVSGVNFWAWGGEGKPRVPGGMWKPGDDFLGDPPHEAQGWYSVFDNDSSTIQVIKT
g3980	84_Ohtaekwangia_koreensis	GTHFKIGTKEYHYLGTNFWYGLNLGSKGAGGDRERLIRELDRLKAMGINNLRIMAASEGPDSEPYRMVPALQTAPGIYNEEVVDGLDFLLHEMKLRNMYAIVCLSNFWNWSGGMGQYIVWTHAADSIPPPHPGDWGRYQEFVADFYSNQQAVTMLNNHITYIVNRKNAYSNIE-KNDPTIMAWQLCNEPRGL-SHTDAYRKWIENTAGLIKQLDNNHLVTTGSEGTTSSPYSGTDPEKDHSFSNIDYMTIHIWVQNWDIYNPLRAAETYDSAVTYALNYLDQHEAVARKLNKPLVLEEFGISRDSNSHDAASSVAIRDKYYASIFEGIK-SSEPNSVVAGCNFWAWGGEGRPRQPACMWKANDDFIGDPPHETQGWYSVYDRDSTTNLIIRD
g3980	85_Pedobacter_sp.	NRAFEIDGKPYYYLGTNFWYGMNLGSKGAGGNRQRLIRELDRLADMGVRNLRVVAGSEGPDTEPWRMLPSLQAAPGKYNQDVVEGLDYLLVEMKKRDMKAVMCLNDFWPWSGGMAQYLVWAGAADSIPPPHPGDWGKYAQFTAKFYSNEKAVDMFNRHVEYIVKRINSVSKIA-KDDPTIMAWELANEPRGVNN-VPDFLKWVDATAGLIKKLDQNHLVTTGSEGKTSDEVVSGNLKNDHSSKHIDYTTMHIWVQNWNFYDPANADKTYQPAVNYAMNYIKEHIAIAKELNKPLVLEEFGISRDLNSHESNSPTTVRDKYYASIFEEVS-ASKKENDLAGVNFWAWAGEGRPRVPEGFWKAGDDFIGDPPHEAQGWYSVYDTDTTTINVIKK
g3980	86_Sediminitomix_flava	NGQFFINQQAYHYMGTNFWYGMNLGAY----KKDRLIRELDRLQELGITNLRILGTSEGPDTAPWRVTPTVQTAPGVFNEELLEGLDYLLVEMAKREMKAVVVLNNFWPWSGGMAQYVQWVKKDKSIPPPAEGDWGVFAKYSSQFYELEEAQKLYQESIKKVVLRTNSITGKA-TEDATIMSWQLANEPEDQTA-DKLLSSWINTTAKFIKSLDANHLVSTGSEGYTPSSWAGTDFEKDHESDAIDYMTYHIWVQNWGWYDPFK-KKSYKKAVKNALAYMQKHNAIAKKMGKPVVLEEFGISRDLDDHSDASSVKMRDKYYAAIFKEVS-ASEEGAPMMGCNFWAWGGEGRPSAPKSIWKHGDDLIGDPPHEHQGWYSVYDTDKSTHKIIKK
g3980	87_Flammeovirga_pacifica	DGKLVINNQPYQYIGTNFWYGMNLGAF----DQPRLIRELNRLQKIGVKNLRIMALSEGDKDTPWCMQPALQTAPGEFNEELLNGLDFLLVEMQKRDMKAVVCLNNFWPWSGGFSQYIKWTKGGTIPFPPAENDWHTYGKYASQFYENKDAQVLYQKAIEKIITRTNSITKAN-TDDPTIMAWQLANEPENI-LRGNQLVEWINTTAAYIKSLDNKHLVTTGSEGYTPSENAGTDFEKDHLSENIDYMTFHIWVQNWGWYDPNNVEGTFDEAVAKAKKYIQQHIEVGNKLNKPIVLEEFGISRDQNDHSDQSSVTIRDQYFNIIFGELA-IEKGDNTFVGCNFWAWGGEGRPSTPHSVWKTGDDLIGDPPHEYQGWYSVYETDKSTLKVIKK
g3980	88_Flammeovirga_sp._OC4	NGQFVINQKAYHYIGTNFWYGMNLGAF----DKPRLIRELDRLEKIGVKNLRIMALSEGDKDTPWCMQPTVQSAPGEFNEELLKGLDFLLVEMQKREMKAVVCLNNFWPWSGGFSQYIKWTKGGSIPFPPAENDWHTYGKYSSHFYENVEAQKLFQNAIQKVVNRTNSITQKA-KNDPTIMSWQLANEPENI-LRGTQLVTWINATAKFIKSLDQNHMVTTGSEGYTPSANSGTDFEKDHLSEDIDYMTFHIWVQNWGWFDPHNVEGTYDDAVAKAKQYIQQHIAVGNQLKKPIVLEEFGISRDKNDHSDISTVDIRNQYYATIFNELA-VEKGDNTFAGCNFWAWGGEGRPSAPHSIWKTGDDLIGDPPHEYQGWYSVYQTDKATLKIIKS
g3980	89_Flammeovirga_sp._SJP92	NGQFVINEKAYHYIGTNFWYGMNLGAF----DKPRLIRELDRLEKIGVKNLRVMALSEGDKDTPWCMQPTVQSAPGEFNEELLKGLDFLLVEMQKREMKAVVCLNNFWPWSGGFSQYIKWTKGGSIPFPPAENDWHTYGKYASHFYENAEAQQLFQNAIKKVVNRTNSITQKA-KNDPTIMSWQLANEPENI-LKGTQLVTWINTTAKFIKSLDQNHMVTTGSEGYTPSSNSGTDFEKDHLSEDIDYMTFHIWVQNWGWFDPHNVEGTYDNAVAKAKQYIQQHIAIGNKLNKPIVLEEFGISRDKDDHSDISTVDIRNQYYATIFNELA-VQKGDNTFVGCNFWAWGGEGRPSAPHSIWKTGDDLIGDPPHEYQGWYSVYQTDKATLKIIKS
g3980	90_Gramella_flava	DGQFVRKGQSYHYLGTNFWYGMNLAVA----DEQRLIRELNRLDKLGVKNLRIMAASEGSINAPWRMQPTVQIRPGTINEDMLQGLDFLLNEMKKRDMLAVVCLNNFWPWSGGFSQYVSWANDEEEIPPPAALDWRVYQEYAAQFYQNEQAQQLFMQFLELILERKNSENGLL-KNDPTIMSWQLANEPEGVNK-PELYRKWIFETADRIKELDANHLVSIGSEGNTPSAKNGTDFYKDHDHASIDYCTFHLWVQNWGWYDPLNAEKTYSSAIIMASQYILDHLNTAKKLQKPLVLEEFGISRDQNSYSDTSKVTYRNRYYAFIFQSLN-YSENLPQMAGANFWAWGGEGRPEEPKAIWKLGADFIGDPPHEYQGWYSVYDQDITTLLIIRE
g3980	91_Labilibaculum_filiforme	NGKFIKNGQTYKYIGTNFWYGMNLGAF----DQERLVRELNRLEDLGVKNLRLMASSEGDENGEWRLQPCLQTAPGVFNEELLVGLDFLLNEMKKRDMLGVMCLNNFWPWSGGMSQYVSWANSNEAIPPPAKDDWRKYQEYSAQFYTNTQALQYFNELIGLIVNRKNTVNHIA-KNDPTIMAWQLANEPEGINQ-EEAYRKWLHETAKYIKSLDANHLVSIGSEGNTPFPQTSNNFEKDHQSKYIDYCTFHLWIQNWGLYDPLNPEETYKTAIVKADKYIKNHVDIATKLNKPIVLEEFGISRDFNSYESNALTNYRDTYYKYIFNKVL-SLSKEENLAGANFWAWAGEGRPRIPKAVWKTGDDLIGDPPHEFQGWYSVYDTDESTKLIIQE
g3980	92_Flavobacterium_sp._RSP15	KGIFLKEGKPYRFLGSNFWYGMNLGSS----DKDRLVRELDRLNSIGIKNLRIMAASEGNESALWRIQPALQTAPNVYNENLLVGLDFLLVELRKRGMVAVMCLNNFWPWSGGFAQYVSWANANESIPPPAENNWRTYQHYSARFYSDTIAKNQFNIFLKKIINRVNSINNIA-KEDPTIMAWQLANEPEGSNN-ILNYRRWLHDTAKTIKKLDANHLVSIGSEGNTPSSENGTNFEKDHNSPYIDYFTFHLWIQNWDWFDPIRPEDTYQKALVKVNEYIDTHVQIALKFNKPIVLEEFGISRDKNSYSPSANVTIRDIYYATIFNKIN-LSKSIPMVSGVNFWAWSGEGRPNQPKSIWKIGDDFTGDPPHEFQGWYSVYDTDKTTIEVLKK
g3980	93_Flavobacterium_aquicola	NGELIKEGKPYHYVGTNFWYGMNLAVS----DEERLIRELDRLNTLGVKNLRILAGSEGSLKTPWAVQPAMQKEPGIYNEKLWEGLDFLLAEMKKRDMTAVVCLNNFWPWSGGFAQYVSWANKNESIPPPAENDWRTYQHYSARFYSNKTAQKWFTNHIEKVLNRINSVTKIP-KKDATIMAWQLANEPEGSNN-AEDYRKWIHETAKFIKNLDKNHLVSIGSEGNTPSPANGTNFEKDHQSKYIDYCTFHLWVQNWGWYDPLKAKETYDFAVEKANNYIDEHVKIAQKLNKPIVLEEFGISRDENSYESNSSVEVRDEYYKMIFEKIS-LSKTIPQVTGVNFWAWGGEGRPKTAMSIWKIGDDLIGDPPHEFQGWYSVYDTDNHTLEIINE
g3980	94_Flavobacterium_sp._HTF	NGKLIKDGKPYHYVGTNFWYGMNLGVS----DKERLIRELDRLNVLGVKNLRIIAGSEGNINTPWAIQPAMQKEPGVYNDDLWNGLDFLLAEMKNRDMKAVVCLNNFWHWSGGFVQYVSWANNNESIPPPAENDWTIYQQYSARFYSDKTAKNFFENHIKKVISRVNTINNLP-KEDRTIMAWQLANEPVGSNN-IEDYRKWIHETAKFIKSLDSNHLVSIGSEGNTRSAANGTNFETDHQSQYIDYCTFHLWVQNWGWFDPLKAKETYSNAVEKATSYIEEHVKIAQKINKPVVLEEFGISRDENNYDPNSSIKIRDEYYKLIFEKIS-LSKTIPQVAGVNFWAWGGEGRPKSLMSLWKEGDDFIGDPPHEPQGWYSVYDTDFSTQKIIKY
g3980	95_Prokaryotes-Bacteria-Marinimicrobia_Candidatus-Marinimicrobia-bacterium	GKRFFLNGKPYYFLGTNLWYGMNLGSKGESGDRQRLVNELDFLSNIGIKNLRVMAGSEGPDSEKWRIIPSLQSAPGEYNTDLLDGLDFLLYEMGKRNMKAIMCMNNFWHWSGGMAQYVSWENETTIPYPIEGEDWQKFQEYASSFYSNKGAKDHYYNHIRFIVLRKNTYTGKL-RDDPTIMSWQLGNEPRGINN-REDFLDWIESSAHLIKEIDPNHLVTIGSEGSTAHPSSGNNFIKDHESEYIDYTTIHIWIQNWGWFDPSN-EKSLSTSIDKVQTYINEHEELAIKLNKPVVLEEFGISRDYNDYSSNSPITLRDKYFNEVFDIIL-KAKKGSPLAGSNFWAWGGFGRPSKPKSIWKKNDDFIGDPPHEFQGWYSIYNSDLSTIKIIKG
g3980	96_Candidatus_Marinimicrobia_bacterium	GKQFIRDGKPYYFLGTNFWYGMNLGSSGQGGDRDRLLRELDHLKKIGVKNLRVMGASEGPDTEPWRMRPALQVAPGEYNEEVLDGLDFLLAEMGKRDMVAIMCMNNFWPWSGGMAQYVSWQDDSEIPYPICGEDWQTYQEYTASFYSNENAVTDFFNHLRFTVLRENPYTGTL-RDDPTIMAWQLGNEPRGINN-REDFTQWIENTAKYIKSMDSNHLVTIGSEGATAHPSSGNDFFADHQSSYIDYTTIHVWVQNWGWFDPYD-EVSLSSAVEKATAYINQHEVLAEKLNKPVVLEEFGISRDDNDHAVTASVTLRDEYYSQIFTHID-KAAAGSPLAGLNFWAWGGAGRPREPQAIWYVGDDFTGDPPHEHQGWYSVYNTDLTTLEIIGR
g3980	97_Prokaryotes-Bacteria-Alphaproteobacteria_Thalassobius-sp	NQKFIKNNRPYYFIGTNFWYGMNLGAE-KSGDRARLIRELDHLKSLGINNLRIMAGSEGPDTEPWRMTPSLQPELGIYNKDLLQGLDFLLDEMRKRQMYAVLCLNNFWPWSGGMAQYVNWYENSDIPYPPAEGSWSKYQFYTARFYKDKNAIEAFNKHIKKIVGRVNSYTKTA-KDDPTIMAWQLANEPRGILS-KKAFNKWIDKTAGLIKSLDKNHLVTVGSEGKTHTTFSGNQVKKNHNSKHVDYMTIHVWAQNWEWFNPEKADETLILSKDKAEKYIKRHIEFAKKLKMPLVLEEFGISRDLDDHATEAPVTVRDEYYEFIFSKVE-LAKEGTPLAGCNFWAWAGEGRPSTPKAIWKNGDDFIGDPPHEYQGWYSVYNTDKSTIDVIKA
g3980	98_Bacteroidetes_bacterium	DGHFFRGDTPYYFLGTNFWYGLNLGAEGPGGDRARLRRELDRLHDMGVTNLRVMGASEGPDGAPWRMAPALQPARGQYNEAVWDGLDFLLFEMAQRGMTAVVCLNNFWPWSGGMAQYLAWETGQRIPYPPAEGDWGSYQIFTTAFYKNKAAMAAFEAHLDRLIQRVNPYTGRA-RDDPTIMSWQLANEPRGILR-PKAYRRWIKKTAAHIKAQDPNHLVSLGSEGATSSSFAGTRFTKDHQIRDIDYTTIHIWIQNWGWYDPEH-PKSLEAGKAKAQRYLLDHVAEAEALGKPLVLEEFGIARDSDDHDPQAATSQRDVYYAFMFEEIR-LAASGGPVAGCNFWAWGGEGRPREPHAVWQAGDDFIGDPPHEYQGWYSVYERDASTRAVIRT
g3980	99_Lewinella_nigricans	GNHFYRDGKPYYFLGANFWYGMHLGAPSPG-NRERLRKELDQLEALCITNLRIMAGSEGPDGAPWRVDPSLQPAPGIYNEALLEGLDFLLLEMGKRKMTAVVCLNNFWPWSGGFAQYHRWFGGSEIPYPPAEGSWFTFARYSSRFYKNQLAMTAFDEHIRKIVGRVNSLTGKA-RDDPTIMSWQLANEPRGIFR-PRAYRRWIKRTAKLIKSIDTNHLVSIGSEGNTAGPTGNH-FRRDHAPDLIDYTTIHIWIQNWGWYDPEQHEATYERALAKAVAYIDRHLKKAEKLKKPIVLEEFGIARDLGDHDPAATTRQRDQYYGDIFQHIQ-LAERGTAMAGCNFWAWGGQGRPGAPEVIWAAGDDLIGDPPHEHQGWYSVYDRDDSTLRVIKR
g443	1_Euk-Green-Streptophytes-Klebsormidium_Klebsormidium-nitens	NIVVLGGGNVGSKLAHRLAVAGHNLILTSRNPAVEFVASEGASGTVKSAEAKIDVLIVATPPTEWSPVLTPLGE-LEGVVVIDASNPLTS-WPNLDIAVNHASASHIQSVLRKAAFNTLGAEILGDPKIGGLSKTDMLFAGPAEPEAKATVTKVISDVGFRPVYVGPLRYARNLESLAELWIHLAVGAGGTWSWAIEGPYD
g443	2_Euk-Stramenopiles-Ochrophytes-SC_Paraphysomonas-vestita-Strain-GFlagA	RIAIIGRGDVGITLGRRFVKAGWEVQFGSRNPKPDEILSSSPIVSIS--ANWSQFVVLTVPIEEYNELATLLGDGIKGKVVIDTTNPLL--FPSLEVFWDTSAGERFQSALPDSAFNTVGLNHLAEGTLIPGRNPLKMLFAGPSEQ-REIASQIISAVGFTPTYVGPIRYSRNLEAIAELWIHLAIIGSTENWGQGFHFEP
g443	3_Euk-Stramenopiles-Ochrophytes-Pinguiophytes_Pinguiococcus-pyrenoidosus-Strain-CCMP2078	KVAVIGAGGVGVTLGDAMAKNGAEVRYGVRNPKTQKMLQERPPATVAEPAAWADAIVLATPEEGIKEVAASLGPGTANKVILDATNPLSAFGLQVRWGQPTSGGEVLQEALPDAAFNTIGVEHMADGSQVTGEQ-LTMLFCGSNDAKKELASTIIAKVGFTPVYCGPIRYARNLEAIAELWIHEAINGQGRNFHYQFIKKP
g443	4_Euk-Stramenopiles-Ochrophytes-PX_Ishige-okamurai	-------GSVGIILGDKLMRNGHEVKYGVRFVKTKQAMSSRPEGATVDSA-WAEAVILATPNEEIKDVAKSLGDGVAGKVIADATNPLTE-YPGMEVRWDTSGAEVLQEALPTAVFNTISTKHMSDGSAINGKQ-LTMLFACDPT--VKEIASAITSVGFDPVYVGPLRYARNLEAIAELWIHMGM---------------
g443	5_Euk-Green-Chlorophytes-Chlorodendrophytes-Pedinophytes_Scourfieldia-sp	KIGILGAGSVGSTLGANLLKAGHLVRYGVRDPSEKVSAVLAAQPGTQAVAAWAEAVILAVPDEDVQAMADMLGPNADGKLIIDATNPLSP-FPALAVRWGASFAEALQAKLPGAAFNTIGREHMPDGALAGWAGPLSMLCCGPED-FKKLLEDVVAGVGFAPRYVGPLRYARNLEAIAELWIHLAIAGETKEKLGRNFHFQ
g443	6_Euk-Green-Chlorophytes-UTC_Chlamydomonas-chlamydogama-Strain-SAG-11-48b	KVAIIGAGNVGSTLGSKLLASGHTVKYGARDPDKVQVVLASQPEASAAKA-WSEAVIVATPDDKIKELASSLGPNIKGKVLIDATNPLSD-FPALEVRWNKSGGEVLAELLPGTAFNTLGVEQMSDGSLINGQQ-LTLLYAGGPE--GKDIAEAVVATGFKPVYVGPIRYARNLEAIAELWIHLGVAGFTKESWGRNFHLQ
g443	7_Prokaryotes-Bacteria-Rhodothermaeota_Rubrivirga-sp-SAORIC476	TLAILGTGSVGSALGPRFAAVGHTVVYGSRQPDVRALVARTGPEASAALA-EADVVVLATPWEATEALVRSLD--LAGKVVLDTTNPLS--FPDLGLLVE-SVGELIQSWAPDAAFSSVGASVMASFPVGVRP---VMFVAGDEGEARATAIELAEALGFEGVDAGGIVRSRALEQLAVLWIAQS-GVEGCEHALGMLRR-
g443	8_Euk-Green-Chlorophytes-Palmophyllophyceae_Prasinococcus-capsulatus	----------------MLHSQGYPVVIGARNLKPDLLEFCKTLGVKAAPAQFAEIIALATTWEGTEDALHTADDHLHGKILIDATNPFRL--GPNGIEMTDSGGEQVQRWAPHSAFNTVGVDMFRPGALDSTRPA-TMFVAGDDSGAKDTVMDILREFGWEPFDCGSLRNSRHLESMAMLWIDYSI---------------
g443	9_Prokaryotes-Bacteria-Planctomycetes_Blastopirellula-marina-DSM-3645	RIGVIGMGNVGRALAPQWAKHGHQVTLCVRDPADPQRMEEAAAMNVKLGAGMCEVIVLAIPFTAVSEVLRSAGD-LTGKLILDCTNPVNQD-SDLTMGYDRSAGEEIAQLAPTAILNTNGAKNM--TDPDYGDHRVTMFYAGDDPAANRIAAQLAAELGFEPIELGPLKMSRLLEPLAMTWIILARRGLGRDFGIDVVRRP
g443	10_Prokaryotes-Bacteria-Marinimicrobia_Candidatus-Marinimicrobia-bacterium-CG_4_10_14_0_2_um_filter_48_9	NIGILGSGNVAQALGRGFAHLGHEVMLSSRIPKLANWLKDIGKKGSYETTTFGEVIILAVRWSGVENAIQLAGIEFKGKLVIDCTNPLRFAAPTLDLGHSDSAGESIQRWLPDAAFNTIGSPHM-VNPVFPDGPP-TTFICGNDAAAKELVTRFLYDFGWGVVDSGDITASRYLEPLAMLWILYAIHTGSSDHAFKLLRK-
g443	11_Prokaryotes-Bacteria-Zixibacteria_candidate-division-Zixibacteria-bacterium-RBG_16_50_21	KVGVLGSGDVGQTLGAGFIKYGHEVKIGSRTPKIQNWIIKNGAKASAGTASFGEIIVLATLGTGTQEAIKLAGPKVSAKIVIDTTNPLDFSPPTHYIGHTSSLGEEIQKWLPEAAFNIVGNAHM-VSPQFSGGPP-DMFICGNDEQAKQKVTQILKDFGWPVIDIGGIEGSRYLEPLAMVWILHGFKTNTWNHAFKLLKK-
g443	12_Prokaryotes-Bacteria-Spirochaetes_Leptospira-sp-ATI7-C-A4	KIGVLGTGMVGETIGSKLIEKGHEVKMGSRSAKAAQWVSRSGNKASQGTASFGDILFNCTKGEVSVEVLKSAGEELKGKVLVDLANALDFSPPGLIFGTNDSLGETIQKSFPDLTLNTMNCTIMNASGVPGEH---DVFICGNDPDAKKKVSDLLAKFGWKIIDLGDITGARATEMILPLWLRLY-TFGNTDFNFHITR--
g443	13_Prokaryotes-Bacteria-Gemmatimonadates_Gemmatimonadetes-bacterium-13_2_20CM_2_65_7	RIGILGSGLMGGKLGTIFARAGHEVFSYSHSTKLNKLARDAGKKARAGTAQDADALLLAVHWSRIDDVLKQAGD-LSGKVIVSCSLPMNAD-TDLVVAHTSSGAEELAKKVPKAAFGTVPSEVLVFEGRRKSTKP-SLVYCGDDPKSKKTAAELIRDVGFDPVDAGPLRIARYTEPFALLIAQLAY-DDGPELAYRFERW-
g443	14_Prokaryotes-Bacteria-Chloroflexi_Anaerolineaceae-bacterium	KIAIIGTGNVGSALGKGWAGKGHTILFGTRQPKVQKLLAEVGDGGTAVSAQQANIIVLATPWNVVGQVIQSVTD-WQGKIVIDATNPIAPG--QLAVGHTTSAAEQLAAYLPGAAFNTTGAENM-SDPLYEGDP-ITMFICGDDEQAKATVTELAEALGFDVADVGGLEMARLIEPMALVWINLAIQGLGRNIAFKLVHR-
g443	15_Prokaryotes-Bacteria-Acidobacteria_Solibacter-usitatus	RIGIIGSGNVGGTLGRRWASNGHTVFFATRDPAIRRLLAESGPTAAAGSAAQSDLVLLATPWPATRQMLEAAGD-FGNRILIDATNPVAPD-SGLECANTTSGAESVAQWAPTAAFNTVGNNVM-ADPAFPAP--VALFYCGDNASAKQTVAPLIRELGFDAIDAGPLSQARVLEPFALLWISLAVSGYGREIAFQFMRR-
g443	16_Prokaryotes-Bacteria-Nitrospinae_Candidatus-Tectomicrobia-bacterium-RIFCSPLOWO2_12_FULL_69_37	KIGIIGSGRVGGTVGKRWAAMGHEVVFGSRDPKVKELAGATGGKAKADTAASAEVVVLATPWAGTKEALAAAGD-LAGKIVIDCTNPLKPD-SGLAVGPETSAGEQVASWAKGAGLSTTGSGNM--ENPKYGGQSAAMFICGEDAGAKKTAGKLMEELGFEVVDCGPLAAARQLEHLALLWVCLAYLGNGADIAFRLLRR-
g443	17_Prokaryotes-Bacteria-Caldithrix_Caldithrix-sp-RBG_13_44_9	KINILGTGKIGGGLGEKWAAQGHQIIYGVRDP-NPKYQALAGKNVQFKTASSSEIVVLAIPFPAVKDVLEKAGN-LQNKLIIDTTNAI----AGVPAGFQ-SAAEAVKNWSGSAAFNSTGSANL-RNPVYQGMR-IETLICRDDVDAKKIVQKLAEEAGFEVIDAGSLNQAILLEYFAKLWIHLAYQGMGAGIAFKLLRR-
g443	18_Prokaryotes-Archaea-Asgard_Lokiarchaeum-sp-GC14_75	KIGIIGTGNMGKGLGKIWAEKNHQIMFGSRDPNAQKLANSFEKNVLGGTAQYGEVVVLAVPWSAAQESIQVVGD-LNKKIVIDCTNAVAPQ-GGLLLGHTTSAAEKIAEWAKGAAFNSLGAENL--TKLQFGSQNASTFICGDDLEAKSIVSKLGEDIGFDVIDAGPLKNARLIEPLAMLWIDLAFRGMGTDIAFKLLRRR
g443	19_Prokaryotes-Bacteria-Actinobacteria_Planomonospora-sphaerica	KISILGSGNVGSALSSRLTAIGHEVTADTSTG------PERTAAQAA----QADLVILAVP-FAAVETLDPRVGALAGKVVVDATNPLAPD-MSLTVGHTASGGERVAAALPGAAFNTVFAGHL---GEDGAGR--FLPVAGDDEAAKKTVLDLGAQLGFDAVDAGPLANARYTEPAVELLIQLAYRGMGDGIAFTLTRA-
g443	20_Prokaryotes-Bacteria-Verrumicrobia_Opitutaceae-bacterium-TSB47	NIAIIGSGNIGANLARLFASR-HNVTLGSRNP----QTRSKLPDITVTDAKSADIVILAVPFSEVAAIAAKIGS-LAGKTLIDVTNPLTAD-MALTIGHTTSAGEAVQAAFPQAAFNTVLAQVL-AKAVAGAKSLPSVLVAGNHAAANAEVVQLAKDAGFSAFDTGALTNARYLEPLAELGIQLAYKGHGGEVGFTFSPVG
g443	21_Prokaryotes-Archaea-DPANN_Candidatus-Micrarchaeum-acidiphilum-ARMAN-1	KIAIIGTGNVAKSIGEALSKSNEIV-YGSRKPEAKQKMPNANVQSIEE-ARNSELIILAVPYEAAKEAIKEMKKAEEGKILVDVSNPMDKN--RWAKGFNESAAEEIAKHAKGAAFNTIFAENMKTGQLGTEK--LVTFIAGDDEQAKATVISLAKGIGMDPVDVGALEKARYIEPAGLLLIELGYKKMGTGIGLKLVRGQ
g443	22_Prokaryotes-Archaea-Euryarcheota_Methanomassiliicoccales-archaeon-RumEn-M1	RIAIIGKGNVGKALGSGLEAAGHEVKFGHRDP------QERVEDAAD----WGEVIVLAVPFPAVRDAAEHIGSRADGKPLIDVTNVLDSN--DMALGFSTSGAEELQKMLPKAAFNTVFAKHQGTGRIGEER--LTAFVAGDGQDAKRTVMALSEDIGFEPVDCGPLSASRYLEPMGMQLIGLSYMGLGVDIGYRLVRG-
g443	23_Prokaryotes-Bacteria-Nitrospirae_Nitrospirae-bacterium-GWD2_57_9	KIAIIGKGNVGQALAVGLRKAGHEIRFASTDP------REPVDAAAE----WGDVVILAVPWTAHGSIAKAVGKRVDGKTVVDVSNIMTPS--DLAIGFSTSGAEELQKLLPRAAFNTVFAQTMRTGRMHGET--LTVFVAGDNLKSKQAVRNLAEYIGFDSVDAGPLKSARYLEPLGMLNITLGYLKMGTDIGVRLVKKA
g443	24_Prokaryotes-Bacteria-Acidothiobacillales_Acidithiobacillus-thiooxidans	KIIIIGTGNVGSALNKGLARAGYEVAVKKGE------IAGNVS--------WADVIVLAIPFGAVQDVARELKTAADGKIVVDVTNALTPE--QLAMGFTTSGAEELQKALPRASFNTVFAQHM-SDGLVAGQQ-LTVFAAGDNETARNVVLELGKAIGFDAIDGGPLQNARQLESLGYFNIQLGYLGNGTDIGFKLLH--
g443	25_Prokaryotes-Archaea-TACK_Crenarchaeota-archaeon-13_1_40CM_3_53_5	KVGIIGKGNVGSALRRGLERSGYEVSVG-RDP--------GGVKELA---AWGDVLILAVPFLAVDQVVREIGERAKGKVLVDVTNPLGGD---LAIGFTTSAAEELQKKAPGAAFNTIFAQNMDSGRVKNEK--ITLLASGDDAQAKAKTLELARDIGFDAVDAGPLKNARWLETLGFLNIQLGYLKMGPQIGFKLVR--
g443	26_Prokaryotes-Bacteria-Delta-epsilonproteobacteria_Deltaproteobacteria-bacterium-RBG_16_71_12	RIGIIGNGNVGSALARGLERAGHLPAVGRDEA-----ALRDAA-------GWAEIVVLAVPFGALDDVVKSAGGALEGKTVVDVTNALDTN--RLAIGFTTSAAEELQKKLPRSAFNTVFAQHMDTGRLGDVP--LTAFVAADDASAKAAVIALARDIGFDAVDAGPLKNARLLEPLASLNVQLAYLGMGAHIGFKLLRR-
g443	27_Prokaryotes-Bacteria-Chlorobi_Flavobacteriaceae-bacterium-UJ101	KISFVGAGNVASSLGNLFTKAGHTVIYGTRNP----DNQVSIAEACE----KGDIVCFAIPYDSMETILTANKQTLKGKIVIDNTNAINLKWSPLFLGED-SGGEQTARLLPDSAFNTIFADVMGKQSIQNHK--LTAFIASDDLEAAQLVKKLADEIGFNGFVVEGIKNSRHLEAMAHLNIAIALKGGGTDAGFAYFQR-
g443	28_Prokaryotes-Bacteria-Gammaproteobacteria_Vibrio-crassostreae-ZF-91	KVSIFGKGNVGTKLANLFVEAGYDVAVCARE-------ASEGVLSFEDG-KIADMIVVAIPYVAAESVLSSLKQELKCKVVIDATNPLNDDWSPLLLGQETSAGEEIAKLIPNSAFNTIFADVMSKECHDRAGQKITAFIAGDDEKATSKVLEVAERIGFSPLNVGPLSMSRYLEAMAHLNINIAVQGGGTSAAFLYHQTK
g443	29_Prokaryotes-Bacteria-Betaproteobacteria_Burkholderia-cepacia-ATCC-25416	KIAFLGGGNFGGNLAELLVAAGHDVVVGLRNPRARPGARYRIA-SLDE-ATHGDVVIIAVLYQACAEVLPSLAHRLAGKIVVDATNALKDDWSPLPLGADGSAAEAIGHLLPGACFNTVFADIMTPDRIDRGGHAVTAFIAGNDVQANTTVAEIAESAGFAPVVTGPLNNARYLEAMAHLNIQIAIRGGGTNAGFVYHRAL
g443	30_g443t1	KIGIIGGGSVGTALAALMKDAGHDVVVGSRSH-----AESQPLDAV----RHGDVVILAIHYHVIEEVINAMASELAGKVVVDATNPLNNDWSPLVLGANTSAGEEIQNLLPDCAFNTIFADVMNASDIDEQN--IAAFIASNHEQALMTVAALASDCGFKPVTVKKLSAARYFEAMAHLNIELAVQGGGTKASFSYFRTM
g443	31_Prokaryotes-Bacteria-Alphaproteobacteria_Pseudovibrio-sp-JE062	KIGILGAGNVGTRLAELARAAGHDVLVGSRKG------DASLADAS----RHGDIILIAVHYHAVEDALKPLSELLAGKIVIDATNPLNDDWSPRILGENTSAGEEIAKLLPNSAFNTVFADIMSTEGLSRNGSAVTAFVASDHDDAVKTVADFAKSIGFAPVTSNKLIVARYLEAIAHLNIELAVQGGGTNAALLYHRG-
g443	32_Prokaryotes-Bacteria-Hydrogenophillales_Hydrogenophilales-bacterium-CG18_big_fil_WC_8_21_14_2_50_58_12	KLAILGTGKMGGMVGKRLASAGYDVVYGSREP-LNTDKFSDYGNISVSSARQCDVAVVAVPWAHALPLLMSQKENLVGKVVVDLTNPLSPD-SYLVVPAMSSAAELIAGALEGSAFNGITADNF--PTPDFSGKPAQVFFCGDDPEAKGVAKDLIETCGYQAEDCGALSNARYLEAMAMLWLQLAFEDKGSDFSFRIVQKG
g443	33_Prokaryotes-Bacteria-Firmicutes_Lactobacillus-rossiae-DSM-15814	AITIFGKGNMGQALGKVFTDAGNDVYIGSSDP------VDTI----------GDIAILAVPFNAAVEIAKAQSEKLAGKIVVDITNPLNFDWDELVVPAD-SSAAHLAELLPDSAFNTNFAASLNTAEVAGKQK-TTVLAASNDEDKKTLQSALEGSLAF--VDAGSLRRARELEGTGFLQMTLAAEQIGWDGGFAVLK--
g443	34_Prokaryotes-Bacteria-Deinococcus-Thermus_Deinococcus-ficus	TITIIGAGNMGKGIAYVAARGGNSVIVDRNADARTLAAEVQAANPGAAVTPLGDVVVFATW-TAAQDLARELGERLNGRVVVDISNPLTADFTALAVAGD-SAAEDLARLIPNAAFNTTFAGTLVAGQVAGQP--LDVLIAGNDANAKATVADLVTA-GGLGIDAGPLQRARQLEGLGFLGIQLQFQNTNFGSAWKFLA--
g443	35_Burkholderia_cepacia	KIAFLGGGNFGRNLAELLVTAGHDVVVGLRNPRARPGARYRVVSLEEAAA-HGDVVVIAVL-QACAEVLPSLAHQLAGKVVVDATNALQDDWSPLPLGAD-SAAEAIGHFLPGACFNTVFADIMTPDRIDRGGHAVTAFIAGNDVQANTTVAGIAESAGFAPVVTGPLNNARYLEAMAHLNIQIAVRGGGTNAGFVYHRAL
g443	36_Vibrio_crassostreae	KVSIFGKGNVGTKLANLFVEAGYDVAVCARE-------ASEGVLSFE--GKIADMIVVAIP-VAAESVLSSLKQELKCKVVIDATNPLNDDWSPLLLGQE-SAGEEIAKLIPNSAFNTIFADVMSKECHDRAGQKITAFIAGDDEKATSKVLEVAERIGFSPLNVGPLSMSRYLEAMAHLNINIAVQGGGTSAAFLYHQTK
g443	37_Burkholderia_reimsis	KIAFLGGGNFGGNLAELLVTAGHDVVVGLRNPRARPGARYRVVSLEEAAA-HGDVVVIAVL-QACAEVLPSLAHQLAGKVVVDATNALKDDWSPLPLGAD-SAAEAIGHLLPGACFNTVFADIMTPDRIDRGGHAVTAFIAGNDVQANTTVAGIAESAGFAPVVTGPLNYARYLEAMAHLNIQIAVRGGGTNAGFVYHRAL
g443	38_Ralstonia_insidiosa	KIAFLGGGNFGGNLASLLTAAGHDVVVGLRDVRARPGASYRVTSLEAAAA-HGDVVVIAIL-QACADTLPPLASRLSGKIVVDATNALQDDWSPLPLGAF-SAAETLHHLLPASAFNTVFADIMTPDRLDRSGQPVTAFIAGDDAQANTIVADIAASAGFAPVVTGPLSNARYLEAMAHLNIQIAVQGGGTDAGFVYHRAD
g443	39_Burkholderia_paludis	KIAFLGGGNFGGNLAELLVAAGHDVVVGLRDPRARPGSRYRIVSLEEAA-SYGDAVVVAIL-QACAEVLPPLAHRLAGKIVVDATNALQDDWSPLPLGAD-SAAEAIGRLLADACFNTVFADIMTPDGIDRDGHAVTAFIAGDDAQANATVAGIAESAGFAPVVTGPLRNARYLEAMAHLNIQIAVRGGGTNAGFVYHRAH
g443	40_Euzebya_tangerina	TVALLGAGPVARGLAGLTADAGHAVTFGVRRPEVAATTTHAVAAMYDAA-RDADIAIVAVP-RVIDSVLPDLAPALNGTIVVDATNPLHEDYSPMQPSAP--AGEHVQQLLPDAAFNTIFATVMDAERLDRDGRLTTAFLAGDDSEAVATVQQLAADLGYAPVVTGPLANSRYLEAMAHLNISIAFQGGGADAAFLYHQAA
g443	41_Thalassomonas_viridans	KIAIFGFGNVGQKLATLFSEAGKTVIYSKDGQ--SGRDRYKSASYSDGVA---DAIALAVP-TGIKALLKPLTEELAGKIIIDCSNPLNDDWSPLLLGQE-SAAEQIAAAVPQAAFNTIFADVMAKEHHNRGGLTMTAFIAGDDSAAKNTTLELAAAVGLAPLDVGPLRSARYLEAMAHLNIQIAVQGGGTQAAFVYHQA-
g443	42_Limnohabitans_planktonicus	NIAILGTGNVGQRLHHLLSPHVASSLLCARQP--QPGTPGFAQGAAQ--A---DVVLLAIP-TALADVLPGLQAALRGKIVVDCTNPLNADWSPLLLGQE-SAGEEAARLLPEAAFNTIFADVMTAERQDRGGLRTTAFVAGDDEHAKAAVLSLANAAGFAPVDVGPLTMARHLEAMAHLNIQIAVQKGGTNAAFVYHQQA
g443	43_Burkholderia_ubonensis	KIAFLGGGNFGGNLADLLVAAGHDVVVGLRDPRARPLARYRVASLEEAAA-HGDVVVIAVL-QACADVLPPLARQLAGKIVVDATNALRDDWSPLPLGAD-SAAQQISRLLPGVCFNTVFADIMTPERIDRAGHAVTAFIAGDDAEANAAVAEIAASAGFAPLVTGALHNARYLEAMAHLNIQIAVRGGGTNAGFVYHRVG
g443	44_Burkholderia_cepacia_complex	KIAFLGGGNFGGNLAELLVAAGHDVVVGLRDPRARPRARYRVASLEEAAA-HGDVVVIAVL-QACADVLPPLARQLAGKIVVDATNALHDDWSPLPLGAD-SAAQQIGRLLPGVCFNTVFADIMTPKRIDRAGHAVTAFIAGDDAEANAAVAEIAASAGFAPLVTGALNNARYLEAMAHLNIQIAVRGGGTNAGFVYHRVG
g443	45_Erythrobacteraceae_bacterium_SX2RGS8	KIAFMGDGAVATSIAALAKAAGHSAVLGVRNPRSSAGSFVRTDFAQAIA---ADIVIVAVP-TAAGEVLLPLADALACKVVVDATNAVAADWSPILTGEE-SGAEHLQTLLPKSAFNTVFADTMRADRLVRDGSGITLFVASDDPAASNIVMTFGAELGFAPVNAGPLKTSRYLEAIAHLNIELAIQGGGTDAAILYHRAT
g443	46_Flavobacteriaceae_bacterium_UJ101	KISFVGAGNVASSLGNLFTKAGHTVIYGTRNP------TDNQVSIAEAC--KGDIVCFAIP-DSMETILTANKQTLKGKIVIDNTNAINLKWSPLFLGED--GGEQTARLLPDSAFNTIFADVMGKQSIQNHK--LTAFIASDDLEAAQLVKKLADEIGFNGFVVEGIKNSRHLEAMAHLNIAIAL-GGGTDAGFAYFQR-
g443	47_Burkholderia_multivorans	KIAFLGGGNFGGNLAELLVAAGHDVVVGLRDPRARPRARYRVASLEEAAA-HGDVVVIAVL-QACAEVLPPLAELLAGKIVVDATNALRDDWSPLPLGGD-SAAQQIGRLLPGACFNTVFADIMTPERIDRAGHAVTAFIAGDDAEANAAVAEIAASAGFAPLVTGALNNARYLEAMAHLNIQIAVRGGGTNAGFVYHRVG
g443	48_Flavobacterium_columnare	NISFIGAGNVASSLGNLFANAGHSVKYGTQNP------NDNQLSVSDAI--FGEVVCFAIP-SAMNDVLSANKEILKGKIVVDITNAINIAWSPLFLGED--GGEQTARLLPESAFNTIFADVMKTNKQQFEGQKLTAFIASDDVEAN-TIKKLANDAGFNGLIVGGIKNARHLEAIAHLNIAIAL-GGGTDAGFTYFQRK
g443	49_Chryseobacterium_carnipullorum	NISFIGAGNVASSLGSLFTNAGHTVKYGTQNP---NDSQLPVVDAIS----FGEVVCFAIP-SAMHDVLTANKEALKGKIVVDITNAINNSWSPLFLGED--GGEQTARLLPESAFNTIFADVMKEDKQLFDGQKLTAFIASDDTEASATIKKLADDAGFNGFIVGGIKNSRNLEAIAQLNIAIAF-GGGTDAGFTYFQRK
g443	50_Chryseobacterium_tenax	NISFIGAGNVASSLGNLFTNAGHTVKYGTQNP---NDNQLSVADAIS----FGEVVCFAIP-SAMNEVLSANKENLKGKIVVDITNAINIAWSPLFLGED--GGEQTARLLPESAFNTIFADVMKVEKQLFEGQKLTAFIASDDNDAATTIKKLADEIGFAGLIVGGIKNARHLEAIAHLNIAIAL-GGGTDAGFRYFQRK
g443	51_Chryseobacterium_sp._G0201	NIAFIGAGNVASGLGNLLSKSGHLVKYGTQNP---SETQISMADAID----FGDIICFAIP-SAMNGVLQAYKDQLKGKIVVDITNPINSSWSPIFLGED--GGEQTARILSESAFNTIFADVMKEDGKKFNGQKLTAFIATNDNQAGETIKEIAQDIGFNAVVIHDIKNARYLEAMAHLNIAIAL-KSNTDAGFTYLER-
g443	52_Flavobacterium_succinicans	NISFVGAGNVASSLGNLFTNAGHIVKFGTQNP---VGEQLSVAAAIS----FGEVVFFAIP-AAMREVLTLNKENLKGKIVVDSTNAINLAWSPLFLGED--GGEQTASLLPESAFNTIFADIMKADKQQFEGQKVTAFIASDDTDAALTIQKLADDAGFNGCIVGGIKNARHLEAMAHLNIAIAL-GGGTDAGFVYFQRK
g443	53_Chryseobacterium_greenlandense	NISFIGAGNVASSLGNLFANSGHTVKYGTQNP---NDGQLPISEACI----FGEIVCFAIP-SAMENVLTINKESLKGKIVVDITNAINIEWSPLFLGED--GGEQTARLLPES-FNTIFADVMKPEKQQFDGQKLTAFIASDDTEAAETIKKLADEAGFSGFVVGGIKNARHLEAIAHLNIAVAI-GGGTDAGFTYFQRK
g6025	1_Euk-Green-Chlorophytes-Micromonas_Micromonas-sp-Strain-RCC451	IGGNHPPLVIAEIGINHEGEIEKAFRMIEDAKK-AGCEVCKFQSHVIADEMIP-EAKKVVGNTNV---SIWEVMERCALSEEAERKIKTHVENLDMIFLSTPFSRAAADRLESMNVCAYKIGSGECNNYPLVEHIASFGKPVFLSTGMNNIESITPAVEILRAASIPFCLMHCTSIYPTPYNRVNLGALDVLGASFPDAILGLSDHSKGIWTCVGACARGAVVLEKHFVSDKTWPGPDVEVSIDPAELSELKLASQAWEASKGKEKCIFPEEQVTIDF--AYSCVVTIAPIKAGDTFSMKNIWCKRPGELKASKFRD-IIGRTAANDIPADVHLKLQDVT
g6025	2_Euk-Green-Chlorophytes-Ostreococcus_Ostreococcus-mediterraneus-Strain-clade-D-RCC2593	IGPSHPPLVIAEIGINHEGEISKAIKMIDDAKS-AGCEVCKFQSHVIEDEMIP-EAKNVIGNTDV---SIWEVMERCALSEESERMLKEHVEKQGMIFLSTPFSRAAADRLESMGVCAYKIGSGECNNYPLVRHIASFGKPVFLSTGMNDVQSITPAVEILREANVPFCLMHCTSIYPTPYSKVNLRALDVIAEAFPDAILGLSDHSKGIWTCIGACARGALVLEKHYVSDKSWPGPDVDVSIDPAELASLRIAANAWEASQGREK-CIFDEEQVTIDFA-YSCVVTINPIKAGEKFSMQNIWCKRPGE-IKAKDFDNILGQVSVSDVPSDVHLKWSDIK
g6025	3_Euk-SAR-Alveolates-Chromerids_Chromera-velia-CCMP2878	IGPDQPPLVIAEIGINHEGDFQKAIKMVDDAHA-AGCEIAKFQCHVCSDEMTK-------DAGQSI----SEKKARCALTEEEDRKLKEYVEAKGMIYMSTPFSRAAAERLKKMNVDCYKIGSGECNNYPLISHIAKLGKPVILSTGMNDIASVAPGVEIFRKHRTPFALLHCTSMYPTPYEQVRLGGIAELERAFPDAVLGLSDHSLGIWTCLAAVPLGACILEKHFTSDKTWPGPDVPISIDPDELRDLIQGSNIIFRSLGGTKELKEEQPTIDFAY---ACVVTIKPIAKGEVFSMENVWVKRPGTG-EIFAKDVVLGKMCMAALETDMQLKWADVQ
g6025	4_Euk-Stramenopiles-Diatoms-Thalassiosirales-Lithodesmids_Thalassiosira-miniscula-Strain-CCMP1093	IGPDHPPLVIAEIGINHGGDLAVAKEMARLAAL-SGCEMVKHQTHFVDDEMTEKEIFPPNDVS------IWEVMERCALSPDDELELMRYCEELGMIFISTPFSRRAADFLAEAGVPAFKIGSGEADNLPLIRHIASFGKPVIMSSGMQTIDSMRRSVAILDEAGVDYALLECTNLYPSPPDIVSLRGVTDLKTAFPDAVVGFSDHSIGPEMALASVALGACVLERHYTDTRYRQGPDIINSMDPAELRHIIDRSREIWIAANNPKQTKAEEPVYAF---ARASVVADKDLPTGHVIGESDIWARRPGSG-EIPGYDKVVGKKLLRSVARNTQLKWSDLT
g6025	5_Prokaryotes-Bacteria-Chrysiogenaceae_Desulfurispirillum-indicum	IGPDSPPYVVAEVSANHNGNLERALQTIAAAAD-CGVDAVKIQTYTPDTLTIDLPDFRIQGLWDGY--TLYKLYQWAQTPFEWHQKMFDFAASKGVTLFSTPFDESAVDLLEHLQAPAYKIASFEAVDIPLIRYVARTGKPMIISTGMADEAEIGEAVEAARSGGTELILLHCISSYPAPVEQSNLRTIADMAERFGVV-AGLSDHTLGTTVAIAAVAQGACFIEKHFTLSRADKGPDSEFSLEPSELRELCHASRQAWLALGKAG--YERKTAEEANVKFRRSIYAVRDIQAGEEFSPENIRRIRPGYGLAPKYFEQVLGRRATQAIVRGSALDWHMVS
g6025	6_Prokaryotes-Bacteria-Themodesulfobacteria_Thermodesulfatator-indicus	VGNNDSVLIIAELSANHKQDIELAKDTIHAMKE-SGVDAVKLQTYTPDTITID--CSSEYQIKGGTLWTLYELYKEAYTPWEWHYELKELAEKLGLIFFSTPFDKTAVDFLEKLNVPAYKIASFEITDIPLIEYAASKGKPMIISTGIATLCDIQEAVEACKRVGEQIILLKCTSAYPAPLEEVNLKTIPNMAETFNCI-VGLSDHTLGISVPIAAVALGAKVIEKHFILYKEIETPDKEFSLTPDEFKDMVNAIREVEKALGQGS-YEITEKVKKAKEF-ARSLFVVKDIKEGETFTGENIRSIRPGYGLHPKYLKNVIGKKAKKFLKKGTPLKWEHID
g6025	7_Prokaryotes-Bacteria-Deinococcus-Thermus_Oceanithermus-profundus	EIVAQRTYVIAELSANHNRDFDAAIELVHAARD-AGADAVKVQTYTPDTITLK-SDRGPFIAGGTLWDVLWDLYKEAYMPWEWQPRLKEEAERLGLHFFSTPFDFTAVDFLEELEVPAYKIASFELIDLPLIRRVARTGKPLILSTGMATVSEIEEAVSAAREAGEQIALLRTNSAYPAPPDEMDLRTIPHMAEMFGVP-VGLSDHTLGIAVPVAAVAMGAALIEKHLTLSRSVPGPDSAFSLEPQEFKELVQAVRIAERALGGVR-YGPTPKERASRVF-RRSLFVVKDVRAGEPLTPENVRSIRPAHGLHPRHYEEILGRRAKVDIEAGTPLGWDLIE
g6025	8_Euk-Red-Proteorhodophytina-Rhodellophytes_Rhodella-maculata-CCMP736	----------------------------------CGADAVKLQTYSPDTMTLE--SAKPYVIQDGLWANLHELYAKAMTPWDWHAPLQALAKELGMDFFTSPFSPSAVAFLEDLDVPLYKIASFEMTDHVLLKAVARTGKPVIMSTGMATLGEIEESLAVLRAAGEEICVLRCVSAYPARPDQYNLSTIPALRHVLGTE-IGLSDHTLSPVVPIASVALGGAVIEKHFTLSRDIDTEDKEFSLEPAEFKQMVDDVRVAEAAMGKV--IFARQKADMSA--LRRSLFLTADVQPGDVITYKNVRGIRPGHGLPVRELPNVLGKKFLNPKERAEPLLHADVG
g6025	9_Euk-Red-Proteorhodophytina-Rhodellophytes_Rhodella-maculata-CCMP736_2	----------------------------------CGADAVKLQTYSPDTMTLE--SAKPYVIQDGLWANLHELYAKAMTPWDWHAPLQALAKELGMDFFTSPFSPSAVAFLEDLDVPLYKIASFEMTDHVLLKAVARTGKPVIMSTGMATLGEIEESLAVLRAAGEEICVLRCVSAYPARPDQYNLSTIPALRHVLGTE-IGLSDHTLSPVVPIASVALGGAVIEKHFTLSRDIDTEDKEFSLEPAEFKQMVDDVRVAEAAMGKV--IFARQKADMSA--LRRSLFLTADVQPGDVITYKNVRGIRPGHGLPVRELPNVLGKKFLNPKERAEPLLHADVG
g6025	10_Euk-SAR-Alveolates-Oxyrrhids-Syndiniales_Amoebophrya-sp-Strain-Ameob2	IGPGHPTYIVAELSCNHNQDKDVAIKLIHEAAK-AGSDAIKLQHYTPDTITID--CDKEYQLNTGTQWTLHSLYGKAYTPWEWTAELKELANSLGMDLFSSPFDPTAVDFLEKFDVPAFKIASCEITDHVLIKRIAETGKPVIISSGMASAQELQEAVDVLRKYGTKICMLKCTAEYPAKKNDANLVTIQDMMKQYNVVG-GLSDHTLGYEVPVGSVYLGASIIEKHFTLSRECGSADDLFSLEPHEWKEMVEKVREAESIIGKI--CYGGVKGEEQMKKFRRSLFCVCKLKKGEVITEKHIRSIRPGHGCHTKYYWELLGKTAACDVEYGEPMKLEYAE
g6025	11_Euk-Amorphea-Unikonts-Amoebozoa_Paramoeba-atlantica-Strain-6211-CCAP-15609	IGPGYPCYVIAELSANHNGSYENAAELVHAAKK-AGADAIKLQTYTPDSITIDCDKDDFLKETIWKGRRLHDLYKQASTPYEWQPKLKNLAEELGMHCFSSPFDHAAVDFLEEMNVPAYKVASPEVIDLPLLKKIASTGKPVIMSSGMCTLQEITEGVKTLREAGKQLALLKCTSAYPTPPEECNLATIPFLRSAFGVP-TGLSDHTQGIAAPITSIALGASLIEKHFKMEGDETSPDASFSLTPAEMKLMIENIRFAEKAIGTVAFIQKNESSTSC---LRRSLYIVKDVKEGEVFSDENVRSIRPSYGIHTRYYDLVLGKHATCDIERGTPLSFTHFT
g6025	12_Prokaryotes-Bacteria-Cloacimonetes_Candidatus-Cloacimonas-sp-SDB	IGKGEMPYFIAEIGSNHNGDMDLCKKIVDSAKV-CGADAVKFQSWTKTSLISKYARNTQYDKKRHFGT-LEEMVEKYQLTTDQHFEIADYCKKNDITFISSCFSNEEVDLLDSLKVPFFKIASMDVNNLPLLEYIASKGRPVILSTGMASIGEIEAAINTLKSYGGPIILLHCVSIYPPDYHTINLRNIATLEMVFNVP-VGFSDHTIGTAVPIAAIALGACVIEKHFTLDKNLEGWDHAISADPMEMKTIVQDGKDVFHSLGSSTRVLEDEMNKRKK--FRRSAVLKRNMKKGEIITQDDIEFKRPGCGIRPDEMKYVIGRKLALDLEEDCMLEWIYLN
g6025	13_Prokaryotes-Bacteria-Balneolaceae_Rhodohalobacter-sp-15182	VDNFTNPYIIAEIGSNHNGDMDLARKIIDAAVK-TGVHAVKFQSWTPQSLIAKYKANTVYDDPKKHWGSLREMVEEYYLREEQHAELNEYCKSKGVDFCSTPFSEEEADLLMELDVPFFKVASMDINNLRLLRYLGNTGKPVILSTGMATMGEIEQAILTVEETGKNIVLLHCVSVYPPEMETINLRNITTLQQAFGYP-VGFSDHTIGSAIPLASIALGACLIEKHFTIDKDLPGWDHMISADPDEMKVITSESENIVTSLGSTRRISEAEKEKMPK--MRRSIVTSRSLKKGEIIQANDILFKRPGTGIAPDQESIVVGRKVIRNIDQDVVLRWDDFE
g6025	14_Prokaryotes-Bacteria-Tenericutes_Tenericutes-bacterium-GWF2_38_8	IGDNYPVFIIAEAGVNHNGDVKLAKKLVDAAVA-SGSDAVKFQTFNTDVLIRQNAPKAGYDINIGKEKSQYQMLKELELKEQDITELKEYAEGKGIIFLSTAYDFFGVELLEKLEVPLHKLASIDVVFHPLIQKIAWTGKPLILSSGMATEEEIDGAVAAGGRP-EHLILLQCNTNYPANPADQNLRAMETLKKYAPC--VGYSDHTQGNEVSIAAAALGARVIEKHLTLDKTMAGPDHGSSMNPDEFKNFVQAIRKTEAALGKKEK-RPTGGELENMVGMRRSICAKTDIPAGTILTEEHFSYKRPGDGLVPTEKNALVGKTVKCNILRDENITFDNVK
g6025	15_Prokaryotes-Bacteria-Synergistetes_Thermanaerovibrio-acidaminovorans	IGDGERCFVIAEVGANHNRSMSLAKELVDAAVE-AKADAVKFQIYTAEGLYSRTPMHSGYKDLFSL-------IKEIETPRDWLPELSEYCASRGIVFFATPFDFAAVDELDPLSP-LFKIASFELVDLPLISYCASKGKPMIISTGLATLGEIEDAYGALEAGNPNVAFLQCASTYPAPPSIMNLRSMETIHRAFGTP-VGLSDHTTGIHISVAAVAMGAKIIEKHFTLDRTMEGPDHPFAIEPRELCEMVRQIRDVEAALGDGRKLGPRPEEMEFYQKARRSVHAAVDIPAGTVITREMLTVKRPGYGIRPKFVPLIVGRAAKCHIEADQWITWEMI-
g6025	16_Prokaryotes-Bacteria-Acidothiobacillales_Acidithiobacillales-bacterium-SG8_45	YRDQGSPMIIAEIGAKYGG-LDVVQNMVKSAAE-CGADMVKFQTYRAETIATP----GSYTLENGSHISQFDFFKANELSEDDHDVLDSLCSDLGIKWSSTPSHVSDLELLEKYNLPFYKTGSDDLTNLPFLRAVAETGRPIVISTGMCSLGEIEEAVEAVTATGDQIVLLHCVVSYPSRPEDANLRVIETLQSAFGFP-VGLSDHTADEFTSILATQMGAAVIEKHITLDHELALPDHEASLDPPHFKLLVDRVRLVNRAMGDGVKILPTEEKWRQA--ARKSLYAAVDIPVGTAISEKHIAIRRPSDGIHPHHLPLVLGRVTKEPVAAGTLLKWDMF-
g6025	17_Prokaryotes-Bacteria-Lentispherae_Lentisphaerae-bacterium-GWF2_52_8	IGPGEPCFIIAEAGVNHNGELKMALELVDAAAE-AGADCIKFQAFSTEASESSLSLKPSYDGRDGGQS-KLDFSRALEFNREEFAEIAERCRKKGIIFLSMAADLPSLELLVSIGSPAIKIGSSDTNNVLLQREVARTGLPVILSTGISTMEDVKAAVSWMRLQGKEIALLQCTSQYPSPCCEINLRVLDTFRSTFSVP-VGISDHSSGLHIAVAAVARGANIVEKHFTLSRKLPGVDHLASVEPQELKALIGQIREVETALGDGVKVTESEAEHLKT--MRKSLFAARSVPAGTQLSWEDITVKRPGTGLTPPEALKLIGRRVKKDIAADTLLKAEVFD
g6025	18_Prokaryotes-Archaea-TACK_Thaumarchaeota-archaeon	IGPGYPTYFVAE-GLNHNGDIKLAKKLVDEAKD-SGASAIKFQTYKTESFVRKSNM-------------YFPNFKGAELTYDEFGELKDYAKSVDLTFFSAPFDIESAEHLKKIGVPCFKIASSDLINMPLIQHVAKMNLPMIISTGLSIMKEVEEAVNHLYEGNDKISLLHCIAHYPTSPEEANLDAMNIMRDKFQCP-VGYSDNESTLVDHVA-VSLGANIIEKHFTLDKKMDGPDQFFSIDPSGLKKLISEIRQIEKIKGDGKK-IPRPSEIEGRYSIRTAITANSTILEGQTLTSDVLGIKRPAEGIEPKFLKHIIGKKTNKEIQIDTAIHWADII
g6025	19_Prokaryotes-Bacteria-Chlamydiae_Waddlia-chondrophila-203299	LGRGYPTYIIAEIGSNHDGDLGRAKMLIQKAKQ-AGADAAKFQSFQVENLINQTCLTNQHGPDPAW-----DALEKLSMPYEWHAALKEEADHVGIDFIATPFDIERLHWLIDLGVPAIKIASGDLTYHELLKEAGKSGRPLLLATGHATLSEVDRGLKVLWEVGKDIVLMHCTSAYPTNVEDSNIRAMTSMQHSFQAQ-VGYSDHSPGITVPIAAVSLGATVIEKHFTDDPARQGPDHSFAMDFDNFSHMVDQIRQLEKALAGGSK-FPQEVEEIERVMARRAIYANRHISQGTKLSRDLVKIVRHPEGISADEWNFVCGRSVVKDIEPGELITWRMV-
g6025	20_Prokaryotes-Archaea-Asgard_Candidatus-Thorarchaeota-archaeon-SMTZ1-83	VGHGEPVFIIAEAGVNHNGQLELARELVDAACE-TGVDAVKFQTFKTEHLVTRKAGMAEYKKQMKEIDSQFQLIKSLELEYDMFVELKQYCDEKGILFLSTPHSPDAAVFLDSLLP-AYKVGSGDLTNLPFLRQVADFGKPILLSTGMATLDEVTDAVHAISDAGQELVLLHCVTNYPADIRTVNLKAMNTLRNAFDLP-VGFSDHTMGLAAVIAAVSLGACVIEKHFTLSRELPGPDHKASLEPRELQEMVDAIRDVEMALGDGVK-KPTTAELDLKDVARKSIVSVVRIEKGTILTEEMIAVKRPGYGIPPKHWSEVIGRRAKKEIGEDEVLEWSSIE
g6025	21_Prokaryotes-Archaea-Euryarcheota_Methanotorris-formicicus-Mc-S-70	IGENEPTFIIAEAGVNHNGDIELAKKLVDVASE-CGVDAIKFQTFKTEKVVAKDTPKAEYIKNTGTDESQYEMIKKLELSEDEFIELYEYTKKKGLIFLSTPFDFESADFLNDLVP-AFKISSTDLTNLPFLEYVAEKGKPIILSTGMGTLGEVGEAVNTIREINDDLILLHCITNYPASFESLNLRAIQTLKEAFKLL-VGFSDHSLGIYAPISAVTLGAVVIEKHFTVDKNLPGPDHKASLNPEELKEMVNAIRLIEKALGDGIK-RPTPEEEKIKKVARRSLVANMDIPKGTVIKKEMIAIKRPGTGIEPKYLNVVIGKKAKRDIKKDEVLKWGDLE
g6025	22_Euk-Green-Chlorophytes-Nephroselmids_Nephroselmis-pyriformis-Strain-CCMP717	VGHGLPAYVIAEAGVNHNQSMSLAKQLVDAAKN-AGADAVKFQSFSADDLVTEEADKADYKKWTGTTESHMTMLKNLELTHQEQRELFDYCDRKGITFLSTPYDCENVDFLDKLGVQAFKLASAEVTNFPLLRHVASKKKTIILSTGMATLAEVQGAVRVLCGFPKMLILLQCVSCYPAPSAAINLKAMDTLSAAFGTR-VGYSDHTDGIYVSVAAVARGACVVEKHFTLDKELPGPDHKASLSPDELCTYVAALREIEACMGNGHKPGEDESSTRAT--MRRSLALKCDMKCGTVLTAADLICLRPASGICPSRVDDVVGRRLSRFVPGKTMLSYDDFQ
g6025	23_Prokaryotes-Bacteria-Gammaproteobacteria_Halomonadaceae-bacterium	MSASPSTFVIAEAGVNHNGCVDMAIELVDAANR-CGADAVKFQTFKADRLVTRAKAAYQHAVPGAD--SQYAMLKALELTDDDFQHLHSHCVDIGIEFLSSPFDASSAVFLNELGMRLFKVPSGEITNLPLLKRIGSFGKPVILSTGMCYLAEIEVALNLLKEAGGDITILHCVTQYPAPYEEINLQAMNTLANAFGVS-VGYSDHTAGIEIPIAAVAMGATVIEKHFTLDTTLPGPDHAASLAPGEFRQMVQAIRHVESARGDGRKPAPCERPNLDV--VRKSIATERPIAEGEVITLEHLALKRPGSGLAPSQLEMVVGRRTSRSIAADELLGWGDLL
g6025	24_Euk-Stramenopiles-Ochrophytes-PX_Cladosiphon_okamuransis	HLRGILTTLADLAGVNHNGEDALAYQLVEEAAKA-GADAIKFQTFSAAKVARPSAPKADYTTTTGEG-NQFDMLKKLEISPELHLGLMDRCRTLGIEFMSTPFDPESADFLVQHGMGRLKIPSGEITNHVFLRHLAGLGVPMILSTGMATLDEVQDAVAVLRANWRVLTILHCTSNYPAADHDVNLRAMNTIGAATGMPV-GYSDHTLGIAVSPAAVALGAVVIEKHFTLDRGMEGPDHRASLEPGELAAMIAQIRSVEAALGRAEK-APTESEIQMRTVARRSIALARALPAGTVLSADDLVLLRP-TGIAPRHFDALLGRTLTRDVADGDALTWDDIA
g6025	25_Euk-Stramenopiles-Ochrophytes-SC_Ochromonas-sp-LO244K-D-strain-LO244K-D	-MISPHVFVIAEAGVNHNGSLDLALELVDAACK-AGADAVKFQTFRASDVVTPDAATADYRTNTGETN-QFDMIRKLELDEGEHRQIAEHAERRGIEFFSTPFSEEAVAMLVRLGVRRIKLPSGEVTNKPLLECAAATGLPLLLSSGMATLEELQRAIEWRRRTFADLCLFHCTSAYPAPPESLNLKAITTIARATGLP-VGYSDHSQGLEAALAAVALGATVIEKHLTLDHDLPGPDHRASAEPQEFAAMVCGIRLVSQMLGDGVK-QPSAAEMNTRDVARRSVVLARALPAGHVLAAGDLVLRRPGTGVAPEHLDALLGRHLARDTLANVPFTWDMLT
g6025	26_Prokaryotes-Bacteria-Thermotogae_Mesotoga-infera	FNKLQKAFVIAEAGVNHNGDLKKAFEMIEAAVN-AGVDAIKFQTFKAEKLVSGDMASYQKNLGSDM--SQLEMIRKLELSFDDFAELKAYCDRQGIMFLSTPFDEVSADFLTEMVP-MFKIGSGEITNIPFLKHIAQKKKPIILSTGMSSLSDIETALSAMHCEGSDISLLHCTTNYPCPFNEVNLRAMLTIGQAFKLP-IGYSDHTLGIEVPVAAVAMGAKIVEKHFTLDRQLPGPDHKASLEPEELAAMVKSIRNVEAALGDGIK-RPNPSEMETMIAARKSLVASKDLEKDQLLRPEDICIKRPGSGLQPWLIDVIVGKKLRKCVRKDELFTWEHFM
g6025	27_Prokaryotes-Bacteria-Oligoflexia_Bdellovibrionales-bacterium-GWA2_49_15	---MRKTYIIAEAGVNHNGDLKLAKKLVDVAVD-AKADAVKFQTFKTEKIVTKSASKAAYNANEKQSSTQFEMLKKLELSHPDHHELFAYCEKRQIQFLSTPFDLESADFLCKLGVPIFKIPSGEITNLPLLKKIAGFKKSVILSSGMSTLDDIQNALEVLRKYGEDISVLHCCTEYPTPFNAVNLNAMQTIREKFNVK-VGYSDHTRGTSIPIAAVALGAQIIEKHFTLDKNLAGPDHLASLDPAELRYMVQEI
g6025	28_Prokaryotes-Bacteria-Aquificaceae_Persephonella-marina	----MRVFIIAEAGVNHNGSIDLAKKLIDIAVD-SGADAVKFQTFKAENLVNLYAEMAEYKKNLGKTKSQLDMLKELELSFNDFEELKSYCDKRGITFLSTPFDIESARFLKELGLDIFKIGSGEITNYPLLKEIGSYRKKVILSTGMADLGEIEDALDVGTEK-KDITVLHCNTEYPTPYEDVNLRAMLTIKEAFKVK-VGYSDHTTGIEIPVAAAALGASVIEKHFTVDRDLPGPDHKASLEPDELKAMVRAI
g6025	29_Prokaryotes-Bacteria-Deferribacteraceae_Deferribacter-desulfuricans	----MKTFIIAEAGVNHNGKLDLAKKLIDVAVE-AGADAVKFQTFKTEEVISEIAPMAEYKKNIGEEKPQIEMVKELELSFNDFEELKTYCDRKGIKFLSTPFDIESAGFLKDLGLEIFKIPSGEITNYLLLREIGSYRKKVILSTGMAELGEIEDALDIGTKR-EDITVLHCNTEYPTPMEDVNLKAMLTIKEAFKVN-IGYSDHTLGIEVPIAAVALGASVIEKHFTLDKNLPGPDHKASLEPNELKAMVKAIRNIEKALGNGIK-KPSKSELKNRDIARKYIVAKRDMKKGEILSEENLTVKRTKKGISPMRWGEIIGLKAPRDFKKGEIIMEGGKE
g6025	30_Prokaryotes-Bacteria-Fusobacteria_Fusobacterium-varium	-MKKNKVFIIAEAGVNHNGSLKLAKKMVEKAVE-AKVDAIKFQTFIAKNLVSREKANYQKNTNNKE--SQLEMIKKLELSFEQFIELKRYCDEMRIKFLSTPFDLDSIEFLKKLGMKIWKVPSGEITNLPYLRKIAEVADEIILSTGMSDLCEISKAVEILKKENKKILILHCNTEYPTPMEDVNLRAMKLLKEKFNVE-VGYSDHTLGIEVPIAAVALGARIIEKHFTLDKNMEGPDHKASLEPEELKKMVAGI
g6025	31_Prokaryotes-Bacteria-Betaproteobacteria_Polynucleobacter-sp-39-45-136	-MTANNVFVIAEAGVNHNGSIALAKKLVDVAVE-SGADAVKFQSFKADSLVIKFAEKAEYKKATGNNESQYEMLKKLELSVDEHQVLMSYCQGKKIQFLSTPFDCDSVDMLDSFDMPIFKIPSGEITNLPYLERIGRLNKRVILSTGMSNLSDIENALGILTESGEKISILHATTEYPCPIDEVNIRAMQTIKENFGLN-VGYSDHTQGIEISIAAVALGASIIEKHFTLDRSMEGPDHKSSLEPYELKAMIKAI
g6025	32_Prokaryotes-Bacteria-Hydrogenedentes_Candidatus-Hydrogenedentes-bacterium-ADurbBin170	----MKTLIIAEAGVNHNGDMELAKGLIEAAAT-AGADMVKFQSFKAEAMVSKTAPKADYKTNSGPDDSQYRMLKKLQLDRDQHLQLMAHCRLCGIQFLSAPFDLESIELLHSLAVPLYKIPSGEITNKPYLKAIASKHQPVIMSTGMSEISEIEAALAVLYENGADITLLHCNTQYPTPMKEVNLRAMIQLREKLGLA-VGYSDHTRGIEVPIAAVALGARVIEKHFTLDRGLPGPDHQASLEPQELKAMVVAI
g6025	33_Prokaryotes-Bacteria-Lambdaproteobacteria_Candidatus-Lambdaproteobacteria-bacterium-RIFOXYD2_FULL_56_26	DSSVSRILIIAEAGVNHNGSLEMAKELIEVAAK-AGADYVKFQTFVAKKLVAHHAPQAEYKTNTGKVESQLEMIERLELDHSAHEVLIDHAKKMGIGFLSTPFDFESIDLLYRLGLSIFKVPSGELTNLPYLRKVASLKKPVILSTGMALLGEVEAALEVLAQGYDQVTILHCTTEYPAPLAEVNLKAMVTLGQAFGTQ-IGYSDHTQGIEVPIAAAALGARVIEKHFTLDKTLPGPDHQASLEPAELVAMVRGIRNIELALGDGVKLSPSEAKNKAI--ARKSIVAAQVIKAGEVFSEHNLALKRPGNGLSPMLWDQVVGRKAQRDFVPDELIEL----
g6025	34_Prokaryotes-Bacteria-Zetaproteobacteria_Zetaproteobacteria-bacterium-CG2_30_59_37	----MSTFIIAEAGVNHNGDLEVAKRLVDVAVE-AGADAVKFQTFKADNLVIKEAQKAEYKQTTASDESQHEMIRKLELDERMHREIIAHCAERRIMFLSTPFDHESIDLLHAFGMQIFKIPSGEITNLPYLRHISGLGKQVILSTGMADLGEVEDALGVLRQCGDKITLLHATTEYPCPMQDVNLRAMQSMRVAFGVA-TGYSDHTPGIEVPVAAVAMGASVIEKHFTLNRNLPGPDHRASLEPEELKAMVASI
g6025	35_Prokaryotes-Bacteria-Nitrospinae_Nitrospinae-bacterium	-MNKSHIIIIAEAGVNHNGSIPMAKEMIDVAAD-AGADLVKFQTFTAEKLVIKTAKKADYKNSSDQTESQFQMIKKLELNRNDHEILLEHCDKNNIQFLSTPFDRQSINLLDEINIPFFKIPSGEITNLPYLRHIGGIGKPVVISTGMATISEVKNAMSIGIKQN-DITVLHCNSEYPSPMKDVNLKAMQTLENELGVK-VGYSDHTLGIEVSVAAVAMGAKVIEKHFTLDRNLYGPDHGASLEPSELKEMISAI
g6025	36_Prokaryotes-Bacteria-Verrumicrobia_Opitutae-bacterium	LESPSKTLIIAEAGVNHNGSIELAKSLIQQSAK-AGADIVKFQTFTAKSLVTQSASKAAYLNTTSSDESQAEMIGKLELSVEMHLELIQECEKYDIRFASTGFDEASVDLLIELGAEFLKIPSGEITNLPYLRHTSSKGLPLIISTGMASLQEVADALLVGTPRN-QITVLHCNTEYPTPMEDVNLNAMLAMKAEFEVN-VGYSDHTLGIEVPIAAVAMGATVIEKHFTLDRAMPGPDHAASLEPDELKQMVKSIRNIEKAMGDGVKPSKSEKKNIEI--ARKSIVASQEIKKGDFFTKDNLAVKRPGSGISPMEWDNMIGQKASKDFAPDDLIVL----
g6025	37_Prokaryotes-Bacteria-Hydrogenophillales_Hydrogenophilales-bacterium-28-61-23	----MKTLIIAEAGVNHNGDINMAKRLIEIAAE-AGADLVKFQTFSADRLATAAAKKAAYTQTTDAAESQHAMLHRLELKREMHGVLIEHCRQQSIVFCSTGFDIQSVDFLVELGVDRIKIPSGEITNLPYLRHIGGLGKPVIISTGMATLGEIEASLDVGTPR-ERITVLHCNTEYPTPMSDVNLLAMGNIGRALGVA-VGYSDHTPGIEVPIAAVALGASVIEKHFTLDRNLPGPDHKASLEPDELKAMVSAI
g6025	38_Prokaryotes-Bacteria-Chlorobi_Flavobacteriales-bacterium	VGEDYPTYLIAEIGQAHDGSLGILHSYIDAIAE-TGVDAIKFQTHIAAAESSK---HEPFVNFSYEDKTRFDYWKRMEFTKEQWKEIKSHCDDVGLEFMSSPFSNAAVDLLEEIGVKRYKVGSGEVNNFLLLEKIVRTKKPIIISSGMSSYEELDKTVEFLKRNNADISILQCTTSYPTQPEQYGLNVIGELKERYNVP-VGFSDHSAKMETCIAAATLGAEILEFHTTFSRGIFGPDAKSSLTIDELKKMVIAIRNIKKALEHPIDNDNSKFEALKNIF-EKSLSVNKDLPAGAIIKFDDLEAKKPGYGILASQFNEVIGKKLKRNLKTWEFLNEKDLV
g6025	39_Prokaryotes-Bacteria-Firmicutes_Faecalibacterium-prausnitzii	---MNKTYIIGEIGQNHNGSVDIAKLIIELICRPLPMDAIKMTRRDLKEELTVSQMNRPYDTPNSFGATYGEHRAFLELDDDAHYEVYKYAKQKGLDVIETLCAKGCLSLLKLFTPDRLKVASRDLTNLPLLEAMAETRIPIILSTGMAGKKELDDALGIITKYHDDISILHCVSQYPTAPDNLNLKTIAYLKKHYGRYKIGFSDHTIGISAPLVALGLGAEIIEKHITIDRQMKGTDQAGSLGPEGVHRMVRDI
g6025	40_g6025t1	VGAGQPTFVIAEIGQNHNGSVEMAKKLIDMAVD-CKADAVKFQKRDIPSELTKEAFDRLYTSENSFGRTYGEHRMFLELDEEQHKELKEYANAQGITYFCTPCDVPSVEMLERIGAPFYKVASRDLTNVLLLEALAKTGKPVIISTGMANLEDIEDGLAALGKDRDDIMILQCISQYPASLENVNLRAMHTMGEKFGKV-MGFSDHTVGVIAPVAASVMGAAIVEKHITLSRAMKGSDQAGSVEESGLRLMIKYIREAELMKGDGVK-IMNPAAQAAKEKLGRSLTSKVFIPAGTILAEEHLCLKSPGTGLIWSQRHMVTGKKTLKDIAPDCTILTDDLE
g6025	41_Prokaryotes-Bacteria-Planctomycetes_Rhodopirellula-sp-SM50	IGRRSPCFIVAEIGQNHNGQMGMAKRLIDVAAD-SGCDAVKFQKRDIRWELTEEAYNRPYENPNSFGKTYGQHREFLELDEDQHIELREYAIARGVIYFCTACDPPSVDLMQRVGNPVFKIASRDITNIPLLRKVSETNKPAIISTGMAGLEEIQEAIEAIGGTRRNLLITHCVSQYPTEIKHVNLRAMETIEKQFGCL-VGLSDHTTGIITCVAAVAMGAPFIEKHITLSRAMPGTDHAAALEEEGLRRMVRYIRTVELAMGDGEK-AFLPEVESAKVKLARSLTSAVQIPRGTVLEETHLIMKSPGDGIPWNRREMVVGKRARVDIPPDSTLRTEDFQ
g6025	42_Prokaryotes-Bacteria-Rhodothermaeota_Rubricoccus-marinus	MGKGQASFIVAEIGQNHNGDLETALELVEMAAR-CRASAVKLTKRDIASDLSREMYDRPYEGPQSFGATYGEHREALELTEDEHRVIRDHAHARGLVWFCTACDIPSVEMMERLGNPVYKVASRDLDNEPLLARIAQTGKPVILSTGMAGLEDLQIALDALGDGPEAIIVLHCVSQYPTPIDSVNLRAMDTLREATGLL-IGLSDHTTGLASSIAGAVMGACVVEKHVTLSRAARGTDHAGALEESGLRTLVKYIREAERAMGDGN-PAADPATESARQKLSRSLTLNRPLATGAEITEDALTLTSPGTGVPWRRRGEVVGRRVARDLESGTQIRFADLE
g6025	43_Euk-Stramenopiles-Aplastidic-Bicosoecids_Cafeteria-sp-Strain-Caron-Lab-Isolate	ISRFNFNDLFVFMANNHQGSVEHGLRIIAEMGAVGIRAAIKFQFRQIDTFVHP--DALAHDSNR-----HVQRFLSTRLSHDEFRAMADAARREGLMAMCTPFDEESVALIVDMDMDIIKIGSCSALDFPLLETVALAPKPVILSTGGLTCDEIDRVVTF-ENRNVDFALMHCVSVYPTPHEHLQLSQISRLKQRYPQHTVGFSTHDPDNMDAIKAVALGAQVFEKHVGVPTE-SITLNKYSANPEQVRAWVAAYKSARAALGRGSWDMDRSKESGEILK-QRGVFAREALPRGAVLTRENTYFAFPTEGQLTSGR-FHEGAVLEADVAKDGAILASAAN
g6025	44_Prokaryotes-Bacteria-Zixibacteria_candidate-division-Zixibacteria-bacterium-RBG_16_53_22	KELSDSPFVIAEVGQNHQGDLDIAREYIRIFAF-EGADVIKFQTRNNRFLFSQDAYEAPYASENAFAETYGAHREKLELKPEWLPILKEDCIKHGIKFMSTPFDEPSLDLLQQIDVDILKIASFDLGNLPLIHRIASLGRPVVMSVGGGKIDQIRSSVDVLLNHHDEVAILHCVSEYPCEYNRLGLDNIEVLIKEFPGCTIGSSDHNGTLSGPVA-YLKGARVFEKHVTLNRAWKGTDHSFALEPEGFRKFVRDIKRVRHMMPTKPADLGNERVFKK---LGKSLIAYVDIQAGQKITLENLSGRI-FNTQYIPVREQVIGSIAKRNIAKGEPIHYSDLE
g6025	45_Prokaryotes-Bacteria-Actinobacteria_Actinobacteria-bacterium	VNDASKCFVIAEIGNNHQGSLENAKKLVVAAQK-SGASAVKFQKRNNKEIFTNEMFTSSYVGPQSFAATYGEHRDKLELSDDDFNKLFDFSKKQGITFFATPFDLRSADFLNDLGVPCFKVASGDLTNIPLIEKIAKFNKPMIISTGASDFWEVENTVKCATELNSQIILMQCTSIYPAKPATINLNVIRTYRKKFSNIVIGYSGHDAGITIPVAAYALGARFIEKHFTLDRTQKGTDHQFSLTPELMKYLVDELESVRLSLGDGNKLLSEEKLARYK--MGKKIVAKRKIKEGTYISLEDLEFKSPGDGIPPNQLESVLGKKITREYFKEETLELKDLE
g6025	46_Prokaryotes-Bacteria-Alphaproteobacteria_Rhodospirillum-centenum	INDAGDCYVIAEIGHNHQGNLEQCMKLFTLAKM-CGADAVKLQKRDNRALFTREMYDSPYHSENAFGATYGAHREFLEFGRDDYIQLKLHAREIGITFFSTAFDLKSADFLADIGMPAYKIASGDITNTPLLRHVARIGRPIIMSTGGADMDDVRRAYDTVMEINPKLAILQCTSGYPPAFEEMNLRVIETFREAFPTTVVGLSSHDSGIAMALAGYMLGARIVEKHFTLNRAMKGTDHAFSLEHSGLEKMVRDLKRARIALGDGVKRYPSEEKPLYK--MAKKIVAARDLPAGHVLAQEDLAFKAPNDGLPPYHADHLVGMRLTRPLAEDEAIGYADLT
g6025	47_Prokaryotes-Bacteria-Acidobacteria_Acidobacteria-bacterium	VNDENPTYVIAEVGHNHQGKLETAKEMFRQAQS-CGVSAVKLQKRDNRTLFTKAAFDKPYENENSFGATYGEHREALEFGREEYAELKGYAAELGLDFFATAFDIRSADFLEALGMPAYKIASADLRNLPLLRHVAAFGKPVLVSTGGGTMEDVERAYDTVMAINTQLCIMQCTCGYPVEFDELNLRAIETFRQRFPDIVVGYSGHDNGIAMPVVSYVLGARVIEKHFTLNRAMKGTDNVFSLEPVGMRKMTRDLERARLSLGDGKKVFPSEEGPVLK--MGKKLVAARDLQAGHTLSSDDIAVKSPGDGLAPVEIDRVLGSVTKVALTTDDALSLEQLE
g6025	48_Prokaryotes-Bacteria-Cyanobacteria_Moorea-producens-PAL-8-15-08-1	INDDSDCFVIAEIGNNHQGSLEKCKEMFRIAKE-CGANAVKLQKRDNRALYTKAAFDRPYDHENSFGLTYGEHREFLEFGAYEYQELKKYAEEVGITFFSTAFDIPSADFLGELDMPAYKIASGDLKSLPLIKHVAQFQKPMIVSTGAATLEDVQRVYDAIMPINPQLCILQCTASYPADFEELELKVIETYRELFGDIVIGLSSHDNGIAMAVAAYVLGARVIEKHFTLNRAMKGTDHAFSLEPTGLRKMVRDLRRTRQAFGDGVKVHLNERPAYLK--MGKKLVAADNLPVGHVLRAEDIAMKSPGDGLPPYELDNVIGKVLTKPLRVDESITLAGLV
g6025	49_Prokaryotes-Bacteria-Gemmatimonadates_Gemmatimonadetes-bacterium	ISDDSDCYVIAEVGHNHQGSLEGCKELFRQAKD-CGANAVKLQKRNNRELYTSELYNRPYENRNSYGASYGEHREALEFGLEEYTELKAYCEEIDITFFSTAFDFSSADFLEDLGVPAYKIASGDLKNTPLLEHVAQFGKPMIVSTGASVLEDAKRAYDTIMPINPQLCLMQCTAGYPAEFEELDLGVVAAYKDLFPEVVIGYSGHDNSISMPLVAYCLGARMVEKHFTLNRAMKGTDHAFSLEPTGLRKMVRDLKRAQLAIGAGEKCYPSEASAGIK--MGKKITAARDLEAGHVLTRDDLVLKSPGDGLCPYELPHVIGKVLMSAIPYETPISWELLE
g6025	50_Prokaryotes-Bacteria-Nitrospirae_Nitrospirae-bacterium-RBG_19FT_COMBO_42_15	IGEVHPCFIIAEIGVNHNGSMKTAKKLIDMAVE-AGADCVKFQMRNLDALYKKDALENTIEDLSVQYT-ISLLRKF-HLTTEQMKELSEYSAQKGIMFMCTPWDKPSVDELERINVPAYKAASADMTNLDLLDYIAKTGKPIMVSTGMSTISEIEKTVGFLKERNVDFALLHCNSTYPAPFKDINLRFMVELKK-YGVP-VGYSGHERGIAVSAAAVALGACIIEKHFTLDRTMEGPDHAASLEFSGLQKLVRDIRNIELAMGTNHRLTQGEKLNREN--LAKSLVAAVDIKKGEAITAKRITVKSPGRGISPQRINELTGKKANRDIKADDYFIESDLT
g6025	51_Euk-Stramenopiles-Diatoms-Chaetocerotales-Biddulphids-Cymatosirales_Minutocellus-polymorphus-Strain-NH13	ISESSPCFIIAEIGNNHQGEIDLAKKLVDHAVE-ANVDCVKFQMRSMSTLYKNNSNDVTADLGAQYTL---DLLSRFQLSHEGLVEVFDHAKARGVMPLCTPWDLDSLAKLEEYGMEAYKVASADFTNFELLEAVAKTRKPFFCSTGMSSEAEIKETVAFLDGLGANYVLLHCNSTYPTPFKDVNLKYLTRLRGLSGQL-VGYSGHERGISVPIASVAFGARIIEKHLTTDRGLEGADHKVSLLPDELREMVTQIRNVEEALGDDGAREITQGELINRESLAKSLVAKVDIAKGTVIARDLVEIKSPGQGLQPNRMSDLVGATANRDIKAGSFFYMTDIT
g6025	52_Prokaryotes-Bacteria-Omnitrophica_Omnitrophica-WOR_2-bacterium-RIFCSPHIGHO2_02_FULL_50_17	IGESHPCFIIGEIGLNHNGSVELAQRLIDACQE-AGVDCVKFQKRNVAGLAIKDVLDAPDRFPE-FGRTYRDIRNHLEFDARQYRQIINHARSRGMIFLCTAFDIPSVDFLETLDVCGYKTASHSVTNLPLLKKLAKIAKPVILSTGMCVLKELDRAVDILKSWGAPLVLLHCVSSYPQAPEESNLKIIDTLRERYGVT-VGYSGHEIGAWPTLLAVARGAKVVERHVTLDKTMVGFDHKLSLEPAELKGMALQIRQVEQILGSGEKVSEREQVTRNK--YHVSIVSARIIKGGSRIEESMLDFKNPGTGLPVSSINDVLGKRAKWDIPEDTLLTLDMLE
g6025	53_Prokaryotes-Bacteria-Spirochaetes_Leptospira-sp-FH2-B-C1	VGEGKPTFIIAEIGLNHNGSLDIAKKLIDVAVE-SGCDAVKFQKRDVKNLAINSFLDAPDRFPE-FGKTYREVREFVEFSDDELLELKKYSAQKKINFFLTPFDLESAKTVEKLDLEVVKSASHNLTFIPLIRYLARRQKPLIISTGMSTLEELDHTVSIVKDAQCPFALLHCVSAYPTPLELVNLKLIDFLKERYGVP-VGYSGHEFSVSSATLAVARGACIIERHITLDNNMMGFDHKISLNPADLKSLVNSVRNIDKMMGDGVKLLPEEKIKRDQQ--RISIASKMAIKKGTKIEESMLSYKGPGTGYASYDLPKLLGKVATTDIQEDILILPEMIG
g6025	54_Prokaryotes-Bacteria-Delta-epsilonproteobacteria_Desulfovibrio-alkalitolerans-DSM-16529	IGHGQPCFVVAEIGNNHQGKLEIAKEMVYAAAE-CGADAVKFQKRHTPSLLTREGLAAPYTGPNSFGPTYGAHRDALELDIEEMAQIKDLSERLGLVFFASAWDMISLRQIFGLGVELIKIASADLTCIPLLRAIGQEGVPVVASTGMSTWEDIEVAVAELRSFHDNIVLLHCNSSYPCPEDEIALPVMHRLGRRFGLP-VGYSGHEEGLA-PSIAAAQGACLVERHFTLNKMLPGTDHKASLEPSQLKTLVGMIRDVERAMRETEKVFPKEESTAKK--LRKSIVAARRIPAGRIITADDLTVKSPGTGISPLDWDNVIGQKAVREIGEDTLLSWEMVG
g6025	55_Prokaryotes-Bacteria-Chloroflexi_Dehalococcoidia-bacterium	IGDGQPCFIVAEAGVNHNGSVAEAKQLIKVASE-VNADAVKFQKRTVEDILTREALQRPYVGPNSYGPTYGEHRQKLELPDAAYEELKQHAAEHDIFFLASAWDLKSAEFLDTLGVPAFKVASADVTNLPLLERIAHTRKPVLLSSGMSTLEEIGEALDVIRACHDQVVLLHCVSTYPTEPEDVNLRVLRTLRETFDVV-VGYSGHEQGIIVQA-AVALGAAVIERHFTLDWTARGPDHEASLQPDGFKKLVTGIRKVEQALGRPEKMLESELTVRHR--LAKSIVAGMEIRRGTVITDKMLALKSPGTGLKSSYLNDVIGTVAEQDLKLDELLPLDAIK
g6025	56_Prokaryotes-Bacteria-Elusimicrobia_Elusimicrobia-bacterium-GWA2_69_24	VGEGQPCYVVAE-GVNHNGERDLALRLVEIAAR-AGADAVKFQKRSVPDILIRAALDAPYLRPNSLGATYGEHRERLELPEEVFWELADAARKQGVTLLASAWDRRSADFVEELGVPAFKIASADVTNLPLIDHIARKRRPILMSTGMSELDEIADAVGTIRRHHDQLVLLQCTSTYPAENEDLNLRAMELLRREFGVL-VGYSGHERGLA-PTEAVALGAVVVERHVTLDRTLPGPDHAASLEPRGLELLVRNVRNIEAALGAPVKLLPREEPVRAR--LAKSVVAARDIRKGAVITAADLAVKGPGTGISPRDLPRLIGVVARADVAGDTLLPREALA
g6025	57_Euk-Amorphea-Unikonts-Holozoa-Animals_Gasterosteus-aculeatus	IGGNHPCFIIAEIGQNHQGDIEIAKKMIKMAKD-CGADCAKFQKSELDHKFNKKALERPYNSVHSWGKTYGEHKRHLEFSHEQYKELQKYAEEVDICFTASGMDEMAVEFLHELNIPFFKVGSGDTNNFPYLEKTAKKGRPMIVSSGMQNMETMRQVYKTVKEHNPNFTILQCTSAYPLEAEDVNLRVLTEYQKEFPDIPIGYSGHESGIVISVAAVAMGAKVVERHVTLDKTWKGNDHEASLVPSELAELVRSIRLVERALGNGVKMLPCEKPCHDK--LGKSLVAKVKIPKGTVLTQDMLAVKV-AEPMGIDAEDKMVGKKVKKDVEEDESILPEVVE
g6025	58_Prokaryotes-Archaea-DPANN_Candidatus-Woesearchaeota-archaeon-CG10_big_fil_rev_8_21_14_0_10_44_13	VGEGQPVFIIGDIGINHQGDIKIAKKLIDVACL-AEIDCVKFQKRNAKKMLTRAGLEKPYEGPHSFGKIYGEHRDALELSENDYKELKRYCDEKGIMMSASVWDEDSAEFINSLGVPCVKIGSGDMTNLPMLEKVAKFGKPIFLSTGMATMEEIEESVRHIEKWNKQIILLHCVSTYPSKFEELNLRAMESLKK-FGYP-VGYSGHELGIAISLAAV-MGACVVERHFTLDRTMKGGDHAASLEPEGLRKLVRDIRAWEKSLGSGKKVLDSEKPIALK--LRKSIASTRAIKKGTVITKEMLTTKSPGDGLAPKYYYTLPGKKAARDIPEDVTIKKEDIE
g6025	59_Prokaryotes-Bacteria-Fibrobacteres_Chitinispirillum-alkaliphilum	VGAGHPVFVIAEVGINHQGDIDIAKKLIKEAKN-CGADAVKFQKRSISRILTREGLEMPYENSNSFGKTYGEHKRALELDETDYVELKRFCAQNEILFCASGWDEESIDFLDSIDVPFFKMASADLTNLPLLEHTAKKDKPVILSTGMACLEDVRNAYVTVGKHNDKIAILQCTSTYPSKFSEINLNVLHTFKKEFPDAVIGFSGHELGIAIPV-AVGLGACIIEKHFTLDRTMKGGDHAASLEPQGFAKMVRDIHHVTEAMGSFEKIQDSEYPIFKK--LTKSIVSACELCKDDVITADMLTTKGPGTGISPTRMEAVIGKRVAKLIPADSVIKEEDIL
g6025	60_Prokaryotes-Bacteria-Marinimicrobia_Candidatus-Marinimicrobia-bacterium	IGDNQPAFIIAEIGINHQGDVKIAKELISKAAD-AGANAVKFQKRSISRILTKEGLEMPYDNPNSFGKTYGEHKKALELSEQDYKELFNFSLTQNVLFCASGWDEESIDFLDNLGVSFFKMASADLTNFPLLEHTAKKNKPVILSTGMSDLEIVKKAYELILNYNNKISILQCTSTYPAKFKEINLNVIQTYKKNFPDAVIGYSGHELGIAITV-SVALGAKIVERHFTLDRTMKGGDHAASLEPLGFKKMVRDIRHVEQALGSFEKVQDSEKPIFKK--LGKSIVSLIEMPKGTIVTKDMITTKGPGNGISPMKFNKIIGKKTKIAIKTDKVIKEADIE
g6025	61_Euk-Green-Chlorophytes-Palmophyllophyceae_Prasinococcus-capsulatus-Strain-CCMP1194	NYSKPGVKIIGEIGINHNGSVQLAKELISICHS-AGCNYVKFQKRNPDVCVPE-AQKTVMKTPWGEMT-YLDYKWKMEFQEEQFDEIYTFCKGLGVECFASVWDKDSCDFMAKYS-DIAKIPSALITELDLCSYARKFKY-LIISTGMSTEEEIDACVDA--KPD---CIMHTNSTYPCPVGELNLNYIYRLKAKYPEAEIGYSGHEYGLVT-TFTIPMGCSWVERHVTLNREMWGSDQKASIEPSGVFKLCKGIRDIEQALGEKGQKRMVTDGELPKRKSLRGVWACGSELVRAWIRESNYYIPA---GHPYPRSN---GRRRALSSDAHAAVARHLSD
g6025	62_Euk-SAR-Rhizaria-Chlorarachniophytes_Chlorarachnion-reptans-Strain-CCCM449	DGMRPECQIIAEIGXNHNGDMELCKKLIMAAKV-AGCQYAKLQKRNPDVCVPE-AQKSKMDTPWGRIT-YLEYKKKIEFSEEQIKELIDFGKSIKITVFASVWDKDSVDLMSKYN-KISKIPSALITDLELCKYAREKFEYLIISTGMSTEEDIEKCYEA--KPD---LVMHTNSTYPCPSDELNLNYILHLKKKFPKASIGYSGHEFGLGT-TFAVALGADWVERHVTWDRYMWGSDQMSSVEVPGLLKLVKGCTDVQATKYAPGKRLFKGELKKMESL-RKKPKN-----------------------------------------------------
g6025	63_Euk-Stramenopiles-Ochrophytes-Dictyochophytes_Pseudopedinella-elastica-CCMP716	CAKRVECKIIAEIGINHNGDMDLCKKLIMASKV-SGCQYAKIQKRNPDVCVPE-DQKQKMDTPWGRMT-YIEYKYRLEFNEEQIAELVKFSDGIGITFFASVWDKDSADIMAKYT-KISKIPSALITELDLCSYAREKFPFLIISTGMSVEAQIDACYAA--NPD---VVMHTNSTYPCPTTDLNMNYILNLGEKFPKAEIGYSGHEFGLVT-TFAVALGASWVERHITWDRTMWGSDQSSSVEIPGLIKLVKGCNDVSSTMPPGERLFDGEKSKMASLRKPKA--------------------------------------------------------
g6025	64_Prokaryotes-Bacteria-Kiritimatiellaceae_Kiritimatiellaceae-bacterium	-MHKHPPKVIAEVGCNHKGDMEIAHELILTAAIFCKTDVVKFQKRCNKELLTPDQYAAPHNPMHAYGETYGAHREFLELDLDQHRQLKKWCEEYGITYSTSVWDTTSAKEITQLNPSLIKIPSACNLHWEMLNYLCNYSGEIHLSFGMTTQXEEKQVIEFFTQRQQDLVIYSCTSGYPVAFEDICLFEITRLRKXFAEQVIGFSGHHLGIAATAA-MTLGAEWVERHFTLDRTWKGTDHSASLEPDGMRKLARDL
g6025	65_Euk-CCTH-Haptophytes-Pavlovales_Pavlova-sp-CCMP459	PFEYSKCKVVAEIGCNHMGDVAIAKELMKLAKDC-GATYAKFQKRCAKELLTEEQYNKPHVPGNAFGSTYGAHREYLEFDLDQHRELWNYGKEIGIEWATSVWDTTSAREMLQIPCDFLKVPSACNNHFEMLKVLREFKGDVHVSTGMTTKKEIEDVVAFGQAKN-RLVIYNCTSGYPVPFPDVCMLELTMLYDKYGERVIAFSGHHLGIAIDVAAYTLGATWIERHFTKDRTWKGTDHAASLEPSGLGGLVRNLNATYQALTFKQSILDIENEQRDKLKTEKINACTE---------------------------------------------------
g6025	66_Euk-CCTH-Haptophytes-Phaeocystales_Phaeocystis-Sp-Strain-CCMP2710	EFKYEPCKVVAEIGCNHMGSMDIAKELMKLAMEC-GATYAKFQKRCPKELLTPEQYNKPHVPANAYGATYGAHREFLEFSLEQHKELYEYGKKIGIGWATSVWDVTSAKEMIQIPCDFLKVPSACNNHFPMLTFLREYAGDVHISTGMTTKEEIEEVVKFKNGNQDRLVIYNCTSGYPVPFPDVCMLEINRLNELYGHRIIAFSGHHLGIAIDIAAYTLGAKWIERHFTKDRTWKGTDHAASLEPAGLGKMCRDLVAHEALTKSND-ILEIETEQRNKLKYRKQ--------------------------------------------------------
g6025	67_Euk-CCTH-Haptophytes-Coccolithales-Syracosphaerales_Calcidiscus-leptoporus-Strain-RCC1130	SFKYEPCKVVAEIGCNHMGQLEIAKELMKLAKEC-GAAYAKFQKRCPKELLTPEQYNKPHVPHNSYGDTYGAHREFLEFDVAQHKALWEYGKEIGVEWATSVWDVTSAREMITIPCDFLKVPSACNNHFDMLKVLREYSGDVHVSTGMTTKKEIEDVIKFGAAK-SRLVIYNCTSGYPVPFKDICMLELSRLYAEYGDRVLAFSGHHLGIAVDIAAYALGAKWIERHFTKDRTWKGTDHAASLEPAGLGKMCRDLTATHEALSYKGTVLDIESEQRDKLKNEKINAVDE---------------------------------------------------
g6025	68_Euk-CCTH-Haptophytes-Isochrysidales_Chrysoculter-rhomboideus-Strain-RCC1486	DFKYEKCKIVAEIGCNHMGQMDIAKELMKLAKDC-GATYAKFQKRCNKELLTEEQYNKPHNPANSYGDTYGAHREFLEFSKEQHMELHKYGKEIGIEWATSVWDVTSAREMIEIPCDFLKVPSACNNHFEMLKVLRDFKGKVHVSTGMTTKKEIEDVVKFDQAK-SRLVVYNCTSGYPVPFKDVCMLELARLYDEYGHRVLAFSGHHLGIAIDIAAYALGAKWIERHFTKDRTWKGTDHAASLEAAGLGKLVRDLEAHQALTKPTDVEIESEQRDKLKYRDGKRNASTE---------------------------------------------------
g6025	69_Euk-SAR-Alveolates-Dinos-Prorocentrales_Prorocentrum-minimum-CCMP2233	AFTYGEPKVIAEIGCNHRGEIETAKELLTLAKEA-GATVGKFQKRCPRELLTPDQYNAPHNPQNSFGSTYGEHREFLELSLDDHRELQKHCQSIGIEYSCSTWDLTSAKEIVQLNPCLIKVGSPSNMHWDMMEYLRHYAGEVHISTGMTTKDEIEQIVKFVGGHANRVVLYNCTSGYPVPFKDVCLLDIRLLQEKYQHRVIGFSGHHLGIAIDVAAYAMGAQWIERHFTKDRTWKGTDHAASLEPAGLTKLVRDLDAYTACT-YKETILPLESEQRAKLKYNKDIVAKLKRPI-----------------------------------------------
g6025	70_Euk-SAR-Alveolates-Dinos-Fucoxanthin_Karlodinium-micrum-Strain-CCMP2283	SFVYQEPKVIAEIGCNHKGELEIAKELLTLAKDC-GATCGKFQKRTPKELLTPEQYNAPHNPHNSYGDTYGAHREALELSLDDHKELQEHCKKIGLEYSSSVWDTTAAKEIVSLNPSLIKVGSPSNTHWEMQKVLREYEGEVHISTGMSTKEEIEQIVTFKGRAKERVVLYNCTSGYPVPFEDVCLLDIRLLQEKYQGRVIGFSGHHLGISIDIAAYALGAEWNERHFTKDRTWKGTDHAASLEPGGLKTLCRDLHAYTAMTKSQE-ILPLEAAQRAKLKYNAEMLKK----------------------------------------------------
g6025	71_Euk-SAR-Alveolates-Dinotoms_Durinskia-baltica-Strain-CSIRO-CS-38	DFQYKEPKVIAEIGCNHKGELEIAKELLTLAKEA-GATVGKFQKRTPKELLTPEQYNAPHNPHNSYGATYGEHREFLELSLEDHRILQQHCKSIGLEYSCSVWDTTAAKEITELNPILIKVGSPSNTHWELQKVLREYKGEVHISTGMTTKEEMEQIVKFNGDAKNRLVLYNCTSGYPVPFEDVCLLDIRLLQAKYQHRVIGFSGHHLGIAIDIAAYALGAEWIERHFTKDRTWKGTDHAASLEPAGLGKLCRDLKAFTSMTKPQD-ILNLEKEQRAKLKYNKDILDKASRK------------------------------------------------
g6025	72_Euk-SAR-Alveolates-Dinos-Peridiniales_Scrippsiella-hangoei-like-Strain-SHHI-4	SFSYSPPQFIAEIGCNHKGELEIAKELLTLAKKS-GASCGKFQKRTPKELLTPEQYNAPHNPQNSFGATYGEHREFLELSVDDHRELQKHCKEIDLEYSCSVWDTTSAKEIVSLNPKLIKVGSPSNQHWELQEVLRTYTGEVHISTGMTTKDEIEKIVVFKGDAKNRVVLYNCTSGYPVPFEDVCLLDIRILQQKYAHRVIGFSGHHLGIAIDVAAYALGATWIERHFTKDRTWKGTDHAASLEPAGLAKLMRDLHAYTSLTKNTD-ILDLEKEQRAKLKYNKDIIDKK---------------------------------------------------
g6025	73_Euk-SAR-Alveolates-Dinos-Gymnodiniales_	VEAYPLPKVIAEIGCNHKGEIEVAKELLSLAKEA-GADVGKFQKRTPKELLTKEQYDTPHNPDNSYGATYGAHREFLELSIDDHRELQVHCEKIGIEYSCSVWDTTSAREIVSLNPKLIKVGSPSNQHWEMQKVLREYIGEVHISTGMTTKEEIDRIIAFKGDAKNRVVLYNCTSGYPVPFEDVCLLEIRTLVEKYKSRVIGFSGHHLGIAVDIAAYTMGAEWNERHFTKDRTWKGTDHAASLEPAGLGKLCRDLKAVHTAMYKAEEILPLERTQRAKLKYNAEDLKKKXAAGGX---------------------------------------------
g6025	74_Euk-SAR-Alveolates-Dinos-Suessiales_Symbiodinium-sp-Strain-cladeA	ESAYLEPHVIAEIGCNHMGEKEVAKELLTLAKEA-GATVGKFQKRNPKELLTKEQYEAPHNPANSYGDTYGAHREFLELGVEDHRELQDHCKKIGLEYSCSVWDTTSAKEIVSLNPKLIKVGSPSNQHWEMQKVLREYTGDVHISTGMTTKDEIEKIVTFKGNAKERVVLYNCTSGYPVPFEDVCLLEIKTMVEKYKDRVIGFSGHHLGIAVDVAAYALGAQWNERHFTKDRTWKGTDHAASLEPAGLTKLCRDLKAWQTMSKPQE-ILEIEKPQRNKLKYNK---------------------------------------------------------
g6025	75_Euk-Stramenopiles-Ochrophytes-Pelagophytes_Pelagomonas-calceolata-Strain-RCC969	-XKYEEPHVIAEIGCNHMGQFEIAKELLTLAKQS-GATVGKFQKRCPKELLTDEQYTAPHNPHNSYGDTYGAHREFLELDVNQHHELKKHCDEIGLLYSCSVWDTTSAREIVSINPPLIKVGSPSNQHWEMQKVLREYTGMVHISTGMTTKDEVEKIVSFEGDAKNRVVLYNCTSGYPVPFEDVCLLELKLLRRRFGHRVLGFSGHHLGISVDIAAYALGATWNERHFTKDRTWKGTDHAASLEAAGLAKLCRDL
g6025	76_Euk-CCTH-Haptophytes-Chrysochromulinales_Chrysochromulina-ericina-Strain-CCMP281	PITYHEPKVMAEIGCNHMGQVEIAKELLTLTKQA-GADYGKFQKRNPKELLTPEQYSAPHNPRNSYGDTYGAHREFLELSVDQHRELKEHCDEIGLGYSCSVWDLTSAKEIVSINPDLIKVGSPSNMHWEMQKVLREYSGDVHISTGMTTKAEIEQIVSFKGDAKNRVVLYNCTSGYPVPFEDVCLLELRTLYDTFSTRVIGFSGHHLGIAVDVAAYAMGATWNERHFTKDRTWKGTDHAASLEPAGLQKLCRDLKAWKCMTKATD-ILPIEKEQRAKLKYNADEVVR----------------------------------------------------
g6025	77_Euk-CCTH-Haptophytes-Prymnesiales_Prymnesium-parvum-Texoma1	PIVYHEPKVMAEIGCNHMGDLEIAKELLTLAKQA-GAEYGKFQKRNPKELLTVEQYAAPHNPRNSYGDTYGAHREFLEFTIEQHAELKKHCEKIGLGYSCSVWDMTSAKEIASINPDLIKVGSPSNQHWEMQKILREYSGDVHISTGMTTKEEIEKIVQFKGDAKNRLVLYNCTSGYPVPFEDVCLLELRDLHALYAERVLGFSGHHLGIAIDIAAYALGATWNERHFTKDRTWKGTDHAASLEPAGLSKLCRDLKAWKCM-STKKTILPIESEQRAKLKYNASKVVK----------------------------------------------------
g6025	78_Flavobacteriaceae_bacterium_BH-SD17	VGEDYPTYIIAEIGQNHNGEVRLAKKLIDMAVDA-GASAVKFQKRDIPSELTKEAFDKPYDNPNSFGKTYGEHRMFLELDEAQHLELKEYASAKGITYFCTPCDVPSLELLERIDCPFYKVASRDLTNIPLLEALGKTGKPVIISTGMASLEDIDAAVDALQLGKDKLMILQCTSQYPCALENVNLKVMDTLKERYGFI-TGFSDHTSGVVVTAA-AVMGAAIIEKHITLDRTMKGTDQPGSLEKSGLTKLVEYIRAAEIATGDGIK-EVNPATAAAKVKLARSVTSKVNIKKGDLLTDELICLKSPGDGIKWNDRNSILGKRAVKDIDADVTLKQEDFE
g6025	79_Rhodopirellula_sp._SM50	IGRRSPCFIVAEIGQNHNGQMGMAKRLIDVAADS-GCDAVKFQKRDIRWELTEEAYNRPYENPNSFGKTYGQHREFLELDEDQHIELREYAIARGVIYFCTACDPPSVDLMQRVGNPVFKIASRDITNIPLLRKVSETNKPAIISTGMAGLEEIQEAIEAIGGTRRNLLITHCVSQYPTEIKHVNLRAMETIEKQFGCL-VGLSDHTTGIIT-CVAVAMGAPFIEKHITLSRAMPGTDHAAALEEEGLRRMVRYIRTVELAMGDGEK-AFLPEVESAKVKLARSLTSAVQIPRGTVLEETHLIMKSPGDGIPWNRREMVVGKRARVDIPPDSTLRTEDFQ
g6025	80_Rubricoccus_marinus	VGKGQASFIVAEIGQNHNGDLETALELVEMAARC-RASAVKLTKRDIASDLSREMYDRPYEGPQSFGATYGEHREALELTEDEHRVIRDHAHARGLVWFCTACDIPSVEMMERLGNPVYKVASRDLDNEPLLARIAQTGKPVILSTGMAGLEDLQIALDALGDGPEAIIVLHCVSQYPTPIDSVNLRAMDTLREATGLL-IGLSDHTTGLASSIAAV-MGACVVEKHVTLSRAARGTDHAGALEESGLRTLVKYIREAERAMGDGN-PAADPATESARQKLSRSLTLNRPLATGAEITEDALTLTSPGTGVPWRRRGEVVGRRVARDLESGTQIRFADLE
g6025	81_Flavobacteriales_bacterium	VGEDYPTYLIAEIGQAHDGSLGILHSYIDAIAET-GVDAIKFQTHIAAAESSK---HEPFVNFSYEDKTRFDYWKRMEFTKEQWKEIKSHCDDVGLEFMSSPFSNAAVDLLEEIGVKRYKVGSGEVNNFLLLEKIVRTKKPIIISSGMSSYEELDKTVEFLKRNNADISILQCTTSYPTQPEQYGLNVIGELKERYNVP-VGFSDH--SAKMTCIAATLGAEILEFHTTFSRGIFGPDAKSSLTIDELKKMVIAIRNIKKALHPIDK-NDNSKFEALKNIFEKSLSVNKDLPAGAIIKFDDLEAKKPGYGILASQFNEVIGKKLKRNLKTWEFLNEKDLV
g6025	82_Planctomycetes_bacterium	IGDEYPTFVIAEIGQNHNGSVDIAKQLIDVAAMH-QADAVKSCKRDLSCELTAEAWNRPYEGPQSFGRTYGEHRRALELTPEQHAELMAYCKSKGMEYFCSACDAPSVDVMERIGVNLYKVASRDLTNLPLIEKMAQTGKPIILAAGMATEEDVADALIAIRKHHNRIVVLQCTSEYPTPYEDCNLLAMHTIRRKFNVL-TGLSDHTIGIMTSVA-AALGACAVEKHLTLARYMKGTDHACSLEPDGLRRIVRDIRNCERALGNGV-LEPAEGVRYAREKLGRSVVTRVPIVAGQKITEDMLTLKSPGTGLKWRERDQIVGRQAKRSIPADALILRDDVE
g6025	83_Deltaproteobacteria_bacterium	IGPEEPVFIVAEVGQNHNGEMEIAKKLIDTAVAA-GVDAVKFTKRTVEDILTKKALNQPYIGPQSFGKTYGEHRKKLELSPEQHHELAQYCKEKGIIYFSSVCDPKSADLMEEIGVPLYKIASRDLVNLPLLEYVAQKGKPVILSTGMSTMEEIEEAVNLILKFNKQLILMQCTSAYPCDYSHVNLRVIETLRRKFKLN-VGYSGHTIGIAMPIVAVALGAVVIEKHITLARYMKGTDHACSLEPQGLMKVVRDIRNTEKALGNGVKIYPEEWEVRKK--LGKSIVARKDIPKGTVITRDMLTVKGPGIGLPPTHMSQLIGKRAKFDLSEDHIFSFEDVE
g6025	84_Nitritalea_halalkaliphila_LW7	RNNMSHTYVIGEIGQNHNGSVDIAKLLVDVVSRPPIMDAVKLTKRDLKQELSHSQMSRPYDNPNSFGKTYGEHREFLELSDEEHFEVYQYAKSKGLDFVETLCAIGCLSLLKLFTPDKLKVASRDLTNLPLLEALAETKIPLIVSTGMAGKKELDDAVDVITKYHSDLSILHCVSEYPTRYENVNLRTITYLKKHYPQFTIGYSDHTIGIATPIAAVGMGAEIIEKHITLDRGMKGTDQAGSLAIDGIYRMMRDIRNLDLSLGKEE-IYIEPSVQAAREKLERSIATKSHLPKGAIIQEKDLHLLSPGDGYKWAQLNELIGKKVLQDIPKDEIIYKNMIE
g6025	85_Nitritalea_halalkaliphila	---MSHTYVIGEIGQNHNGSVDIAKLLVDVVSRPPIMDAVKLTKRDLKQELSHSQMSRPYDNPNSFGKTYGEHREFLELSDEEHFEVYQYAKSKGLDFVETLCAIGCLSLLKLFTPDKLKVASRDLTNLPLLEALAETKIPLIVSTGMAGKKELDDAVDVITKYHSDLSILHCVSEYPTRYENVNLRTITYLKKHYPQFTIGYSDHTIGIATPIAAVGMGAEIIEKHITLDRGMKGTDQAGSLAIDGIYRMMRDI
g6025	86_Flavobacteria_bacterium_GWF1_32_7	-----MTYIIGEIGQNHNGSVELAKVIIDLASREKGMDAVKLTKRDLKQELSKSQMDRIYDSPHSFGRTYGEHREKLELNDEEHYEVYLYAKERGLDFVETLCAVGCLSMLRYFSPDKLKVASRDLTNLPLLEALAETKIPMIVSTGMAGKKELDDAINVITKHHSDLAILHCVSQYPTEPKNVNLNTIPYLIKNYKDFVIGYSDHTIGISTPVAAVAMGAKIIEKHITLDRRMKGTDQAGSLGPDGVHRMVRDI
g6025	87_Marivirga_sericea	----MSTYLIGEIGQNHNGSVDIAKLLIDKAAKEKPWDAVKLTKRDLNEELSASAMAKPYDNPNSFGKTYGEHREALELNDEQHFELYQYAKGYGLDFVETLCAIGCLSMLKYFTPDRLKVASRDLTNLPLLEALAETKIPIIFSTGMGGVQEIDNALEVITKHHENITILHCLSQYPSEYKNINLKSISYLQERYPNYTIGYSDHSIGISIPTAAVAMGAEVIEKHITLDRSMKGTDQKGSLAPDGMYRMVRDI
g6025	88_Marivirga_sericea_2	---MMSTYLIGEIGQNHNGSVDIAKLLIDKAAKEKPWDAVKLTKRDLNEELSASAMAKPYDNPNSFGKTYGEHREALELNDEQHFELYQYAKGYGLDFVETLCAIGCLSMLKYFTPDRLKVASRDLTNLPLLEALAETKIPIIFSTGMGGVQEIDNALEVITKHHENITILHCLSQYPSEYKNINLKSISYLQERYPNYTIGYSDHSIGISIPTAAVAMGAEVIEKHITLDRSMKGTDQKGSLAPDGMYRMVRDI
g6025	89_Roseivirga_spongicola	---MPHTYLIGEIGQNHNGSVDLAKLLIDKAAQPKPWDAVKLTKRDLAEELSASAMNRPYDSPHSFGKTYGEHRAKLELDDEQHFELYQYAKEKGLDFVETLCAIGCLSMLKLFTPDRLKVASRDLTNLPLLNAMAETKIPMVISTGMGGEQEIDDALEVITKHHNSVSILHCLSQYPSEYKNINLNSIHYLKQKYSDFEVGYSDHSIGISIPLAAVAMGATTIEKHITLDRTMKGTDQAGSLAPDGMRRMVRDI
g6025	90_Bacteroides_togonis	----MSTYIIGEIGQNHNGSVDIAKLIVDLVSRPRPMDAVKMTKRDLNEELTDSQMNRPYDSPHSFGRTYGEHRAFLELTDEEHFEVYKHAKALGLDFVETLCSVGCLSLLKLFTPDRLKVASRDLTNLPLLEAMAETKIPIILSTGMAGCKELDDALEVITRYHDNIAILHCVSQYPTAPDNLNLRTITYLKKHYGQYTIGFSDHTIGIAAPVVAVGMGAEIIEKHITIDRRMKGTDQQGSLGPDGVNRMIRDI
g6025	91_Muricauda_pacifica	-----MTYIIGEIGQNHNGSVDIAKLIIDVVSRPKTMDAIKLTKRDLNQELSASQMNRLYDSPHSFGKTYGEHRSFLELDDSQHFEIYKYAKSKGLDFVETLCAIGCLSLLKLFTPDKLKVASRDLTNLPLLSAMAETKIPIILSTGMAGEKELNQALDTIQKYHSNISILHCVSEYPTKYENVNLNTITYLKKNYPEYVIGYSDHTVGIATPIAAVSMGAEIIEKHITLDRQMKGTDQAGSLAIDGIYRMMRDI
g6025	92_Parabacteroides_merdae	MISKNETYIIGEIGQNHNGSVDVAKLIVELISRPKPMNAVKMTKRDLNEELTTSQMNRIYDTPNSFGRTYGEHRAFLELDDESHFEVFKYAKEKGLDFVETLCAKGCMSLLKLFTPDYLKVASRDLTNLPLLEIMAETKIPIILSTGMAGKQELDNALEIITRYHSDISILHCVSQYPTYPDNLNLKTISYLKKHYGQYSIGFSDHTIGISAPVVAVGMGAEIIEKHVTIDRHMKGTDQAGSLGPDGVNRMIRDIRIAEKWLGTED-LYIDKNVAVAKEKLERSIASKRLLKAGKIITEEDIHLLSPGDGFKWIQKELVIGHTVKEDIPANEIIYPKNIL
g6025	93_Parabacteroides_sp._AF18-52	-MNTKETYIIGEIGQNHNGSVDIAKLIIELVSRPKTVNAVKLTKRDLNEELTQSQMNKPYNNPNSFGKTYGEHRAFLELSDEDHFEIYKYAKSLGLEFVETLCSIGCLSLLKLFTPDILKVASRDLTNLPLLEVMAETKLPIILSTGMAGKEELDIALNVITKYHSNISILHCVSQYPTHPDNLNLRSITYLKKHYGQYKIGFSDHTIGISAPIVAIGMGAEIIEKHITIDRHMKGTDQIGSLGPDGVNRMVRDI
g6025	94_Galbibacter_marinus	-----MTYVIGEIGQNHNGSVDIAKLLIDAVKRPKIMDAVKLTKRDLSQELSASQMNRIYDTPNSFGRTYGEHREFLELNDEEHHELYKYAKDRGIDFVETLCAVGCLSLLKLFTPDRLKVASRDLTNLPLLAAMAETKIPMILSTGMAGEKELNDALDTITKYHSDVSILHCVSEYPTQYTNVNLKTITYLQKQYPQYTIGYSDHTIGIATPIAAVAMGAKIIEKHITLDRQMKGTDQAGSLAVDGIYRMMRDI
g6025	95_Arenibacter_sp._ARW7G5Y1	-----MAYIIGEIGQNHNGSVDIAKLIVDVVSRPRIMDAVKLTKRDLKQELSGSQMNRPYDSAHSFGKTYGEHREALELNDEQHFEVYTYAKSKGLDFVETLCAVGCLSILKLFTPDKLKVASRDLTNLPLLSALGETKIPIIISTGMAGEKELNDALNVIGKYHNDISILHCVSEYPTKYENVNLKTITYLKEHYGQYKIGYSDHTIGIATPIAAVAMGAEIIEKHITLDRQMKGTDQAGSLAIDGIYRMVRDI
g6025	96_Dysgonomonas_gadei	--MKKHVYIIGEIGQNHNGSVDIAKLLVELVSRPKPMDAVKLTKRDLSEELSVSQMNKIYDSPHSFGKTYGEHRAALELSDEEHFEVYKYAKERNLEFVETLCSIGCLSLLKLFTPDYLKVASRDLTNLPLLQAMAETKIPIILSTGMAGKKELDDALEVITKYHSGISILHCVSQYPTHPQNLNLNTIAYLKEYYGQYSIGFSDHTIGISAPVAAVAMGAEMIEKHVTIDRRMKGTDQAGSLGPDGINRMIRDI
g6025	97_Prolixibacter_denitrificans	-----MTYIIGEIGQNHNGSVDIAKLMIDTVVRPKPIDAIKLTKRDLAEELSESQMNRPYDSPHSFGKTYGEHRAHLELSDEQHYEIYQYARESGLEFVETICAIGAMSLLKLFSPDRLKVASRDLTNLPLLAAMAETKLPIVLSTGMTGKKELDEALETITRYHSNISILHCVSEYPTAYENVNLRTIHYLQKHYSEYTIGYSDHTIGIAAPIAAVAMGAKVIEKHITLDRQMKGTDQEGSLAPDGIHRMVRDI
g6025	98_Ignavibacteria_bacterium	MQNKKHVYIIAEAGQNHNGSMDLAKKLIDMAAMPPGVDAIKFTKRDLSEELTKEAANKIYDSPNAFGKTYGEHREKLELSYDQHIQLFNYATEKGLDFIETLTSPKAVKLAEKIKLKYIKVASRDLTNIPLLNEIGKTGIPVILSTGMGGLKEIDEALDVITKYHENIVLLHCISQYPAEYENLNLRSIKFMKDRYPFP-VGYSDHSIGIVAAVA-LALGAEFIEKHITISHTLKGSDHRSALEPEGLWRMVRDIRNMEKALGDFKKINSDVEKFRIK--LERSLCTKRKIAKGERITEDDLIMLSPGGGMSWKEKEKILGKIAKQEIDEYSL-------
g6025	99_Bacteroides_finegoldii	MITKGETYIIGEIGQNHNGSVDVAKLIVELISRPKPMNAVKMTKRDLNEELTNSQMNRIYDNPNSFGRTYGEHRAFLELDDEAHYEVYKYAKEKGLDFVETLCAKGCMSLLKLFTPDYLKVASRDLTNLPLLAAMAETKIPIILSTGMAGRQELDNALDTITRYHSNISILHCVSQYPTHPDNLNLKTISYLKKHYSQYPIGFSDHTIGISAPVVAVGMGAEIIEKHITIDRHMKGTDQAGSLGPDGVNRMIRDIRIAEKWLGTED-LYIDKNVTTAKEKLERSIASKRVLQAGEIITEEDIHMLSPGDGFKWSQKDLVIGHAVKEDIPANEIIYPKYIL
g6025	100_Bacteroides_neonati	MIKKGETYIIGEIGQNHNGSVDIAKLLVELVARPAPMNAVKMTKRDLSQELSVSQMNRPYNTPHSFGATYGEHRAFLELSDEDHFEVYKHAKTYGLDFIETLCATGCLSMLKLFSPDYLKVASRDLTNLPLLTALAETKIPIILSTGMAGKKELDDALEVITKYHNDISILHCVSQYPTHPDNLNLQTISYLKKYYGQYPIGFSDHTIGISAPIVAIGMGAEIIEKHITIDRTMKGTDQAGSLGPDGVNRMIRDIRVAERWMGKEE-LYIDKSVESAKAKLERSIASTRILPVGHVITENDLHMLSPGDGFKWSQLDEIIGKKVIYEISANEVIYSDSIK
g6025	101_Chryseobacterium_sp._36-9	--MQNNTYIIGEIGQNHNGSLDLAKLLIEMVARPPKMDAVKLTKRDLNAELSDSQMNKIYDNPNSFGRTYGEHREFLELDDEEHFECYKHAKLYGFDFVETLCAIGCLSLLKLFTPDRLKVASRDLTNLPLLAAMAETKIPIIVSTGMAGKKELDEALEVITKYHNEISILHCVSEYPTKPQNVNLNTIKYLQKNYPEYKIGFSDHTIGISTPVNAVAMGAEIIEKHITLDRRMKGTDQAGSLGPDGVNRMVRDI
g6025	102_Aequorivita_capsosiphonis	---MKQTYVIGEIGQNHNGSVELAKNIIDASITTIPVNAVKFTKRDLTEELTASEMASPYNSPNSFGKTYGEHRAFLELSDEEHFELYKYAKSKGLDFIETLCSSGCLSLLTLFTPDKLKVASRDLTNLPLLAAMAETKIPIVLSTGMGGVDELDQALETINGYHGDITILHCLSQYPAEFEHINLNSIPFLKKRYPQYTIGYSDHSIGIMVPVVAAAMGAEVIEKHITLDRTLKGTDQQGSLAPEGIFRMMRDI
g6025	103_Aequorivita_sublithincola	----MSTYVIGEIGQNHNGSVDVAKLLVDVVSRPSIMNAVKLTKRDLKQELSQSQMEKAYSGANSFGKTYGEHRAFLELNDEQHFEVYKYAKEKGLEFVETLCAIGCLSVLKYFTPDRLKVASRDLTNLPLLEALAETKIPIIISTGMAGKEELDQAINVITRYHENLSILHCVSEYPTKYENVNLRTISYLKKNYPKFKIGYSDHTIGIATPLAAIGMGAEIIEKHITLDRGMKGTDQSGSLAIDGIYRMMRDI
g6025	104_Bacteroides_sp._AF20-13LB	---MKDTYIIGEIGQNHNGSVDIAKLIVELIARPKPMNAVKLTKRDLNEELTTSQMNRIYDTPNSFGRTYGEHRAFLELSDEEHYEVYKYAKEKGLDFVETLCAKGCMSLLKLFTPDYLKVASRDLTNLPLLEVMAETEIPIILSTGMAGKKELDDALEVITKYHSQISILHCVSQYPTHPDNLNLRTIEYLKKHYGQYRIGFSDHTVGISAPIVAVGMGAEIIEKHITIDRHMKGTDQAGSLGPDGVNRMVRDI
g6025	105_Bacteroides_sp._AF37-16AC	---MKDTYIIGEIGQNHNGSVDIAKLIVELIARPKPMNAVKLTKRDLNEELTTSQMNRIYDTPNSFGRTYGEHRAFLELSDEEHYEVYKYAKEKGLDFVETLCAKGCMSLLKLFTPDYLKVASRDLTNLPLLEVMAETEIPIILSTGMAGKKELDDALEVITKYHSQISILHCVSQYPTHPDNLNLRTIEYLKKHYGQYRIGFSDHTVGISAPIVAVGMGAEIIEKHITIDRHMKGTDQAGSLGPDGVNRMVRDI
g6025	106_Fabibacter_misakiensis	-MNKTHTYLIGEIGQNHNGSVDLAKLLIDKAVQPKPWDAVKLTKRDLAEELSASAMAKPYDSPHSFGATYGEHRAKLELNDEQHFELYQYAKSKGLDFVETLCAIGCLSMLKLFTPDRLKVASRDLTNLPLLEAMAETKIPMVISTGMGGIEEIDKALEVITRHHNQVTILHCLSQYPSEYKNINLNSIHYLEKRYSGFEIGYSDHSIGIAIPIAAVAMGATTIEKHITLDRSMKGTDQAGSLAPDGIFRMVRDI
g6025	107_Prevotella_copri	MIKKGETYIIGEIGQNHNGSVDIAKLIVELIARPKPMNAVKMTRRDLNEELTATQMNRIYDTPNSFGRTYGEHRAFLELDDQAHFEVYKYAKEKGLDFVETLCAKGCLSMLKLFTPDYLKVASRDLTNLPLLSAMAETKIPIILSTGMAGKKELDDALETITRYHSDISILHCVSQYPTHPDNLNLRTITYLKKHYGQYHIGFSDHTIGISAAIA-VGMGAEIIEKHITIDRHMKGTDQPGSLGPDGVNRMVRDIRMVERWLGKED-LYIDKSVAGSKVKLERSIASLCDIKAGEVITEDKIHMLSPGDGFKWAQKDMVVGHKVVQDIPANEIIYSKYID
g6025	108_Flagellimonas_aquimarina	-----MTYIIGEIGQNHNGSVDIAKLMIDVVSRPKVMDAIKLTKRDLNKELSASQMSRPYNTSHSFGTTYGEHRSFLELDDQQHFEIYKYAKLKGLDFVETLCAVGCLSLLKLFTPDKLKVASRDLTNLPLLSAMAETKIPIILSTGMAGEKELNNALDTIGRYHSNISILHCVSEYPTKYENVNLKTITYLKKNYPRFVVGYSDHTVGIATPIAAVAMGAEIIEKHITLDRQMKGTDQAGSLAIDGIYRMMRDI
g6025	109_Bacteroides_stercoris	---MKSTYIIGEIGQNHNGSVDIAKLIVDLVSRPRPMDAVKMTKRDLNEELTDSQMNRPYDSPHSFGRTYGEHRAYLELTDEEHFEVYKHAKSLGLDFVETLCSKGCMSLLKLFTPDRLKVASRDLTNLPLLEVMAETRIPIILSTGMAGKKELDDALEVITRYHNDISILHCVSQYPTQPDNLNLRTITYLKQHYGQYHIGFSDHTIGIAAPVVAVGMGAEIIEKHVTIDRRMKGTDQQGSLGPDGVNRMIRDI
g6025	110_Muribaculaceae_bacterium_Isolate-113_HZI	---MPQTYIIGEIGQNHNGSVDIAKLIVDLVARPRPMDAVKMTKRDLKEELTVSQMNRIYDSPNSFGKTYGEHRAALELSDEEHFEVYKHAKSKGLDFIETLCAVGCLSMLKLFVPDRLKVASRDLTNLPLLEALAETRLPIILSTGMSGKEELDTALNLITRYHDDISILHCVSQYPTAPDNLNLLTIPYLKENYPGYRIGFSDHTIGISAPVVAVGMGAEIIEKHITIDRHMKGTDQAGSLGPDGVNRMVRDI
g6025	111_Chryseobacterium_hominis	NFDGKEVYIIGEIGQNHNGSVDIAKLIVELCSRPNRINAVKLTKRDLKEELSDSQMNQIYASPNAFGKTYGQHREFLELSDEEHFEVYKYTKEKGLDFVETLCSIGCLSLLKLFQPDYLKVASRDLTNLPLLEVMAETKIPMILSTGMAGKRELDDALDVITKQHDNISILHCVSQYPTHPDNLNLNTIKYLQNNYSDYSIGFSDHTIGIAAPIVAVGMGAQIIEKHITIDRNMKGTDQAGSLGPDGVYRMVRDIRVTEKWMGKEE-LYIDKNVISAKNKLERSIATKVDLNAGDIIAEEHLHLLSPGDGFKWNEKDKLIGKTVASHIPKNEIIYSDLIK
g6025	112_Prevotella_sp._Marseille-P4119	MIKKGETYIIGEIGQNHNGSVDIAKLIVELIARPKPMNAVKMTRRDLNEELTTTQMNRPYNTPNSFGKTYGEHRAFLELDDQAHFEVYKYAKEKGLDFIETLCAKGCLSMLKLFTPDYLKVASRDLTNLPLLAAMAETKIPIILSTGMAGKKELDDALETITHYHNDISILHCVSQYPTHPDNLNLRTITYLKKHYGQYHIGFSDHTIGISAAIA-VGMGAEIIEKHITIDRHMKGTDQPGSLGPDGVNRMVRDIRMVEHWLGTED-LYIDKSVAASKEKLERSIASLREIKAGDVITENDIHMLSPGDGFKWAQKDSVVGHKALRDIPANEIIYNNMID
g6025	113_Marinirhabdus_gelatinilytica	-----MTYVIGEIGQNHNGSVDIAKAIIDVVARPKRMDAVKLTKRDLAQELSASQMARPYDTPNSFGKTYGAHREYLELDDVQHYDCYQYAKEKGLDFVETLCAVGCLSILNHFTPDRLKVASRDLTNLPLLDALAQTKIPIIVSTGMAGERELNEALETLTRHHEEISILHCVSQYPTEYENVNLNTIPYLQEKYPQYTIGYSDHTVGIATPVAAVAMGAKILEKHITLDRQMKGTDQAGSLEIDGIYRMMRDI
g6025	114_Crocinitomix_catalasitica	-MQNNNTYLIGEIGQNHNGSVEIAKLIIDLISRPKGMDAVKLTKRDLNQELSQSQMARLYDNDNSFGTTYGEHREYLELNDEEHFEVYKHAKSKGLEFVETLCATGCLSMLKLFTPDKLKVASRDLTNLPLLAALAETKIPIIVSTGMAGKKELDDAIEVITKHHSDLSILHCVSQYPTHPKNVNLKTISYLLKNYSDYTIGYSDHTIGISMPVAAVACGAEIIEKHITLDRRMKGTDQAGSLGPDGVHRMVRDI
g6025	115_Bacteroides_intestinalis	----MSTYIIGEIGQNHNGSVDIAKLIVDLVSRPRPMDAVKLTKRDLNEELTDSQMNRPYDSPHSFGRTYGEHRAFLELTDEEHLEIYKHAKALGLDFVETLCSKGCLSLLKLFTPDRLKVASRDLTNLPLLEVMAETKIPIILSTGMAGKKELDDALEVITRYHDNISILHCVSQYPTQPDNLNLKTISYLKQHYGQYCIGFSDHTIGIAAPIVAVGMGAEIIEKHVTIDRRMKGTDQQGSLGPDGVNRMIRDI
g6025	116_Bacteroidetes_bacterium_GWB2_41_8	--MSESTYIIGEIGQNHNGEVEIAKKLIDVVTQPKPMDAVKMTRRDLSEELSASEMFRPYDNPNSFGKTYGEHRAFLELNDEQHFEVFRYAKSKGLEFVETLCAKGCLSMLRLFAPDRLKVASRDLTNLPLLEAMAETKIPIILSTGMTGKKELDDALGIITKYHSNISILHCLSQYPSEYQNINLLTIQYLKEQYPQFTVGYSDHSIGILMAVA-VGMGAEIIEKHITLDRNMKGTDHRGSLEPEGIWRMMRDIRNTEFAIGEKA-IFVSDKVLATRVKLERSVATLRTIAAGEVITENDLHLLSPGDGYKWAEKDKVAGKKALVDIPANEIIYPEMLE
g6025	117_uncultured_bacterium	-MQHCHTYIIGEIGQNHNGSVDVAKLTIDMVAREKKMDAIKLTKRDLKAELSKSQMDKPYDSIHSFGKTYGEHRAFLELSDQQHYEIYKHIKQHGFDCIETLCAIDCLSLLKLFIPDKLKVASRDLTNLPLLEALAETAIPIILSTGMAGKKELDDALNVITKYHDQISILHCVSQYPTRPENINLNSISYLIENYPEYRIGYSDHTIGISTPVAAVALGAKVIEKHITIDRRMKGTDQSGSLGPDGVNRMVRDI
g6025	118_Bacteroides_graminisolvens	MIIKGETYIIGEIGQNHNGSVDIAKLIVELIARPKPMNAVKMTRRDLNEELTTTQMNRPYVNKNSFGATYGEHRAFLELDDGSHFEVYKFAKEKGLDFVETLCAKGCLSMLKVFTPDYLKVASRDLTNLPLLAAMAETKIPIILSTGMAGKKELDDALEIITHYHNDISILHCISQYPTHPDNLNLATINYLKKHYGQYHIGFSDHTIGVSAAIA-VGMGAEIIEKHITIDRHMKGTDQPGSLGPDGVNRMVRDIRMVEHWMGTED-LYIDKSVAGSKEKLERSIASLVEIKAGGVITEDQIHMLSPGDGFKWAQKDMVIGHKALQDIPAHEIIYPNLIN
g6025	119_Moorea_producens	INDDSDCFVIAEIGNNHQGSLEKCKEMFRIAKEC-GANAVKLQKRDNRALYTKAAFDRPYDHENSFGLTYGEHREFLEFGAYEYQELKKYAEEVGITFFSTAFDIPSADFLGELDMPAYKIASGDLKSLPLIKHVAQFQKPMIVSTGAATLEDVQRVYDAIMPINPQLCILQCTASYPADFEELELKVIETYRELFGDIVIGLSSHDNGIAMAVAAYVLGARVIEKHFTLNRAMKGTDHAFSLEPTGLRKMVRDLRRRQAF-GDGVKVHLNERPAYLK--MGKKLVAADNLPVGHVLRAEDIAMKSPGDGLPPYELDNVIGKVLTKPLRVDESITLAGLV
g6025	120_Flaviramulus_ichthyoenteri	-----MTYIIGEIGQNHNGSVDIAKLIVDVVSRPKQMNAVKLTKRDLAQELSASQMKRPYNGSHSFGKTYGEHRDFLELNDEEHFEIYKYSKDKGLDFIETLCAVGCLSLLKLFTPDKLKVASRDLTNLPLLGALAETKIPMIISTGMAGERELEDAINVITKYNSDLSILHCVSEYPTRYENVNLKTITYLQKKYPKYKIGYSDHTIGIATPIAAVAMGAKIIEKHITLDRQMKGTDQAGSLAIDGIYRMMRDI
g6025	121_Bacteroides_gallinarum	---MKSTYIIGEIGQNHNGSVDIAKLIVDLVSRPRPMDAVKMTKRDLNEELTDSQMNRPYDSPHSFGRTYGEHRAYLELTDEEHFEVYKHAKSLGMDFVETLCSKGCMSLLKLFTPDRLKVASRDLTNLPLLEVMAETRIPIILSTGMAGKKELDDALEVITRYHNDISILHCVSQYPTQPDNLNLKTITYLKQHYGQYSIGFSDHTIGIAAPVVAVGMGAEIIEKHVTIDRRMKGTDQQGSLGPDGVNRMIRDI
g6025	122_Brumimicrobium_salinarum	--MNDHTYIIGEIGQNHNGSVEIAKLIIDLISRPKGMDAVKLTKRDLTQELSQSQMDRPYDNPNSFGKTYGEHREYLELSDEEHFEVYKYAKEKGLEFVETLCATGCLSLLKLFTPDRLKVASRDLTNLPLLAALAETKIPIIVSTGMAGKKELDDAIETITKYHNDLSILHCVSQYPTHPKSVNLRTINYLIKNYSDYTIGYSDHTIGISTPVAAVASGAKIIEKHITIDRRMKGTDQAGSLGPDGVHRMVRDI
g6025	123_Prevotella_sp._oral_taxon_472	---MEHTYIIGEIGQNHNGSVDIAKLLVELVARPKPIDAVKLTKRDLNEELSESQMNRPYDNPNSFGRTYGEHRAYLELSDEEHFEVYKYAKALGLDFVETLCAKGCLSMFKYFTPDKLKVASRDLTNLPLLEALAETKVPIILSTGMSGKEELDNALNTICRYHNDISILHCVSQYPTEPDNLNLLTIKKLQKDYGQYTIGFSDHTIGISAPVVAVGMGAKIIEKHITIDRGMKGTDQKGSLGPEGVRRMVRDI
g6025	124_Chitinispirillum_alkaliphilum	VGAGHPVFVIAEVGINHQGDIDIAKKLIKEAKNC-GADAVKFQKRSISRILTREGLEMPYENSNSFGKTYGEHKRALELDETDYVELKRFCAQNEILFCASGWDEESIDFLDSIDVPFFKMASADLTNLPLLEHTAKKDKPVILSTGMACLEDVRNAYVTVGKHNDKIAILQCTSTYPSKFSEINLNVLHTFKKEFPDAVIGFSGHELGIAIPVA-VGLGACIIEKHFTLDRTMKGGDHAASLEPQGFAKMVRDIHHTEAM-GSFEKIQDSEYPIFKK--LTKSIVSACELCKDDVITADMLTTKGPGTGISPTRMEAVIGKRVAKLIPADSVIKEEDIL
g6025	125_Anaerolineales_bacterium	VGHGHPAFVIPEAGTNHMGQPEIAHKMIDLASWC-GVDAVKFQKRNVDRILTRDGLDAPYTGPHSFGPTYGEHRRALEFTFEVFQDLKRHAAEKGLEFLASAWDEESVDFLDDLGVLAFKIASADLTNHPLLKHTGGKGKPVLLSTGMSTPEEIDQAVDLLRAGDAPFALLQCTSTYPSAFGEINLRVMDTYRARYNCV-VGYSGHEMGIAIPVA-VALGASIIERHYTLDRTWKGSDQAASLEPSGLSKMVRDIRHVEEAMGDGRKLYHSEVAVRKK--LAKSVVSAVDVPKGTVIEAEMITTKGPGTGISPAQLDEVIGRRAARDIAADQVIKMEDLK
g6025	126_Bacteroides_sp._AF39-11AC	---MKSTYIIGEIGQNHNGSVDIAKLIVDLVSRPRPMDAVKLTKRDLNEELTDSQMNRPYDSPHSFGRTYGEHRAFLELTDEEHLEVYKHAKALGLDFVETLCSKGCLSLLKLFTPDRLKVASRDLTNLPLLEVMAETKIPIILSTGMAGKKELDDALEVITHYHDNISILHCVSQYPTQPDNLNLKTISYLKQHYGQYCIGFSDHTIGIAAPIVAVGMGAEIIEKHVTIDRRMKGTDQQGSLGPDGVNRMIRDI
g6025	127_Sphingobacteriales_bacterium_46-32	MRNNNHTYIIGEIGQNHNGSVDLAKLLVEVAARPQPMDAVKLTKRDLKEELSASQMSRSYDSPHSFGKTYGEHRAALELNDEQHFEVYKHAKSLGLDFVETLCAKGCLSMLKLFQPDRLKVASRDLTNLPLLQALAETKIPIIISTGMAGKNELDAAIETITHYHDNISILHCVSQYPTEPENANLRTITYLLKNYPQYTIGYSDHTIGISAPVAAVAMGARVIEKHITLDRKMKGTDQAGSLGIDGINRLVRDIRVMELSMGVED-IFIEEATAGAKVKLERSLATNKSIKAGTVITEADLHMLSPGDGFKWEQRDKVVGKAVVSDIEADEIIYPQHLN
g6025	128_Lishizhenia_tianjinensis	-MKNKGTYVIGEIGQNHNGSVDLAKLLVEIAARPKPMDAVKLTKRDLNYELSDSQMRRPYNTPNSFGATYGEHREFLELNDEQHFEVYKHAKQHGLDFVETLCAISCLSMLKYFTPDRLKVASRDLTNLPLLNALAETKIPIIISTGMAGKKELDEALDVISKHHQDISILHCVSEYPTQYQNVNLNTIKFLQKEYSQFKIGYSDHTIGISTPIAAVAMGAEIIEKHITLDRKLKGTDQAGSLAIDGMYRMMRDI
g6025	129_Bacteroides_cellulosilyticus	---MNSTYIIGEIGQNHNGSVDIAKLIVDLVSRPRPMDAVKLTKRDLNEELTDSQMNRPYDSPHSFGRTYGEHRAFLELTDEEHFEVYRHAKSLGLDFVETLCSKGCLSLLKLFTPDRLKVASRDLTNLPLLEVMAETKIPIILSTGMAGRKELDDALEVITRYHNNISILHCVSQYPTQPDNLNLRTITYLKQHYGQYCIGFSDHTIGIAAPIVAVGMGAEIIEKHVTIDRRMKGTDQQGSLGPDGVNRMIRDI
g6025	130_Salegentibacter_salegens	EKKCKSTYLIGEIGQNHNGSFELAKQIIDLAAMPKGMDAVKFTKRDLTQELSASEMKKPYLSPNSFGKTYGEHRKALELSDEQHFALFKYAKLKNLDFVETLCSPSCLSLLKYFEPNKLKVASRDLTNLPLLEALAETKIPIILSTGMTGKQELDEALEVITRIHSKISILHCVSEYPTHPQHVNLRSLDYLLKNYGEYSIGYSDHTIGISVPVAAVAKGAQIIEKHITIDRSMKGTDQKGSLGIDGVRRMVRDIRLMEMALGRED-IFIQDAVQAVRNKLERSLATNRTIMKGEIMLEEDIHLLSPGTGYKWNERFRIIGKKTSQIIYKDEIILPGHIS
g6025	131_Moorea_bouillonii	INDDSDCFVIAEIGNNHQGSLEKCKEMFRIAKEC-GANAVKLQKRDNRALYTKAAFDRPYDHENSFGLTYGEHREFLEFGAYEYQELKKYAEEVGITFFSTAFDIPSADFLGELDMPAYKIASGDLKSLPLIKHVAQFQKPMIVSTGAATLEDVQRVYDAVMPINPQLCILQCTASYPADFEELDLKVIETYRELFSDIVIGLSSHDNGIAMAVAAYVLGARVIEKHFTLNRAMKGTDHAFSLEPTGLRKMVRDLRRRQAF-GDGVKVHLNERPAYLK--MGKKLVAADNLPVGHVLRAEDIAMKSPGDGLHPYELDNVIGKVLTKPLRVDESITLAGLV
g6025	132_Prevotella_sp._DNF00663	---MKHTYIIGEIGQNHNGSVDIAKLLTELIARPKPIDAVKLTKRDLEEELSETQMNRVYDSPNSFGRTYGEHRAFLELSDEEHYEVYKFAKQLGLEFVETLCAKKCLSLLKLFTPDRLKVASRDLTNLPLLEVMAETKIPIILSTGMSGKKELDDALEIITKYHDDISILHCVSQYPTMPDNLNLLTIKYLQKHYGQYTIGFSDHTIGIAAPIVAVGMGAQIIEKHITIDREMKGTDQKGSLGPDGVRRMVRDI
g6025	133_Bacteroides_reticulotermitis	MITKGQTYIIGEIGQNHNGSVDIAKLIVELIARPKPMNAVKMTRRDLNEEFTNTQMNRPYENANSFGKTYGEHRAFLELDDDAHFEVYKFAKDKGLDFVETLCAKGCLSMLKLFTPDYLKVASRDLTNLPLLASMAETKIPIILSTGMAGKKELDDALEAITHYHDEISILHCVSQYPTHPGNLNLNTIRYLKKHYGQYRIGFSDHTIGISAAIA-VGMGAEIIEKHITIDRHMKGTDQPGSLGPDGVNRMVRDIRMVEHWLGTED-IYIDKSVAGSKEKLERSIASKYEIKAGEVITKDKIHMLSPGNGFKWAQNDMIIGHKAIKDIPANEIIYQNLID
g6025	134_Bacteroides_stercorirosoris	--MSNSTYIIGEIGQNHNGSVDIAKLIVDLVSRPRPMDAVKMTKRDLNEELTDSQMNRPYDSPHSFGRTYGEHRAFLELTDEEHFEVYKHAKSLGLDFVETLCSKGCLSLLKLFTPDRLKVASRDLTNLPLLEVMAETRIPIILSTGMAGRKELDDALEVITRYHDDISILHCVSQYPTHPDNLNLKTIGYLKQHYGQYTIGFSDHTIGIAAPIVAVGMGAEMIEKHVTIDRRMKGTDQQGSLGPDGVNRMIRDI
g6025	135_Planctomycetes_bacterium_RBG_16_43_13	VGDGERVFIIAEAGINHNGSLEIAKKLVDAAVDA-GVDAIKFQKRDVKSMLTKSAYEKPYNGGNSFGRTYGEHREKLELSEADFYELKRYADEKGIIFFASPWDEKSADLLDALDVPVYKIGSPDLTNIPLCTYIAKKGKPIILSTGMSEMWEVEEAVKAITKYNSQLILMHCISMYPAPFEELRLNCINILQSKFGVP-VGYSGHSGWVAT-IAAVSLGACVIEKHITLDRNMKGGDHKFSLEPLELKEMVTNIRNVERSLGFDK--YLLQGEIPFRQKLGKSIVLRRKVKKGTILKKDMLTCKSPAEGVSPMMIENIIGKPVTADLNEDDILHGSDLK
g6025	136_Prevotella_maculosa	---MEATYIIGEIGQNHNGSVDIAKLLTELVSRPMPIDAVKLTKRDLAEELSSSQMNRPYDTPNSFGKTYGEHRQFLELSDEEHYEVYKYAKSLGLEFVETLCAKGCLSLLRLFTPDRLKVASRDLTNLPLLEALAETRIPIILSTGMAGKKELDEALEVITKYHDNIAILHCVSQYPTEPDNLNLLTIRYLQKHYGQYTIGFSDHTIGIAAPIVAVGMGAKIIEKHITIDRGMKGTDQKGSLGPDGVRRMVRDI
g6025	137_Polaribacter_tangerinus	--MKNKTYVIGEIGQNHNGSVDIAKLLVDVVSRPKIMDAVKLTKRDLKQELSASQMNRPYANNNSFGATYGEHREFLELNDEEHFEVYKYAKEKGLDFIETLCAKGCLSILKLFTPDKLKVASRDLTNLPLLDALAETKIPIIFSTGMGGKKEIDDAIGVISKHHNNISILHCVSEYPTRYENVNLKTISYLQKNYSQYTIGYSDHTIGIATPLAAIAMGAKIIEKHITLDRQMKGTDQIGSLAIDGIYRMMRDI
g6025	138_Prevotella_oulorum	---MESTYIIGEIGQNHNGSVDIAKLLTELVARPQPINAVKLTKRDLSEELSSSQMNRPYDNPNSFGKTYGAHRQFLELSDEAHFEVYKYAKSLGLDFVETLCAKGCLSMLRLFTPDRLKVASRDLTNLPLLEALAETRIPIILSTGMAGKKELDEALAVITKYHDNIAILHCVSQYPTEPDNLNLLTIRYLQKHYGQYTIGFSDHTIGIAAPIVAVGMGAKIIEKHITIDRGMKGTDQKGSLGPDGVRRMVRDI
g6025	139_Prevotella_sp._HJM029	---MESTYIIGEIGQNHNGSVDIAKLLTELVARPQPINAVKLTKRDLSEELSSSQMNRPYDNPNSFGKTYGAHRKFLELSDEAHFEVYKYAKSLGLDFVETLCAKGCLSMLRLFTPDRLKVASRDLTNLPLLEALAETHIPIILSTGMAGKKELDEALAVITKYHDNIAILHCVSQYPTEPDNLNLLTIRYLQKHYGQYTIGFSDHTIGIAAPIVAVGMGAKIIEKHITIDRGMKGTDQKGSLGPDGVRRMVRDI
g6025	140_Flavobacterium_enshiense	-----MTYIIGEIGQNHNGSVELAKVIIDLASREKGMDAVKLTKRDLKQELSKSQMDRVYDSPHSFGRTYGEHREKLELSDEEHFEVYKHAKEKGLDFVETLCAVGCLSMLKYFNPDKLKVASRDLTNLPLLVALAETKIPIIISTGMAGKKELDNAIDVITKYHDDLSILHCVSQYPTEPMNVNLNTINYLQKYYADYEIGYSDHTIGIATPVAAVAMGAKIIEKHITLDRRMKGTDQAGSLGPDGVHRMVRDI
g6025	141_Marinilabiliales_bacterium	-MKNNNTYIIGEIGQNHNGSVEVAKVIIDLISREKGMDAVKLTKSDLTCELSNSQMQRPYNSPHSFGSTYGEHREFLELSDEEHFDVYKYAKSKGLDFVETLCSTSTLTLLKKFTPDKLKVASRDLTNLPLLEALSETKLPIILSTGMAGIKELEDALKIITKNHSDIYILHCISQYPTEPQNVNLKTITYLLKNYAHYTIGYSDHTIGISTPVAAVALGARIIEKHITLDRRMKGTDQAGSLGPDGVYRMVRDI
g6025	142_Bacteroides_timonensis	---MNSTYIIGEIGQNHNGSVDIAKLIVDLVSRPRPMDAVKLTKRDLNEELTDSQMNRPYDSPHSFGRTYGEHRAFLELTDEEHFEVYRHAKSLGLDFVETLCSKGCLSLLKLFTPDRLKVASRDLTNLPLLEVMAETKIPIILSTGMAGRKELDDALEVITRYHNNISILHCVSQYPTQPDNLNLKTITYLKQHYGQYCIGFSDHTIGIAAPIVAVGMGAEIIEKHVTIDRRMKGTDQQGSLGPDGVNRMIRDI
g6025	143_Sinomicrobium_pectinilyticum	-MSDKGTYIIGEIGQNHNGSVDIAKLIIDLACRPKPMNAVKLTKRDLNQELSQSQMDAPYTGVNSFGPTYGEHREALELNDEEHFEVYKYAKDKGIDFVETLCAIGCLSMLKLFSPDYLKVASRDLTNLPLLAALAETKIPMIISTGMAGKEQLDEAIDTISAYHSNISILHCVSQYPTEPQNVNLSTITYLKKNYSRFKIGYSDHTIGISTPLAAVAMGAEVIEKHITIDRRMKGTDQIGSLGPDGVNRMVRDI
g6025	144_Bacteroidetes_bacterium	--MKKHTYIIGEIGQNHNGSADIAKLIIDLASRKQAMDAVKLTKRDLRCELTNSAMQKPYDSPHSFGKTYGEHRAHLELSNEEHYECYKHAKEKGLDFVETLCAIGCLDLLKLFTPDRLKVASRDLTNIPLLEAMAETKIPMILSTGMANKEDLDRALNSVTRYHSHISILHCLSEYPAQYHNINLNTIRYLKEHYGAYTIGYSDHSVGIMMPTAAVAMGAEIIEKHITIDRELKGTDQRGSLAPNGIFRMVRDI
g6025	145_Bacteroides_oleiciplenus	---MMSTYIIGEIGQNHNGSVDIAKLIVDLVSRPRPMDAVKMTKRDLNEELTDSQMNRPYDSPHSFGRTYGEHRAFLELTDEEHFEVYKHAKSLGLDFVETLCSKGCLSLLKLFTPDRLKVASRDLTNLPLLEVMAETRIPIILSTGMAGRKELDDALEVITRYHTNISILHCVSQYPTQPDNLNLRTIGYLKQHYGQYTIGFSDHTIGIAAPIVAVGMGAEIIEKHVTIDRRMKGTDQQGSLGPDGVNRMIRDI
g8262	1_Bacteroidetes_bacterium	LPFVTIQLPIYNELYVVERLIDNIARFDYPKDKFEIHILDDSTDETVEITRRKVAEYKAKGFQIEQFHRTDRTGFKAGALRE--TPKKGEFIAIFDADFLPKPDFLRATIPHFDDPK-VVVQTRWEHINQDYSIITRLQAMQLNVHFTVEQQGRHAGNYLLQFNGTAGVWRKTTIEDAGGWEADTLTEDLDLSIRAQLKGWKIIYLEKVGAPAELPAEMNGLKSQQFRWMKGGAETAKKMLPTVWRSNMPLGKKLHASIHLLSSSVFVFIFIVGVFSVPLLFIELQFGT-----NFLGGFLIGMLAIIAVYYVAELEKESYPKMLFKFIILFPVFLALSMGLSLHNTVAVIQGYLGKKSPFVRTPKFDIKGLADTLKNKKYLTSKITWTTFFEGILALY…
g8262	2_Lewinella_cohaerens	YPFVTVQLPIYNEMYVIERLIDAVAEFDYPKDRYEIHILDDSTDETLDIVAAKVAEYKAKGYNIEQVTREIRQGFKAGALRDGMSAAKGEFMAIFDADFLPKKDFLLRTLPFFQDEK-VVVQTRWEHINEDYSLITRLQALQLNVHFTVEQVGRMNGEYMLQFNGTAGVWRRKTIEDAGGWEADTLTEDLDLSIRSQLKGYKIRFLENIGSPAELPAEMNSFKSQQFRWMKGGAETAKKMLPTVWRSDLSLNQKVHATSHLLASSVFLFVFLAGISSVPLLFFDLIEMGFS--KNFFAYFLVGLLSIIAIYYVAANQEKDFGKAVTKFILLFPLFLALSMGLSLHNSVAVLQGYRGKKSPFIRTPKFNIKNITDSFKKQNYLTKKLTWTTIGEGLLSLY…
g8262	3_Lewinella_nigricans	WPFVTVQLPIYNEMYVIERLIDNITSFDYPKDRFEIHILDDSTDETVEITRRKVEEYRAKGFNIEQIIRKDRQGFKAGALRD-MPYAKGDFMAIFDADFLPRPDFLKNTMPYFQDEE-IVVQTRWEHINEGYSLITKLQAIQLNVHFTVEQAGRMRGDYLLQFNGTAGVWRRQTIEDAGGWEADTLTEDLDLSIRAQLKGWKIRFLEQIGSPAELPAEMNSLKSQQFRWMKGGAETARKMLPTVWRSDLSLRQKIQATSHLLSSSVFLFVFITGVFSVPLLFLELMEVGVD--SKYFAVFLIGLLSIIAVYYVAIPQGESFAKSFFKFLFLFPLFLALSMGLSLHNSVAVIQGFLGKQSPFVRTPKFNIKNLRDSFSRNKYVIRKLSWTTVFEGLLALY…
g8262	4_Phaeodactylibacter_xiamenensis	WPFVTVQLPIYNELYVIERLIDSVAAFDYPTDRFEIHILDDSTDETIEVVRKKVEAVRAKGFNIEQIRREKRQGFKAGALRDGMEYAQGEFIAIFDADFLPRPDFLQQTIPHFQDPE-VVVQTRWEHINQDYSLITRLQALQLNVHFTVEQVGRMSGDYLLQFNGTAGVWRRETIEHAGGWEADTLTEDLDLSIRAQMKGWRIHFLEHIGSPAELPVEMNSLKSQQFRWMKGGAETAKKMLPAVWRSTFTLNQKIHATSHLLASSIFLFVFITGVSSVPLLFLDLIELGFS--KNFFAYFLVGLLSVIGIYYVAPVHRDSFGKALFKFIFLFPLFLALSMGLSLHNTVAVLQGFRGKKSPFVRTPKFNIKTMRDSFRKHKYLSKKITWTTVLEGLLALY…
g8262	5_Saprospiraceae_bacterium	WPFVTIQLPVFNEMYVVDRLVDNIMKLDYPKDRFEVHVLDDSTDETAGITRRKVAEYKAKGFHIEQILRCDRKGFKAGALKD--MPRNGEFIAIFDADFMPKSNFLKSTLTHFHDKK-VVVQTRWEHLNENYSLITRLQALQLNAHFRVEQQGRQAGNYLLQFNGTAGVWRRTAIDDAGGWEADTLTEDLDLSIRAQLKGWKIVFLEEIGSPAELPSEMNGLKSQQFRWMKGGAETARKILPTVWHSHLSLAQKIHATLQLGGSTVFVCVFIMGVFSVPLLLFKTQLGTAIFYGFLGMLALIGVHYTANVQAPG-KEGGSFLHRFVKFILLFPLFLALSMGLSLHNSVAVLQGWLGKKS-FIRTPKFNIQGLTGTFRSRNYLTTKVNWTTLFEGLLALY…
g8262	6_Lewinella_sp_W8	FPFVTVQLPIYNEYYVIGRLIDAVTKFDYPRDRFEIHILDDSTDETVDLVAAKVEEYRAQGFNIEQIIREKREGFKAGALRD-MSVARGEFLAIFDADFVPEPDFLQRTIPHFADPE-VVVQTRWEHINQDYSLITRLQALQLNVHFTVEQVGRMNGGHLLQFNGTAGVWRRDTIEAGGGWQPDTLTEDLDLSIRSQLAGYKIHFLEEVGSPAELPVEMNSFKSQQHRWMKGGAETARKMLPSVWKSDLSFGHKVHATAHLLGSTIFLFVFLCGVFSVPLLFLELVEFGFS--KNFFAIFLAGLLSVIGIYYTAANKEQSFLKSVFKFLVLFPLFLALSMGLSLHNTVAVLQGYRGKKSPFVRTPKFNINSIKDRLQSRKYLNGRLNLITIGEGLLSLY…
g8262	7_Haliscomenobacter_hydrossis	-PFVTIQLPLYNEKYVVERLIDNMVQMDYPRDRFEIHVLDDSTDETQELVKARVAYHQAQGINIEQIRRKERKGYKAGALKDGMEFAKGEFMAIFDADFLPRPDFLKKTVPHFQDPN-VVVQTRWEHINEDYSLITRLQALQLNVHFTVEQVGRMEGKHFLQFNGTAGLWRRKTIEDAGGWEADTLTEDLDLSIRSQLKGYKIKFLEDISVPSELPADMNALKAQQFRWMKGGAETARKMLPIVWNSNMSIMQKL
g8262	8_Lewinella_persica	YPFVTVQLPIFNEFYVIARLIDAVAEFDYPKDRFEIHILDDSNDETVALVAEKVEEYRAKGFNISQIIRDKRQGFKAGALRD-MPVAKGEFIAIFDADFVPDPAFLQRTIPHFADPE-VVVQTRWEHINQNYSIITRLQALQLNVHFTVEQVGRMNGGHLLQFNGTAGVWRAATIEAGGGWQPDTLTEDLDLSIRSQLAGYKIHFLEEVGSPAELPIEMNSFKSQQHRWMKGGAETAKKMLPDVWKSDLAFGHKVHATAHLLGSTIFLFVFLCGVFSVPLLFLELAALGFS--KNFFAVFLAGLLSVIGIYYTAANKEESFLKSVLKFILLFPLFLALSMGLSLHNTVAVLQGYRGKKSPFVRTPKFNINTIKDKLTSKKYLSGKLNLITVGEGLLSLY…
g8262	9_Lewinella_xylanilytica	LPFVTVQLPIYNEYYVIGRLIDAVAAFDYPKDRYEIHVLDDSDDETVDLVAKKVAEYRARGYRIRQIIRPNREGFKAGALRDGMREAKGEFIAIFDADFVPPPTFLCRTVPHFADPR-IVVQTRWEHLNENYSLITRLQALQLNVHFTVEQVGRMKGGHLLQFNGTAGIWRREAIDAGGGWQPDTLTEDLDLSIRSQLAGYRIRYLEGEGSPAELPVDMNGFKSQQHRWMKGGAETARKMLPDIWRSGLALGTKIHATVHLLASSIFLFVFVCGVISVPLLFLELEKFGFS--KHFFALFLTGLLSVVTVYFVAANREKRFGKSLIKFFILFPLFLALSMGLSLHNSIAVLQGYRGQKSPFVRTPKFNISSVRDKFRSKKYFSGRLNGITLGEGVLSLY…
g8262	10_Lewinellaceae_bacterium_SD302	WPMVTVQLPIFNEYYVIERLIDAVAAFDYPRDRFEIHILDDSNDETVEVVANKVAELKAQGYNIEQIQREKRQGFKAGALKDGTKVANGEFLAIFDADFVPEPDFLRRTIPHFNDPS-VVVQTRWEHINRDYSLITKLQALQLNVHFTVEQVGRMKGGHLLQFNGTAGIWRKKAVEAGGGWEADTLTEDLDLSIRTQLAGYRIKFLEQVGSPAELPVEMNSFKSQQHRWMKGGAETCRKMLPSVWNSDLAFGHKVHATSHLMGSTIFLFVFVCGVFSVPVLLLELVDMGFS--KNFFAIFLIGLLSIIAIYYTAANQDKNFLRSFFRFLYLFPLFLALSMGLALHNTVAVIEGYRGKKSPFVRTPKFNINSIRDKIKTSKYLTGKLNWITIGEGLLAIY…
g8262	11_Lewinella_agarilytica	YPFVTVQLPIYNEYYVIGRLIDAVAKFNYPKDRFEIHILDDSTDETVELVASKVDEYRAKGFNIDQIIREKRQGFKAGALRD-MPVAKGEFVAIFDADFVPDPEFLQRTIPHFADPE-VVVQTRWEHINQDYSIITRLQALQLNVHFTVEQVGRMNGGHLLQFNGTAGVWRRATIEAGGGWQPDTLTEDLDLSIRSQLAGYKIHFLENVGSPAELPVEMNSFKSQQHRWMKGGAETAKKMLPSVWKSDIKLGHKIHATAHLLGSTIFLFVFLCGVFSVPLLFLELVEFGFS--KNFFAIFLAGLLSVIGIYYTAANKEQSFLKSVLKFLLLFPLFLALSMGLSLHNTVAVLQGYRGKKSPFVRTPKFNINTIKDKLTSQKYLNGKLNLITIGEGVLSLY…
g8262	12_Lewinella_sp_IMCC34191	CPFVTVQLPIYNEYYVIGRLIDAVTAFDYPKDRYEIHILDDSTDETTELVAAKVRAYRAEGYQIRQIIREERTGFKAGALRDGTEEARGEFIAIFDADFVPAPDFLRRTIPHFSDSR-VVVQTRWEHLNEPYNLITRLQAMQLNVHFTVEQVGRMRGGHLLQFNGTAGVWRRKAIAAGGGWQPDTLTEDLDLSIRSQLAGYRIVYLERVGSPAELPVDMNSFKSQQHRWMKGGAETARKLLPEVWRSSLPLDTKLHATVHLMASSIFLFVFLCGVCSVPLLFVDLAPFGID--KDVFALFLVGLLSVVTVYYVGASKAESVARSVPKFLLLFPVFLSLSMGLSLHNSVAVLQGYRGKKSPFVRTPKFNLRSVSDSLRSRKYLTGRLSWITVGEGLLSIY…
g8262	13_Lewinella_sp_4G2	YPFVTVQLPIFNEFFVIGRLIDTVAQFNYPKDRFEIHILDDSTDETVELVAGKVAEYKAQGFNIEQIIREKRQGFKAGALRD-MPRARGEFIAIFDADFVPDVDFLQRTIPHFADPE-VVVQTRWEHINQDYSIITRLQALQLNVHFTVEQVGRMNGGHLLQFNGTAGVWRAKTIEAGGGWQPDTLTEDLDLSIRSQLAGYKIHFLEEVGSPAELPVEMNSFKSQQHRWMKGGAETAKKMLPSVWKSDMGFWHKVHSTAHLLGSTIFLFVFLCGVFSVPVLFLELVDLGFS--KNFFAVFLIGLLSVIAIYFTAANKDRNFLRSVGKFLLLFPLFLALSMGLSLHNTVAVLQGYRGKKSPFVRTPKFNINTIRDKISSKKYLKGKLNLITIGEGLLCLY…
g8262	14_Roseivirga_echinicomitans	YPLVTVQLPVYNELYVVERLIDAVASIDWPKDKLEIQVLDDSNDETVDLIAAKVAEWQAKGIDIAQVRRPERKGFKAGALQYGMKIAKGEFIAIFDADFVPEEDFLKNTVPHFAQDEKIVVQSRWGHINENYSMLTKLQAFGLNTHFFVEQNGRSSGGHFLNFNGTAGVWRKSCINDAGGWKADTLTEDLDLSYRAQLKGWRIFYVSNTVAPAELPAAMGAIKSQQYRWTKGAAETSKKLLPQVLRSNLSFGTKFHAAFHLLNSAIFICIVITAILSVPVLFIRNLSTGWVTLLNISSIFLLGYIFLIIFYWNGKEKREGFWKTLKEFVPQMFMLLSVFLGLSIHNAVAVFEGWIGKKTPFVRTPKFNIKSKKEGWKGNKYFVKKINPLTVVEGLLSVY…
g8262	15_Lewinella_sp_IMCC34183	LPFVTVQLPIFNEYYVIGRLIDAVAAFDYPRDRFEIHVLDDSTDETVALVAAKVAAYRAQGVRIRQIIRPHRDGYKAGALRDGMAEARGEFMAIFDADFVPNPQFLRRTIPFFADPATGVVQTRWEHLNQDYNLITRLQALQLNVHFTVEQVGRMKGGHLLQFNGTAGVWRRAAIEAGGGWQPDTLTEDLDLSIRSQLAGYHIRYLEEVGSPAELPVEMNGFKSQQHRWMKGGAETARKLLPTVWRSGLATGHKVHATVHLLASSIFLFVFLCAVFSVPLLFLTLAEFGVS--KHIFGVFLAGLLSVIAVYYVAANTDPSFFRSVVKFLILFPLFLALSMGLSLHNSVAVLQGYRGRKSPFVRTPKFNINSVADRLRSKRYLSGSLNWITVGEGLLSLY…
g8262	16_Roseivirga_seohaensis	HPVVTVQLPVYNELYVVERLIDAVASLDWPKDKLEIQVLDDSNDETVDLIAAKVAEWQAKGIDITQVRRPERKGFKAGALQYGMKIAKGEFIAIFDADFVPEKDFLKNTVPHFAQDEKIVVQSRWGHINENYSMLTKLQAFGLNTHFFVEQNGRSSGGHFLNFNGTAGVWRKSCINDAGGWKADTLTEDLDLSYRAQLKGWQIFYVSNTVAPAELPAAMGAIKSQQYRWTKGAAETSKKLLPQVLKSNLSFGTKFHAAFHLLNSAIFICIVVTAMLSIPVLFIRNLSTGWVTLLNISSIFLLGYIFLIIFYWNGKEKREGFWKTLKEFVPQMFMLLSVFLGLSIHNAVAVFEGWIGKKTPFVRTPKFNIKSKKEGWKGNKYFVKKINPLTVVEGLLSLY…
g8262	17_Fibrisoma_limi	LPVVTLQLPVYNELYVVERLIDSVVKLRYPKDKLQIQVLDDSTDETVEIIAAKVNEYKQAGFDIEHVRRPERKGFKAGALAYGLEFAKGEFVSIFDADFVPDPNFLLKTVPHFADPK-VIVQTRWEHLNEDFSLMTQLQAFGLNAHFTIEQSGRYAAGFLANFNGTGGVWRKEAIYDAGGWQSDTLTEDLDLSYRAQLRGWKFVYREDIGSPAELPVAMNALKSQQYRWMKGAAECARKLFVKVLKTPVSLPMKLHAAVHLFSSATFILVLVLGIMSVPLIYIRSRHPEWEWVFFVINMFQVNLLILISFYGIP--FWLLSHENKAKLGWYFPMYSSLMMGLSLHNTIAVVEGYIGRRTPFVRTPKFNVKSARDSWAANKYVSRQISWLTVVEGLLTLY…
g8262	18_Flavobacteriales_bacterium	LPFVTVQLPLYNELYVVERLIDSIVKFDYPKDKFEIQILDDSTDETVEIVAKKVTEYTALGFNIYQHRREIRTGFKAGALAEGLAISKGEFIAIFDADFLPDSSFLKKTVPYFQNQK-IVVQTKWEHLNKNYSLLTRLQAFGLDAHFTVEQTGRNTKNHFINFNGTAGIWRKSCIEDAGGWEADTLTEDLDLSYRAQLKGWKFQYLEKLGSPAELPAAMNALKNQQFRWTKGAAECTRKNLLKVLKNKIPFNTKVHALFHLMNSSIFICIVLLAVLSIPMLIIKNNFVEYALFFKLGSFFILSVLFLSIYYFTSSSSYENKLRAFIHFIFLFPLFLSVSMGLSLHNAIAVIEGYMGKKSPFIRTPKFNIIEKKDVWKKNKYLVSSVSFLTVLEFLMTVY…
g8262	19_Fibrisoma_sp_HYT19	LPVVTLQLPVYNELYVVERLIDSVVKLRYPKDKLQIQVLDDSTDETVGIIAAKVSEYRQQGFDIEHVRRPERKGFKAGALAYGLEFAKGEYVSIFDADFVPDPDFLLKTVPHFADPK-VIVQTRWEHLNENFSLMTQLQAFGLNAHFTIEQSGRYAAGFLANFNGTGGVWRKAAIYDAGGWQSDTLTEDLDLSYRAQLRGWKFVYREDIGSPAELPVAMNALKSQQYRWMKGAAECARKLFVKVLKTPVSLPMKLHAAIHLFSSATFILVLVLGIMSVPLIYIRSRHPEWEWVFYVINLFQFNLLILISFYGIP--FWLLSHESKAKLGWYFPMYSSLMMGLSLHNTIAVIEGYIGRKTPFVRTPKFNVKSARDSWAANKYVSRKINWLTIVEGLLTLY…
g8262	20_Lewinella_marina	YPFVTVQLPIYNEYYVIGRLIDAVAAFDYPKDRYEIHILDDSTDETVELVAEKVREYRARGYQIEQIIRPRRQGFKAGALRD-MSEARGEFLAIFDADFVPAPDFLCRTIPHFADER-VVVQTRWEHLNEDYSLITRLQALQLNVHFTVEQVGRMKGGHLLQFNGTAGVWRREAIEAGGGWQPDTLTEDLDLSIRSQLAGYRIRYLERVGSPAELPVEMNSFKSQQHRWMKGGAETARKMLPAVWSSGLPFRHKVHASAHLLASSIFLFVFLCGVFSVPLLFLELAELGFN--KNFFAFFLGGLLSVIGVYYAAANKEPSFVKSLLKFLFLFPLFLALSMGLSLHNSVAVLQGYRGKKSPFVRTPKFNINSVTDKLRARKYLSGSFNWITLGEGVLALY…
g8262	21_Roseivirga_ehrenbergii	HPVVTVQLPVYNELYVVERLIDAVASLDWPKDKLEIQVLDDSNDETLDLIAAKVAEWQVKGIDITQVRRPERKGFKAGALQYGMKIAKGEFIAIFDADFVPEKDFLKNTVPHFAHDGKIVVQSRWGHINENYSMLTKLQAFGLNTHFFVEQNGRSSGGHFLNFNGTAGVWRKSCINDAGGWKADTLTEDLDLSYRAQLKGWQIFYVSNTVAPAELPAAMGAIKSQQYRWTKGAAETSKKLLPQVLRSNLSFGTKFHAAFHLLNSAIFICIVVTAMLSIPVLFIRNLSTGWVTLLNISSIFLLGYIFLIIFYWNGKEKREGFWKTLKEFVPQMFMLLSVFLGLSIHNAVAVFEGWIGKKTPFVRTPKFNIKSKKEGWKGNKYFVKKINPLTVVEGLLSLY…
g8262	22_Spirosoma_linguale_DSM_74	LPRLTVQLPVYNELYVVERLIDAVVLLKYPKDKLDIQVLDDSTDETVSIIARKVAEYKKQGFDIEHIRRPERKGFKAGALAYGLTLAKGEFVAIFDADFVPDPEFLLKTVPHFADPK-VIVQTRWEHLNEDFSLITQLQAFGLNAHFTVEQSGRYAAGLLANFNGTGGVWRKVAIADAGGWQSDTLTEDLDLSYRAQLRGWKFVYREDVGSPAELPVAMNALKSQQYRWMKGAAECARKLFVNVLKTPVSLSMKLHAFFHLFSSATFILVLILGVMSVPLIYIRSQHPEWEWVFVVINLFQFNLLILITFYGIP--VWFLKGANKARLAWYFPMYSSLMMGLSLHNTIAVIEGYMGRKTPFVRTPKFNVKTAADSWAANKYISRRINWLTIAEGFLALY…
g8262	23_Spirosoma_radiotolerans	LPVVTIQLPVYNELYVVERLIDAVVQLHYPKDKLDIQLLDDSTDETVAIIARKIADYKRQGFAIEHIRRPERNGFKAGALAYGLTIAKGELLAIFDADFVPDPEFLLKTVPHFADPK-VIVQTRWEHLNEDFSLITQLQAFGLNAHFTVEQSGRYAAGLLANFNGTGGVWRKAAIVDAGGWQSDTLTEDLDLSYRAQLRGWKFVYREDVGSPAELPVAMNALKSQQYRWMKGAAECARKLFVNVLKSPVSFSMKLHAFFHLFSSATFILVLLLGVMSVPLIYIRSQHPEWEWVFVVINLFQFNLLILITFYGIP--VWFLKGANKSRLAWYFPMYSSLMMGLSLHNTIAVIEGYMGRKTPFVRTPKFNVKTATDSWAANKYISRRISWLTVVEGLLALY…
g8262	24_Roseivirga_spongicola	CPIVTVQLPIYNELYVVERLIDAVAKLEWPEDKLEIQVLDDSNDETVELVAAKVNEWKTKGLDIQHIRREDRKGFKAGALQYGTSIAKGEFLAIFDADFVPQPDFLKGSVPHFDSDEKIVVQTRWGHINEKYSMLTKLQAFGLNTHFRVEQNGRAQGGHFLNFNGTAGIWRRTCIADAGGWKADTLTEDLDLSYRAQLNGWKIFYTPEIVAPAELPAAMGAIKSQQYRWTKGAAETSRKLLPKVLKAPLPLGTKFHATFHLLNSAVFICIVITALLSVPVLFIRNQSDSWELLMDISMMFLMGYVFLVIFYWNGKDDELSFWQNLKTFAPQMFMLLSVFLGLSVHNALAVFEGLMGKKSPFVRTPKFNIKDKKDSWKGNIYFSKKINPLTVIEGLLSLY…
g8262	25_Spirosoma_fluviale	LPRLTVQLPIYNELYVVERLIDAVVLLKYPKEKLDIQLLDDSTDETVSIVARKVAEYKQQGFDIEHIRRPERKGFKAGALAYGLTLAKGEFVAIFDADFVPDPEFLLKTVPHFSDPKVAIVQTRWEHLNEDFSLITQLQAFGLNAHFTVEQSGRYAAGLLANFNGTGGVWRKVAIADAGGWQSDTLTEDLDLSYRAQLRGWKFVYREDVGSPAELPVAMNALKSQQYRWMKGAAECARKLFVNVLKTPVSLSMKLHAFFHLFSSATFILVLILGVMSVPLIYIRSQHPEWEWVFVVINLFQFNLLILITFYGIP--VWFLKGANKARLAWYFPMYSSLMMGLSLHNTIAVIEGYMGRKTPFVRTPKFNVKTAADSWAANKYISRRISWLTIAEGFLALY…
g8262	26_Roseivirga_sp_XM-24bin3	YAVVTVQLPIYNELYVVERLIDAVAQLEWPKDKLEIQVLDDSNDETVELVAAKVNEWKAKGLDIQHVRREDRKGFKAGALQYGTSIAKGEFLAIFDADFVPQPDFLKGSVPHFDSDEKIVVQTRWGHINEKYSMLTKLQAFGLNTHFRVEQNGRAQGGHFLNFNGTAGIWRKTCIADAGGWKADTLTEDLDLSYRAQLNGWKIFYTPEIVAPAELPAAMGAIKSQQYRWTKGAAETSRKLLPKVLKAPLPLGTKFHATFHLLNSAVFICIVITALLSVPVLFIRNQSDSWEWLMNISMMFLMGYVFLVIFYWNGKDDELSFWQNLKTFAPQMFMLLSVFLGLSVHNALAVFEGLMGKKSPFVRTPKFNIKDKKDSWKGNIYFSKKINPLTVIEGLLSLY…
g8262	27_Spirosoma_pollinicola	LPSVTIQLPVYNELYVVERLIDAVVKLQYPIDKLDIQVLDDSTDETVAIIARKIADYKRLGFDIEHIRRPERKGFKAGALAYGLTIAKGELMAIFDADFVPDPEFLLKTIPHFSDPKVAIVQTRWEHLNEDFSLITQLQAFGLNAHFTVEQSGRYAAGLLANFNGTGGVWRKAAIVDAGGWQSDTLTEDLDLSYRAQLRGWKFVYREDVGSPAELPVAMNALKSQQYRWMKGAAECARKLFVNVLKSPVSLTMKLHAFFHLFSSATFILVLILGVMSVPLIYIRNQHPEWEWVFVVINLFQFNLLILITFYGIP--VWFLKGANKARLAWYFPMYSSLMMGLSLHNTIAVIEGYMGRKTPFVRTPKFNVMTAADSWAANKYISRRISWLTVAEGFLALY…
g8262	28_Cytophagales_bacterium_CG12_big_fil_rev_8_21_14_0_65_40_12	YPKVTVQLPVYNELYVVERLIDSVAGLDWPSEKLEIQVLDDSNDETVELIAVAVAKWKAEGIDIIQIRRAERKGFKAGALQYGLNIAKGEFIAIFDADFIPEPDFLKNTVPHFAKDEKIVVQSRWGHINENYSMLTKLQAFGLNTHFFVEQNGRSSGGHFLNFNGTAGIWRKTCITDAGGWKADTLTEDLDLSYRAQLKGWQIFYVSNTVAPAELPAAMSAIKSQQYRWTKGAAETSRKLLPQVLRSKLSFGTKFHATFHLLNSAIFICIVITALLSVPVLFIRNLTTGWQVLINVSTIFLLGYVFLIIFYWNGKENREGFWKTLKEFIPQMFMLLSVFLGLSFHNAVAVFEGFIGKKTPFIRTPKFNITDKKIGWKGNKYFNKKINGLTAIEGLLSLY…
g8262	29_Spirosoma_endophyticum	LPRVTVQLPIYNELYVVERLIDAIVRLEYPKDKLDIQLLDDSTDETVELIARKVNEYKQQGFDIEHVRRPVRTGFKAGALAYGLEFAKGEFIAIFDADFVPDPEFLIKTIPNFADPKVGIVQTRWEHLNEDFSLMTQLQAFGLNAHFTIEQSGRNAAGFLANFNGTGGVWRKVAIADAGGWQSDTLTEDLDLSYRAQLRGWKFVYREDIGSPAELPVAMNALKSQQYRWMKGAAECARKLFGKVLRTPVSFTMKLHAFFHLFSSATFILVLILGVMSVPLIYIRSHHPEWEWVFYVINLFQFNLLILITFYGIP--LWFLKPTTKTKLVWYFPMYSSLMMGLSLHNTIAVIEGYIGRKTPFVRTPKFNVTTSADQWDANVYVSRRVNWLTVVEGFLSIY…
g8262	30_Spirosoma_spitsbergense	LPLVTIQLPVYNELYVVERLIDAVARIQYPKDKLDIQLLDDSTDETVAIIAEKVAEYKQQGFAIEHIRRPERTGFKAGALGYGLTLAKGELIAIFDADFVPDPDFLLKTVPHFSDPQVGIVQTRWEHLNENFSLITQLQAFGLNAHFTVEQSGRYAGGYLANFNGTGGVWRKEAIIDAGGWQSDTLTEDLDLSYRAQLRNWKFVYREDIGSPAELPVAMNALKSQQYRWMKGAAECARKLFVKVIKTPISLPMKLHAFFHLFSSATFILVLVLGVLSVPLIYIRSQHPEWERVFMIINLFQLNLIILITFYGIP--VWFLTGTSKAKLIWYFPMYSSLMMGLSLHNTIAVIEGYIGRKTPFVRTPKFNVKAATDSWAANKYINRRVSWLTVAEGALTLY…
g8262	31_Spirosoma_rigui	LPYVTIQLPVYNELYVVERLIDAVALLKYPREKLDIQLLDDSSDETVDIIAAKVAYYQQRGLTIEHIRRPERTGFKAGALGYGLTFARGEFIAIFDADFVPDPDFLLKTIPHFSDPSVAIVQTRWEHLNEDFSLITQLQAFGLNAHFTIEQSGRYAAGLLANFNGTGGVWRKVAIADAGGWQSDTLTEDLDLSYRAQLRGWKFVYREDVGSPAELPVAMNALKSQQYRWMKGAAECARKLFVKVLRTPVSLSMKIHAFYHLFSSATFILVLILGIMSVPLIYIRSRHPEWEWVFLVINLFQLNLLILITFYGVP--FWLLEKENKAKLAWYFPMYSSLMMGLSLHNTIAVIEGYIGRKTPFVRTPKFNVTTSADSWNANKYVSRQLGWLAIAEGLLALY…
g8262	32_Fabibacter_sp_4D4	YPMVTVQLPVYNELYVVERLIDAVASFDWPKDKLEVQVLDDSNDETIELIAKKVTEWQAKGVDVQQVQRPERKGFKAGALQYGMSIAKGEFIAIFDADFVPEADFLKNSVPHFQKDEKIVVQTRWGHINEEYSMLTKLQAFGLNTHFFVEQNGRSQGGHFLNFNGTGGVWRKECIEDAGGWKADTLTEDLDLSYRAQLKGWQIFYTPDVVAPAELPAAMSAIKSQQYRWTKGAAETSIKLLPKVLKAPLSLGTKFHATFHLLNSAVFICIVVTAFLSVPVLLIRNLSDSWEILMNVSMIFLMGYAFLIVFYWNGKEKRDGFWKTAKDFVPQMFMLLSVFLGLSVHNAVAVFEGLIGKKTPFVRTPKFNITGKKDTWKGNKYFKKKINPLTALEGFLGLY…
g8262	33_Spirosoma_montaniterrae	LPRVTVQLPIYNELYVVERLVDAVVKLNYPKDKLDIQVLDDSTDETAAILAAKVAEYQQQGFAIEHVRRPERNGFKAGALGYGLTFAKGEFIAIFDADFVPDPQFLLNTIPHFSDPKVAIVQTRWEHLNEDFSLLTQLQAFGLNAHFTIEQSGRYAADFLANFNGTGGVWRKTAIADAGGWQSDTLTEDLDLSYRAQLRGWKFVYREDVGSPAELPVAMNALKSQQYRWMKGAAECARKLFVKVLKTPVSPAIKLHAFFHLFSSATFILVLILGVMSVPLIYIRSRHPEWEWAFYVINLFQFNLLILISFYGIP--FWLLKRESPAKLAWYFPMYSSLMMGLSLHNTIAVIEGYVGRKTPFVRTPKFNVTTAKDSWAANKYISRRVSWLTIVEAGLALY…
g8262	34_Spirosoma_oryzae	LPRVTVQLPVYNELYVVERLIDAIAQLNYPADKLDIQVLDDSTDETVSIIASRIAHYQQLGVPIEHVRRPERTGFKAGALSYGLTFAKGDLVAIFDADFVPDPDFLIKTVPHFTDPNVGIVQTRWEHLNENFSLMTQLQAFGLNAHFTIEQSGRYEAGYLANFNGTGGVWRKTAIYDAGGWQSDTLTEDLDLSYRAQLRGWKFVYREDIGSPAELPVAMNALKSQQYRWMKGAAECARKLFWKVLRTPVSLSMKLHAFFHLFSSATFILVLILGIMSVPLIYIRNLHPEWEWVFYVINLFQFNLLILITFYGIP--FWFFERENKARIIWYFPMYSSLMMGLSLHNTIAVIEGYAGRKTPFIRTPKFNVTTARDRWDANKYVSRKINWLTVIEGLLMLY…
g8262	35_Larkinella_soli	VPFVTIQLPVYNELYVAERLIDSIAALNYPREKLEIQVLDDSTDETVDIIAHRVAHFRRHGLDIRHIRRPDRKGFKAGALAYGLQQAKGEFLAIFDADFVPDPDFLLKTIPHFENPKVGIVQTRWTHLNEDYSILTQLQAFGLNAHFFVEQGGRNADGYFMNFNGTAGVWRKQAILEAGGWSSDTITEDLDLSYRAQLKGWKFVYREDIGSPAELPVAMKALKSQQYRWMKGAAECARKLMLRVLRAPVSLRVKIHAFFHLLSSSTFILVFLLGVLSVPVLYIRHPEYDW--VFFLLGFFQVNLLILLSFYGIP-YWLERRGRLERLGLYYFPMYSSLMMGLSLHNSIAVIEGFIGRKTPFVRTPKFNVDAGGSSWRTNKYVHRSINWLTVAEGLLMVY…
g8262	36_Spirosoma_luteum	LPRVTIQLPVYNELYVVERLIDAIVQIQYPKDKLDIQVLDDSTDETVAIIARKVAEYQQQGVPIEHIRRPERTGFKAGALGYGLTLAKGELIAIFDADFVPDPDFLLKTVPHFSDPRVGIVQTRWEHLNEEFSLITQLQAFGLNAHFTVEQSGRYAGGYLANFNGTGGVWRKEAIIDAGGWQSDTLTEDLDLSYRAQLRNWTFVYREDVGSPAELPVAMNALKSQQYRWMKGAAECARKLFVKVIKTPISLPIKLHAFFHLFSSATFILVLVLGVLSVPLIYIRSQHPEWEGVFTVINLFQFNLVILLTFYGIP--IWFLKGTNKAKLIWYFPMYSSLMMGLSLHNTIAVMEGYMGRKTPFVRTPKFNVTTAKDNWAANKYINHRVSWLTVAESALTLY…
g8262	37_Desulfobulbus_propionicus_DSM_2032	LPLVTIQLPLFNEPYVAERLIDNIVAMDYPRDRFEVQVLDDSTDNTTELCEQKAAFYRAQGIDIRVIHRTDRTGFKAGALSEGLLHAKGAFIAIFDADFLPNKQFLRNTVPYFQDERVGVVQTRWTHLNDDYSLFTKLQALQLNVHFTIEQMGRKAGHHFLQFNGTAGIWRKQAIDDAGGWKADTLTEDLDLSYRAQLKHWEIIYLEDVEAPAELPVEMNGIKSQQFRWMKGGAENARRLTPVILRSDLDLATKMHALAHLFNSSIFVAVLMIAVTSVALLPFDDLGVDTRFGLSLLGLVGVATVYFYANINLL--PRPLSWKQVLALIVYFPLLLTMSMGLSFHNSVAVIEGYLGIKS-FVRTPKYNIV-GRIRQRMDNTQKN-PISNTLLEGLLT-L…
g8262	38_Pontibacter_roseus	WPPVTVQLPVYNERYVVERLIDSVAALDYPRHLLHIQLLDDSTDDTRAIIQQKIASYAGSGLRLEHIQRPERIGYKAGALQFGLERATGDFIAIFDADFVPNSDFLKRTIPGFAHDRVGVVQTRWGHLNRDYSLLTRLQAFGLNAHFTVEQSGRNNGRHFINFNGTAGVWRKSCIVDAGGWKHDTLTEDLDLSYRAQLRGWEFRYLEQVEAPAELPAAMGAIKSQQFRWTKGAAETARKHLPEVLSSRLSLPTKLHAVFHLLNSGVFVCVLLTGLLSIPILYLKDQQPELAPLFKLGALLVGSMVALLAFYWTAYQQTKSVWQTTRRFLPEFFLFLSLSMGLSLHNSVAVLEGYAGKKTPFIRTPKHNLVHRRDSWRQHVYGVASINPVTLLEGLLALY…
g8262	39_Desulfobulbaceae_bacterium_BRH_c16a	-PFVTIQLPLFNEPYVAERLVDNIVAMEYPRDRFEVQILDDSTDETTSLCEKKAEQYRNQGFDIKVIHRTDRSGYKAGALSEGLRQAKGEFVAIFDADFLPDKRFLQNTVPYFQDSKVGVVQTRWTHLNENYSLFTKLQALQLNVHFTIEQMGRKTGQHFLQFNGTAGIWRKRAIEDAGGWKADTLTEDLDLSYRAQLKNWQIVYLEDVEAPAELPVEMNGIRSQQFRWMKGGAENARRMTPIILRSDLHVTTKL
g8262	40_Nonlabens_sediminis	VPFVTIQLPVFNEAYVMERLLDNIALMDYPRHKLEIQVLDDSTDETVKTTAAHVDKLAATGLDIKHITRTNRVGFKAGALKEGLEIAKGEFIAIFDADFLPESDWLKKTVIYFKNPEIGVVQTRWGHLNRDFSILTQVQAFALDAHFTLEQVGRNSKGHFINFNGTAGIWRKQTIIEAGNWEGDTLTEDLDLSYRAQLKGWKFKYLEDVTTPAELPIVLSAARSQQFRWNKGGAENFRKMAKRVVTNKLSFKSKVHGILHLLNSTMFLNVLIVGVLSVPMLFIKNTYAHLAPYFYAMSFFVLSSIIFFICYWFMKNTYGGGFKNFISYIGMFFTFFSIAMGFSLHNSIAVIEGHIGKRSEFVRTPKFNLAAVGKNWKSNKYLRKNLSKNLIIEFLLILY…
g8262	41_Ekhidna_lutea	YPIVTIQLPVFNERYVVERLIDAVMKIQYPKDKLEIQILDDSTDETVGIIAEKVNEYLADGWDIKQIRRPERVGFKAGALAYGLEKAKGEFIAIFDADFVPNPQFLMRTLSKFQNEKVGMIQTKWSHLNTDYGSLTKIQAFWLDAHFTVEQKGREHAGSFINFNGTAGVWRKACIQDAGGWQYDTITEDLDLSYRAQLKGWKFVYREEIESPAELPVLIPAVKSQQYRWNKGAAETARKTLGKVLTSNIGWNHKIRAVFHLLNSSVFLLLLIAAVLSIPMLYIYNPDLAL--VFDLGSIFIIGFLAMGFFYWVA-AKATHPEYTFRYFIKNFPIFLAFSMGMALHNSIAVVEGYLGIKTPFVRTPKFNVQSKGDSWKGNQYLSK-VLTPVTMEGLLSIY…
g8262	42_Flavobacteriaceae_bacterium_MAR_2010_188	IPLVTIQLPVYNEFYVMKRLLENISLMDYPKDKLEIQVLDDSTDESLEETKLKIEKLKETGLDIQHLVRSKREGFKAGALKDGLKTAKGEYIAIFDSDFMPKKDWLRKTIPFFKNPEIGVVQTRWSHLNRKYSLLTRVQAFALDAHFTLEQTGRNIKGHFINFNGTAGVWRKECILDAGNWQGDTLTEDLDLSYRAQLKEWKFKYLEDVETPAELPVVMSAAKSQQFRWNKGGAENFKKMLGSIIKSKMPLKSKVHGILHLLNSTMFLNILIVAVLSIPILYIKHEYDSLSNYFYVLSFFVLSTLIFFVCYWFVKKMYGGGFNKFLEYIGMFVTFFSIAMGFSLHNSLAVIEGHLGKKSEFIRTPKFNISSLKDSYKGNKYLKKKLSANIVIEGLLMIY…
g8262	43_Nonlabens_tegetincola	VPFVTIQLPVFNEAYVMERLLDNIALMDYPRHKLEIQVLDDSTDETVKTTAAHVEKLAATGLDIKHITRTNRVGFKAGALKEGLEIAKGEFIAIFDADFLPESDWLKKTVIYFKNPEIGVVQTRWGHLNRDFSILTQVQAFALDAHFTLEQVGRNSKGHFINFNGTAGIWRKQTIIEAGNWEGDTLTEDLDLSYRAQLKGWKFKYLEDVTTPAELPIVLSAARSQQFRWNKGGAENFRKMAKRVVSNKLSFKSKVHGILHLLNSTMFLNVLIVGVLSVPMLFIKNTYAHLAPYFYAMSFFVLSSIIFFICYWFMKNTYGGGFKNFISYIGMFFTFFSIAMGFSLHNSIAVIEGHIGKRSEFVRTPKFNLAAVGKNWKSNKYLRKNLSKNLIIEFLLILY…
g8262	44_Lutibacter_sp_1KV19	IPYVTIQLPVYNELYVIERLLENIAKIEYPKDKLEIQVLDDSTDQSVELTKKIIDKLSQTGLDIKQIKRIDRVGFKAGALKEGLEIAKGEYIAIFDADFLPKKDWLKKTIPYFKDDKVGVVQTRWGHINRNYSILTRIQAFALDAHFSLEQVGRNSKGHFINFNGTAGVWRKECILDAGNWEGDTLTEDLDLSYRAQLKNWKFKYLEDVETPAELPIVISAARSQQFRWNKGGAENFRKMFWKVVSSKISVKTKVHGLLHLLNSTMFLNIFIVAVLSIPMLYIKNEYAHLKNYFYVMSFFIVSTMIFFICYWFMKKRYGTGFKSFVRYIAMFITFFSIAMGFSLHNSIAVMEGHLGKSS-FIRTPKFNVNSIKDSWKGNIYITKKLSPNIIIEGVLTLY…
g8262	45_Sediminitomix_flava	LPNVTVQLPVYNEKYVVERLIDCICKLDYPKEKLEIQVLDDSTDETVEIIANKVSFWKNEGIDIQHIQREIRTGFKAGALDYGLKICKGQFIAIFDADFLPESDFLQQTINAFQEDI-GVVQTRWGHVNQDFSFLTKLQAFGLDAHFTVEQGGRNSAGSFINFNGTAGVWRKQAIEDGGGWQADTLTEDLDLSYRTQMSGWKFKFVESVVSPAELPVYMPSVKSQQFRWNKGGAECARKHLSSLWKQSLPFQTKFHATFHLLNSSIFISLLVAALVSVPLLILENEILKA--LFHISSVFFIGFMSVGYFYYLS-AKRLKGKGAKKYFFKRFPVFLIVVMGLSLHNALAVLEGLLGFKSPFIRTPKFGVDAKEKNWQSNKYIRYEISWLTIGEGILACY…
g8262	46_Nonlabens_sp_MIC269	VPFVTIQLPVFNEAYVMERLLDNIALMDYPRHKLEIQVLDDSTDETVKTTAAHVDKLAATGLDIKHITRTNRVGFKAGALKEGLEIAKGEFIAIFDADFLPESDWLKKTVIYFKNPEIGVVQTRWGHLNRDFSILTQVQAFALDAHFTLEQVGRNSKGHFINFNGTAGIWRKQTIIEAGNWEGDTLTEDLDLSYRAQLKGWKFKYLEDVTTPAELPIVLSAARSQQFRWNKGGAENFRKMAKRVVTNKLSFKSKVHGILHLLNSTMFLNVLIVGVLSVPMLFIKNTYAHLAPYFYAMSFFVLSSIIFFICYWFMKNTYGGGFKNFISYIGMFFTFFSIAMGFSLHNSIAVIEGHIGKRSEFVRTPKFNLAAVGKNWKSNKYLRKNLSKNLIIEFLLILY…
g8262	47_Fabibacter_pacificus	YPHVTVQLPVYNELYVVERLIDAVANFDWPKDKLEVQVLDDSNDETVDLIAEKVAEWQQKGIDIQQVRRPDRKGFKAGALQYGLTIAKGEFIPIFDADFVPEMDFLKQTIPHFDKDDKIVVQTRWGHINENYSILTKLQAFGLNTHFFVEQNGRSQGGHFLNFNGTAGVWRKSCIADAGGWKADTLTEDLDLSYRAQLKGWQIFYTPNTVAPAELPAAMSAIKSQQYRWTKGAAETSRKLLPKVLKADLSFATKFHATFHLLNSAVFICIVLTAMLSVPVLFIRNLSDSWHLLMRISMIFLMGYVFLAIFYWNGKEERKGFWKTLKEFVPQMLMLLAVFLGLSVHNAVAVFEGLIGKKSPFVRTPKFNITDKKGTWKGNKYFAKKINALTALEGLLGLY…
g8262	48_Adhaeribacter_sp_HMF7616	LPFVTVQLPVYNEQYVVERLIDAITALDYPLEKLQIQVLDDSNDITRDLVAAKVAFYQAQGFDITQVLRPERTGYKAGALEYGLNLATGEFIAIFDADFLPAPSFLKQTLIKFKNPEVGLVQTRWGHVNSNYSLLTKLQAFGLNAHFTVEQTGRSCGHYFINFNGTGGVWRKTCILDAGGWQTDTLTEDLDLSYRAQLRHWEFRYLEPIIAPAELPVTMPAIKSQQYRWTKGAAENARKNLGPVFQSNKPWSTKIHALFHLGNSSVFVCVFLLALLSVPILFIPDYYPHLQAYFLSQELFLISLASLIAFYWTSRCSSPNQAASWLQFCPRFFWFLCFSMGLSLHNTVAVLEGYAGKKTPFIRTPKFNIQKASDPWRNNLYRTASINFLMLLEGILALY…
g8262	49_Gramella_portivictoriae	YPYVTIQLPLYNEAYVVERLLKNISKVDYPREKLEIQVLDDSTDDSVHITSLLVQQLRQEGLDIQHIRRKTRTGFKAGALKEGLEIARGEYIAVFDSDFVPGKNWLKQTLPYFKNPRIGVVQTRWGHLNRDYSLLTRIQAFALDFHFIMEQTGRNFGRNFINFNGTAGIWRKECILDAGNWSGDTLTEDLDLSYRAQMKKWEFKYLEHVETPAELPVVISAARSQQFRWNKGAAENFRKNYGKLLRDRASFSTKFHGFFHLLNSSMFLIVLFLAVLSLPVLYISNPAFDW--YFNLVAVFALSTLIFFLCYYVASRIHGKGFRSFLRFVGMFLTFFSIAMGFSVHNSLAVLEGHLGKRSEFIRTPKFNIAEGGGKWKGNKYLSGKFSRNVIIEGLLFLY…
g8262	50_Winogradskyella_tangerina	VPFVTVQLPVFNEMYVMERLLDNIALLDYPKDKLEIQVLDDSTDETVHTTKAHVEKLAATGLDIKHITRENRVGFKAGALKEGLEIAKGEFIAIFDADFLPQPNWLKRTVPYFKNEEIGVVQTRWGHINRNYSLLTKIQAFALDAHFTLEQVGRNSKGHFINFNGTAGVWRKDCIIDAGNWEGDTLTEDLDLSYRAQLKNWKFKYLEDVETPAELPIVISAARSQQFRWNKGGAENFRKMLWRVIKSPISAKTKVHGLLHLLNSSMFLSIFVVAVLSIPMLYIKNEYAHLRDYFYVMSFFIMSTIIFFVCYWFMRNIYGSGFKKFFGYVGMFFTFFSIAMGFSLHNSIAVIEGHVGKKSEFVRTPKFNIRKFKDNWKNNKYLRKKLSSNVIIEGLLMLY…
g8262	51_Tenacibaculum_lutimaris	IPYVTIQLPVFNELYVMERLLNNIAKLKYPREKLEIQVLDDSTDESVESTAKQIAELQKTGLDIQHIRRENRQGFKAGALKEGLKTAKGEFIAIFDADFLPKENWLLETVPYFKDPKIGVVQTRWGHINRNYSTLTKIQAFALDAHFTLEQVGRNSQGHFINFNGTAGIWRKECIYDAGNWEGDTLTEDLDLSYRAQLKNWKFKYLENVVTPAELPVVISAARSQQFRWNKGGAENFQKMLKRILTSKIPLKTKIHGTLHLLNSSMFTCIFLVAILSIPMLYIKNEYAHLKIYFLVMSFFIISTLIFFICYWFMKRTYGGGALNFIKYIGAFFAFFSIAMGFSLHNTIAVLEGHLGKKSEFVRTPKFNIKSLKDNWKNNKYIRKKPSLHVIIEGALTLY…
g8262	52_Spirosoma_panaciterrae	LPRVTVQLPIYNELYVVERLLDAVAQLQYPRHKLDIQLLDDSTDETVDLVAQKVAKLTASGFDVQQIRRTDRTGFKAGALANGLATAKGEFIAIFDADFVPDPDFLLKTIPHFQDPQVAIVQTRWEHLNEEFSLMTQLQAFGLNAHFTVEQSGRDAAGLLANFNGTGGVWRKLAIIDAGGWQSDTLTEDLDLSYRAQLKGWKFVYREDIGSPAELPVAMNALKSQQYRWMKGAAECARKLIGRVLRSPLSLWIKLHALFHLFSSATFILVLLLSVLSVPLLYIRSQHPEWEQVFFIIGLFQVSLLILITFYGIP--FWLLKPTARAKFFWYFPMYSSLMMGLSLHNTIAVIEGYMGRKTPFVRTPKFNVRHATDGWKKNKYLNRQLSWLTLAEGALAIY…
g8262	53_bacterium_BMS3Abin04	-QIVTIQLPIYNEYYVVERLINKICEIDYPKDKMEIQVLDDSTDETYDLVVSIVKEKKKEGFDIKHIHRTIRTGFKAGALKNGLQKAKGEFIAIFDADFVPKKDFLQNTLKYFIKPNIGMVQTRWEHLNEDYSILTKIQALALNGHFVIEQPVRNKAGFFINFNGTGGVWRKECILDAGNWHADTITEDLDLSYRAQLKGWKFVYLRDITTPAELPAEMNALKAQQFRWTKGAIETAKKLLPQVWKSKLPLRVKI
g8262	54_Bacteroidetes_bacterium_4484_249	LPFVTIQLPVYNELYVVNRLIESVAKLNYPKDKFEIQLLDDSDDESVEVAAKKVKEISEKGINISHIRRKDRTGFKAGALDYGLNIARGELIAIFDADFIPESDFLIKTVPHFDDSKVGVVQTKWGHINKKFSMLTELQAFGLNAHFSVEQTGRNFGGYFINFNGTAGVWRKLCIVNAGGWEHDTLTEDLDLSYRAQLKGWKFKYLENVESPAELPVAMSALKNQQFRWNKGGAENFVKFFKTIMRANIPLKNKIYGLFHLLNSSIFILVLITSVLSVPVLFIKSYYLQYAFLFSVSSLFLICTLFLMIFYYVSEDKQKNLFLSLGKFIGKFFLFLSFSMGLSLHNSVAVIEGYLGKKS-FIRTPKFNVISGLDKWKNNKYLKQKIDMITIFEGILALY…
g8262	55_Tenacibaculum_holothuriorum	VPYVTIQLPVFNELYVMERLLNNIAKIKYPREKLEIQVLDDSTDESVIATAKHIEELQKTGLDIQHIRRENRVGFKAGALKEGLKIAKGEFIAIFDADFLPQEDWLERTVPYFKNSEIGVVQTRWGHINRNYSTLTKIQAFALDAHFTLEQVGRNSQGHFINFNGTAGIWRKECIYDAGNWEGDTLTEDLDLSYRAQLKKWKFKYLENVVTPAELPVIISAARSQQFRWNKGGAENFQKMLKRIISSKISFKTKVHGVLHLLNSSMFTCIFLVAILSIPMLYIKNEYTHLKMYFLVMSFFVISTLIFFVCYWFMKRTYGGGFLNFLKYIGAFFSFFSIAMGFSLHNTIAVLEGHIGKKS-FVRTPKFNIKSLTDSWKNNKYIKKKPSLNVIIEGLLALY…
g8262	56_Spirosoma_aerolatum	LPRVTVQLPIYNELYVVERLLDAVGQLQYPQHKLDIQLLDDSTDETVAVVAQKVAELTTRGFDVQQIRRTDRTGFKAGALAHGLATAKGEFIAIFDADFVPDPAFLLKTIPHFRDPQVGIVQTRWEHLNEEFSLMTQLQAFGLNAHFTVEQSGRDAAGLLANFNGTGGVWRRQAIVDAGGWQSDTLTEDLDLSYRAQLKGWKFVYREDIGSPAELPVAMNALKSQQYRWMKGAAECARKLIGRVLRSPLSIRIKLHALFHLFSSATFILVLVLSVLSVPLLYIRSQHPEWENVFFIIGLFQVSLLILITFYGIP--FWLLKPTSRAKFFWYFPMYSSLMMGLSLHNTIAVIEGYLGRKTPFVRTPKFNVRNATDGWKANKYLNRQLSWLTLAEGALTIY…
g8262	57_Fabibacter_misakiensis	YPVVTVQLPVYNELYVVERLIDAVARLEWPKDKLEIQVLDDSNDETVDLIAQTVEKWKKEGIDITQVRRPERKGFKAGALQYGMKVAKGEFIAIFDADFVPEPDFLIHSVPHFEKDKKIVVQTRWGHINEKYSMLTKLQAFGLNTHFFVEQNGRSQGGHFLNFNGTGGIWRKTCIEDAGGWKADTLTEDLDLSYRAQLKGWQIFYNPDTVAPAELPAAMSAIKSQQYRWTKGAAETSIKLLPKVLKAPLSLGTKFHATFHLLNSAVFICIVLTAFLSIPILFIRNLSDGWQTIMDISMMFLLGYVFLVIFYWNGREKREGFWKTVKDFVPQMFMLLSVFLGLSLHNAVAVFEGLIGKKTPFVRTPKFNITGKKGSWKGNIYFKKKINPLTILEGFLGLY…
g8262	58_Adhaeribacter_sp_HMF7605	LPLVTVQLPVYNERYVVERLIDAVAAFNYPPNKLQIQVLDDSEDETGMLIAAKVAYYREKGLAITHVQRPTRSGFKAGALQHGLATATGDFIAIFDADFLPEPDFLRQTLSPFSNPRVGVVQTRWGHLNSNYSLLTKLQAFGLNAHFTIEQTGRSCGHFFINFNGTGGIWRKSCILDAGGWQADTLTEDLDLSYRAQLRNWEFRYLEQIIAPAELPATMPAVKSQQFRWTKGAAETARKNLGQVFQSDKSWLTKVHALFHLGNSSIFVCIFLSAFLSLPALLIRWPQFQF--FFNVGSLFFVSLAGLILFYWTARRTNEKGITSFFKFLPRFFWFLTFSLGLSLHNALAVLEGYLGIKTPFIRTPKFNLQKPTDSWQNNAYRTGSINLLTLLEGLFA-F…
g8262	59_Flavobacterium_degerlachei	IPYVTIQLPIYNEKYVIERLLTTIAKLEYPKDKLEIQVLDDSTDESVTETAALIQQIAATGIDIKQIKRTNRSGFKAGALKEGLVHAKGEFIAIFDADFVPQKDWLYKTIPYFKDPKIGVVQTRWGHLNRDYSLLTKIQAFALDAHFTLEQVGRNSKSHFINFNGTAGVWRKECILDAGNWESDTLTEDLDLSYRAQLKNWKFKYLEQVETPAELPAIISAARSQQFRWNKGGAENFSKNAIRLVQSKTGFKTKVHGILHLLNSSMFLAIFVMAILSVPVLYIKNKYLQFDAIFDVLVFFVISSLLFFISYWVTKSLHGGGYKNFLRYTRMFLTFYTIVMGFSFHNTIAVLEGLWGKKS-FIRTPKLNIEGLKDKWKQNSYLSKKISKNIFVEGGLILY…
g8262	60_Tenacibaculum_sp_47A_GOM-205m	IPYVTIQLPVFNELYVMERLLNNIAKLKYPREKLEIQVLDDSTDESVESTAKQIAEQKTRL-DIQHIRRENRQGFKAGALKEGLKTAKGEFIAIFDADFLPKENWLLETVPYFKDPKIGVVQTRWGHINRNYSTLTKIQAFALDAHFTLEQVGRNSQGHFINFNGTAGIWRKECIYDAGNWEGDTLTEDLDLSYRAQLKNWKFKYLENVVTPAELPVVISAARSQQFRWNKGGAENFQKMLKRILTSKIPLKTKIHGTLHLLNSSMFTCIFLVAILSIPMLYIKNEYAHLKIYFLVMSFFIISTLIFFICYWFMKRTYGGGALNFIKYIGAFFAFFSIAMGFSLHNTIAVLEGHLGKKS-FVRTPKFNIKSLKDSWKNNKYIRKKPSLHVIIEGALTLY…
g8262	61_Sinomicrobium_pectinilyticum	IPYVTIQLPIYNEEYVVERLLENIAKIEYPQNKLEIQVLDDSTDESVAETAGQIAKLRETGLDIQHIRRENRQGFKAGALKEGLKIAKGEFIAIFDADFLPDSDWLKKTVIYFKDPEIGVVQTRWGHLNRDYSLLTKIQAFALDAHFTLEQVGRNSKGHFINFNGTAGIWRKECIIDAGNWEGDTLTEDLDLSYRAQLKNWKFKYLEDVETPAELPVVISAARSQQFRWNKGGAENFRKTVTRVISAKIPFKTKLHGVLHLLNSSMFLCVFVVALLSIPMLYIKNTFGHLDWVFEVTSFFIASTIILFVCYWFTKNIQGSGFDNFIDYIKMFFTFFSVAMGFSLHNSVAVLEGHIGKRS-FVRTPKFNIKNLADSWKGNKYLHEKISPNTLLEAVLA-F…
g8262	62_Cytophagales_bacterium	LPRVTVQLPVYNELYVAERLIDSIAKLRYPLDKLHIQVLDDSTDETVEIIAKRVAYFQQQELPIEHIRRPERKGFKAGALAYGLTITDAEFIAIFDADFVPDPDFLLKTLPNFADPKVGIVQTRWEHLNEDFSLITQLQAFGLNAHFTIEQSGRFADNLFANFNGTGGVWRRTAIDDAGGWHADTLTEDLDLSYRAQLRGWKFSYREDIGSPAELPVAMDALKSQQYRWMKGAAEVARKMYGTVLRAPVSWFAKLHAGMHLFSSATFILVLVLGILSVPLVLIRSRHPEWDVIFTIINFFHLNLLILITFYGIP--YFLYSSKNKALVGFYFPMYSSLMMGLSLHNSIAVIEGYLGKKTPFVRTPKFNANKAGDQWGSNKYIGRQITWLTVAEGLLALY…
g8262	63_Formosa_sp_Hel3_A1_48	VPFVTIQLPVYNEMYVMERLLDNIVKLEYPSHKLEIQVLDDSTDESIETTSEQITRLQDKGFNIQHIRRENRTGFKAGALKEGLTVAKGEYIAIFDADFLPKSDWLKRTIPYFKNDKIGVVQTRWGHINRDYSVLTRVQAFALDAHFTLEQVGRNTKGHFINFNGTAGIWRKECIIDAGNWEGDTLTEDLDLSYRAQLKNWEFKYLEHVETPAELPVVISAARSQQFRWNKGGAENFRKMIGRVFSSKLSLKTKIHGMLHLLNSTMFLNVLIVGILSIPMLYIKNEYAHLKAYFYVMSFFVISTLIFFICYWYMKKTHGTSLKSFVQYIVLFFTFFSIAMGFSLHNSIAVIEGHIGKRS-FVRTPKFNMNSLTDSWKNNKYIRKKPSLNVVLEGLLMLY…
g8262	64_Maribacter_sp_4G9	IPFVTIQLPVYNEEYVMERLLENIAKIEYPKSKLEIQVLDDSTDDSVAVTAQRISELQETGLDIQHIRRTDRTGFKAGALKEGLKIAKGEFIAIFDADFMPSSDWLKKTVIYFKDPEIGVVQTRWGHLNRDYSTLTKIQAFALDAHFTLEQVGRNAKGHFINFNGTAGIWRKETILDAGNWEGDTLTEDLDLSYRAQLKNWKFKYLEDVETPAELPVVISAARSQQFRWNKGGAENFRKTVWSVITAKIPFKTKFHGVMHLLNSSMFLCVFLVALLSIPALYIKNTFGHLDWVFSLLNLFVVSTIILFICYWFTKSVQGSSFDGFVDYIKLFFTFFSVALGFSLHNSIAVLEGHMGKRS-FVRTPKFNINNLTQSWKGNKYLAKKLSPNMILEFALMLY…
g8262	65_Formosa_sp_Hel1_31_208	VPLVTIQLPVYNEMYVMERLLDNIALLDYPSDKLEIQVLDDSTDETIETTRRHIKALKSKGLDIKHITRTDRTGFKAGALKEGLKVAKGEFIAIFDADFLPKKNWLKSTIPYFKDEQIGVVQTRWGHINRNYSILTKIQAFALDAHFTLEQVGRNSKGHFINFNGTAGVWRKTCIIDAGNWEGDTLTEDLDLSYRAQLKKWKFKYLENVETPAELPVVISAARSQQFRWNKGGAENFRKMLWRVIKSKISAKTKIHGLLHLLNSTMFLSIFIVAVLSIPMLYIKNEYAHLRFYFYFMSFFVMSTIIFFVCYWFMKQIYGGGFKKFFGYIAMFFTFFSIAMGFSLHNSIAVIEGHIGKRS-FVRTPKFNISTIKDSWKGNKYLRKKLSLNVIVEGLLMLY…
g8262	66_Sinomicrobium_oceani	IPHVTIQLPIYNEEYVVERLLENIAKIEYPQNKLEIQVLDDSTDESVSETARHIEKLRETGLDIRHIRRENRQGYKAGALKEGLRIAKGEFIAIFDADFLPDSDWLKKTVIYFKDPEIGVVQTRWGHLNRDYSLLTKIQAFALDAHFTLEQVGRNSKGHFINFNGTAGIWRKECIIDAGNWEGDTLTEDLDLSYRAQLKNWKFKYLEDVETPAELPVVISAARSQQFRWNKGGAENFRKTVTRVLAAKIPLKTKLHGVLHLLNSSMFLCVFVVALLSIPMLYIKNTFGHLDWIFEVTSFFIASTIILFVCYWFTKNIQGSGFENFIDYIKMFFTFFSVAMGFSLHNSVAVLEGHMGKRS-FVRTPKFNIKNLTDSWKGNKYLHQKISPNTMLEAILA-F…
g8262	67_Polaribacter_reichenbachii	IPFVTIQLPVYNELYVMERLLKNIAKIDYPKEKLEIQVLDDSTDESVEMTAKLVADIQKKGLDIQHIRRSNRKGFKAGALKEGLEIAKGEYIAIFDADFLPKTDWLKQTVPYFKNPEIGVVQTRWGHINRDYSTLTKIQAFALDAHFTLEQVGRNSKGHFINFNGTAGIWRKETIYDAGNWEGDTLTEDLDLSYRAQLKNWKFKYLEKVETPAELPVVISAARSQQFRWNKGGAENFQKMIKRIITNKSSFKTKIHSMLHLLNSSMFTCILLVAILSIPMLYIKNEYAHLKIYFYVMSFFVVSTLIFFTCYWFMKNIYGGGFKRFIRYIGAFFTFFSIAMGFSLHNTIAVLEGHFGKKS-FVRTPKFNIKNLKDGWKNNKYIKKKPSVHVILEGLLSLY…
g8262	68_Gaetbulibacter_sp_4G1	IPFVTIQLPVYNEMYVMERLLDNIAKIDYPKSKLEIQVLDDSTDETVETTKRHINRLQTKGLDIQHITRADRKGFKAGALKEGLKTAKGEFIAIFDSDFLPKKDWLKRTVPYFKDENIGVVQTRWGHINRNYSVLTKIQAFALDAHFTLEQVGRNSKGHFINFNGTAGVWRKTCIIDAGNWEGDTLTEDLDLSYRAQLKNWKFKYLEDVETPAELPIVISAARSQQFRWNKGGAENFRKMMWKVLKNKISSKTKVHGLLHLLNSTMFLNILIVAVLSIPMLYIKNEYAHLKLYFYVMSFFVISTLIFFICYWIMRKMYGGGIKNFMNYIGMFFVFFSIAMGFSLHNSIAVLEGHLGKKS-FVRTPKFNISTIKDGWKKNKYLKKTVSIHVIFEGLLMLY…
g8262	69_Maribacter_cobaltidurans	IPFVTIQLPVYNEEYVMERLLENIAKIEYPKSKLEIQVLDDSTDDSVAVTAQRISELQETGLDIQHIRRTDRTGFKAGALKEGLKIAKGEFIAIFDADFMPSSDWLKKTVIYFKDPEIGVVQTRWGHLNRDYSTLTKIQAFALDAHFTLEQVGRNAKGHFINFNGTAGIWRKETILDAGNWEGDTLTEDLDLSYRAQLKNWKFKYLEDVETPAELPVVISAARSQQFRWNKGGAENFRKTVWSVITAKIPFKTKFHGVMHLLNSSMFLCVFLVALLSIPALYIKNTFGHLDWVFSLLNLFVVSTIILFICYWFTKSVQGSSFDGFIDYIKLFFTFFSVALGFSLHNSLAVLEGHMGKRS-FVRTPKFNINNLTESWKGNKYLAKKLSPNMILEFALMLY…
g8262	70_Ichthyenterobacterium_magnum	IPYVTIQLPVYNELYVMERLLENIADIDYPKDKLEIQVLDDSTDETLETTATQIKKIQQTGLDIQHITRSNREGFKAGALKEGLETAKGDFIAIFDADFLPKKDWLKRTIPFFKDSEIGVVQTRWGHINRNYSLLTKIQAFALDAHFTLEQVGRNSKGHFINFNGTAGVWRKDCIIDAGNWEGDTLTEDLDLSYRAQLKNWKFKYLEDVETPAELPVVISAARSQQFRWNKGGAENFRKMLWRILKSKISAKTKIHGMLHLLNSSMFLSVFIVAVLSIPMLYIKNEYAHLRFYFYMMSFFVISTVIFFVCYWFMKKIYGSGFKNFFSYVGMFFTFFSIAMGFSLHNSIAVLEGHIGKRS-FVRTPKFNITTLKDSWKGNKYLRKKLSLNVIIEGGLMLY…
g8262	71_Flavobacteriaceae_bacterium_PRS1	IPYVTIQLPVYNELYVMERLLNNIAKIDYPKDKLEIQVLDDSTDESFENTKKHIAKLQRTGLDIQHVLRENRKNFKAGALKEGLKIAKGEFIAIFDADFLPQKDWLHLTIPYFKDKEIGVVQTRWGHINRNYSILTKVQAFALDAHFTLEQVGRNSKGHFINFNGTAGVWRKECILDAGNWQGDTLTEDLDLSYRAQLKNWKFKYLEDVETPAELPVVISATRTQQFRWNKGGAENFRKMMWKVLKNEISAKTKIHGILHLLNSTMFFCILIVAVLSIPMLYIKNEYAHLRPYFYVMSFFVISTIIFFICYWFMKQIYGGGFKKFINYIGMFLTFFSVAMGFSLHNSIAVIEGHLGKRS-FIRTPKFNINSITDSWKGNKYLKKNISVNVVFEGLLMLY…
g8262	72_Polaribacter_butkevichii	IPFVTIQLPVYNELYVMERLLKNIAKLEYPREKLEIQVLDDSTDESVEITANLVQKIQEQGIDIQHIRRTNRQGFKAGALKEGLKIAKGEFIAIFDADFLPQKDWLYQTVPYFKDPEIGVVQTRWGHINRNYSTLTKIQAFALDAHFTLEQVGRNSQGHFINFNGTAGVWRKECIYDAGNWEGDTLTEDLDLSYRAQLKNWKFKYLEKVVTPAELPVVISAARSQQFRWNKGGAENFQKMMKRVITSKVSFKTKIHSLLHLLNSSMFTCIFLVAVLSVPMLYIKNEYEHLKIYFYVMSFFVISSLIFFVCYWYMKNIYGGGFVRFIKYIGSFFTFFSIAMGFSLHNTIAVLEGHLGKKS-FIRTPKFNINGLKDGWKSNKYIKKKPSIHVVLEGLLAIY…
g8262	73_Polaribacter_sp_Hel_I_88	IPFVTIQLPVFNELYVMKRLLKNIAKIEYPKDKIEFQVLDDSTDESVEITAKHVKKLQEKGINIEHIRRTNRQGFKAGALKEGLKTAKGEFIAIFDADFLPKTDWLLQTVPYFKDEKIGVVQTRWSHINRNYSTLTRIQAFMLDAHFTLEQVGRNSKGHFINFNGTAGIWRKECIYDAGNWQGDTLTEDIDLSYRAQLKNWKFKYLEKVETPAELPVIISAARSQQFRWNKGGAENFQKMVKRIITNKASIKTKIHGLLHLLNSSMFICIFLVAVLSIPMLYIKNEYAHLKNYFYVMSFFVASSLIFFVCYWHMKNIYGGGFVRFFRYIGAFFTFFSVAMGFSLHNTIAVLEGHIGKKS-FVRTPKFNIKTIKDGWKNNKYIKKKPSVHVILEGLLAIY…
g8262	74_Tenacibaculum_skagerrakense	VPFVTIQLPVYNELYVMERLLDNIAELRYPREKLEIQVLDDSTDESVETTAAHIKRLQETGLDIQHIRRENRIGFKAGALKEGLKFAKGEFIAIFDADFLPKPCWLEKTVIYFKNPEIGVVQTRWGHINRDYSTLTKVQAFALDAHFSLEQVGRNSKGHFINFNGTAGIWRKECIIDAGNWEGDTLTEDLDLSYRAQLKKWKFKYLEDVVTPAELPVVISAARSQQFRWNKGGAENFQKMLMRIITSKVNLKTKIHSVLHLLNSSMFTCVFLMGVLSIPMLYIKNEYAHLRIYFLIMSFFVTSTVIFFICYWFMKRTFGGGIVSFIKYIGAFFTFFSIAMGFSLHNTIAVLEGHFGKKS-FVRTPKFNIKSLKDSWKNNKYIKKRPSLNVIIEGILALY…
g8262	75_Flavobacteriaceae_bacterium	VPFVTIQLPVYNELYVMERLLDNIALIDYPKNKLEIQVLDDSTDESFETTAIQIEKLKKTGLDIKHVLRDNREGFKAGALKEGLKVAKGEFIAIFDADFLPQKDWLKRTIPYFKDEQIGVVQTRWGHINRNYSLLTKIQAFALDAHFTLEQVGRNSKGHFINFNGTAGVWRKTCITDAGNWEGDTLTEDLDLSYRAQLKKWKFKYLEEVETPAELPVVISAARSQQFRWNKGGAENFRKMMWRVIKSKISFKTKVHGLLHLLNSTMFLSILVVAVLSIPMLYIKNEYEHLKTYFIVMSFFVISTVIFFICYWFMKKTYGTSIKNFVQYMVMFVTFFSIAMGFSLHNSVAVMEGHFGKRS-FIRTPKFNINSLNDSWKGNKYLKKNISVHVILEGLLMLY…
g8262	76_Ignavibacteria_bacterium_GWB2_35_6b	VDLVTIQLPLYNEYYVIERLIDSICEMDYPKEKLEIQVLDDSTDETVELVARIVKEKQELGFDIQHVRRDNRKGFKAGALKEGLVYAKGEFVAIFDADFVPKKDFLQNTMKYFNNPKVGMVQTRWEHLNENYSILTKIQALALNGHFVIEQAVRNKAGFFINFNGTGGIWRKNCILDAGNWEADTLTEDLDLSYRAQLKGWKFIFLRDITTPAELPSEMNALKAQQFRWTKGAIETAKKLLPIVWKADLPLRIKLQSTFHLTNNIVFPFILLAGILNVPLIFIAGPYDNF---FNFMSVFVIAFISSFMFYLFA---QKDVHADWRKKIALFPLFMAGSMGFAVNNSRAVIEGLFSRKS-FVRTPKFNVEKKTDSILANKYMEKKVDPSAFVEMILATY…
g8262	77_Flavobacterium_frigoris	IPYVTIQLPIFNEKYVIERLLTTIAQLDYPKEKLEIQVLDDSTDESVIDTATLIQQIAATGIDIKQIKRTNRSGFKAGALKEGLVYAKGEFIAIFDADFVPQKDWLYRTVPYFKDPQIGVVQTRWGHLNRNYSLLTKIQAFALDAHFTLEQVGRNSKSHFINFNGTAGVWRKECILDAGNWESDTLTEDLDLSYRAQLKNWKFKYLEQVETPAELPAIISAARSQQFRWNKGGAENFSKNAIRLVLSKTGFKTKVHGILHLLNSTMFLAVFVMAILSVPVLYIKNKYLQFDAIFDILIFFVISSLLFFISYWVTKSLHGGGYKNFLKYTSMFFTFYTIVMGFSFHNTIAVLEGLIGKKS-FIRTPKLNIEGLKDKWKQNSYLSKKISKNIIIEGGL-IF…
g8262	78_Euk-Red-Proteorhodophytina-BangialesPyropia	-PFVSVQLPCFNESAVIRRVIDSACGMDWPKDRFEVHVLDDSNDETTAIAQDAAAYWRSMGVECRVIRRPMRTGYKAGALQWDQEVHESQFFPVFDADFAPAADWLQTAMAYFYDADGDMVQGRWTYLNANANLLTRLQEVVLSGHFFIEQVFRSRTGRPWNFNGTAGVWRRAAIAAVGGWEHDTIVEDSDLSIKCFDAGFRGVFVRDLHAPSELPTSIADYRSQQTRWIKGFGQLFAKKAAGAFTSSTSLVHKV
g8262	79_Euk-Red-Proteorhodophytina-Compsopogonophytes_Compsopogon-coeruleus-Strain-SAG-3694	FPFVVVQVPVFNEVAVIQRSINAVCALVWPADRLRIHILDDSNDTTTEIANREASEWRKRGVDVHVIRRDDRVGYKGGALQNDNHTPQAQFFAIFDADFCPD-NFLTTVIPYFYDQESNFVQTRWDYLNSDLNILTKMQQIILGAHFFLEQPFRHRTGRVFNFNGTGGVWNRKAIEDAGGWQHDTVIEDSDLSYRTWIEAYRFIYLRNVHCLNELPTKMSDYRSQQKRWTKGFGQLLRKHAWKVFSSRVTLSQKVEFLYHCISPISCIATVWLHMFYPLNVFTAVPWIWVGIVGCVLIFIVYYFAILWMIY--------DSFVGACKNFWKLPVLYILFSGLSVQLAYSMIEGIFSKDA-FVRTPKRAEVSVDPSFIPENRLAEEETERQCREPQCLEG…
g8262	80_Euk-SAR-Alveolates-Dinos-Fucoxanthin_Karlodinium-micrum-Strain-CCMP2283	LPHVTVQLPMFNEFNVAERVIRASCALEWPKEKLDIQVLDDSTDDSKFLVQRTCQEMRDLGFDCQAVQREKNVGYKAGALDYGLKICKGEFIAIFDADFIPTSDFLARCMPFFYDKGGSVVQGAWGYLNRYENILTRAQSMWLDGHFFCDQLIRMKSVKVFNFNGTAGMWRKKAIEDAGGWSWDTVTEDAELSYRTAEVGYQFRFVKDCVQGNEVPANMIAFKQQQRRWAKGHSQIMRKMWRDILRSKQALRVKIDVVSTITGNVNYLASFFILTMAPWMFWL-QLIPSWLVIYCVPLSITVAYYAVAWFERACVQGDVSTVIAYLASVWHIAPLLALFTGMAIVNTAAFIEGYLSKDA-FIRTPKEGSKDHSEQQSQEKVNTEVDLIWEVVEHKSVLW…
g8262	81_Euk-Stramenopiles-Diatoms-Raphid-pen_Navicula_RCC3092	YPMVTIQATVYNELSCIEGLIKNLSKMQWPADRLQIQILDDSTQQAVDLVDSVIEDLEAKGCNFEHRQRDNRIGYKAGNLLH--FDSQGEFTAIFDADFLPYPDFLLKTIPHFYNGKGDLVQTTWDHFNQTDNLLTQAQGLMQNFAFIVQQNVRYRCTEFIPFNGTAGVWRTEAIAKSGNWNYDTVTEDLDLACRAKLQGYKFKYLEHVSVPSELPPTIMAYKRQQRRWTQGHMQVGRKVIGAVWRSDFPTKLKIELT-HVTLHKVDWFPACIGLLATPLLGFLSAAQLMIIIPGLYVLAIWTVLLSLTLWDKK--FTHPQDGPRLDRLFVIPCFILLHTGMTLWQVVSAIEGLIQNDIPFAATPKKGKSPVDEDAMERQAQMDELVENQAGDNEYKYD…
g8262	82_Euk-Stramenopiles-Ochrophytes-Pelagophytes_unid-sp-Strain-CCMP2135	-PAVTVQICCYNEGEVVEKTIDAACAIDWPAEKLCVKVLDDSTDKACQTLIERVAAWRQRGMDVRRCTRPNRVGYKAGSLMH--HAKETEFVALYDADHRADPAILRLAMPHFFDDGDALVQAPWGYYNGSSNVLTACDTLNLDTAFSVEQTCRARLADFCQFNGTGGVWRVKAVDGGGGWRYDTVTEDLDLSYKAYIAGYRMRFLQTPVQELEVPSNLEAFKSQKYRWSKGYGQVTRKSLLKFLTAKLSVAVKIEAFFHLTGGVQYASVVCIMVW-IPILSAYDLHHNW---VVFASFYPAAVWFLLCLYTSLTKKDGGTTLQRLARVRYAFAAIPLAYGISVHQTVSMIEGWFSNDA-FIRTPKEGSSSPSDKPKTLDLAGQVVVDVDQANVATCVV…
g8262	83_Euk-Stramenopiles-Diatoms-Araphid-pen_Staurosira-complex-sp-Strain-CCMP2646	-PHVTIQICTYNEGRVVEETIARACSVDWPWNKLSVHVLDDSTLTCVQIVSSAVANWNERGIDISRRTRPNRKGYKAGNLFH--FDSQSEFIAMLDADHRMEPDFLRRTIPSFFDENGEMVQAPWGYYNAEQNFLTRCDALALDIHHVVEQTGRAAAYGCFGFNGTGGVWRKAAIKHGGGWSWDSVTEDVALSYQAYLKGYRFIYLRDIPQLLEVPGNILAHIQQKHRWTKGFFQVFRHSYWSILVSRAGAALKFEAFCHLTGAIQYTALMI-ALFLYPILVLIDGPFVKGALFPIVEPFMSGIVTCYAKHSGP-EGQYRCFLSRTRRLAMILPHIALNAAMCLFRTKAVLEGLFSSDV-FLTTPKEGIS--DERKKVNPLRSARKLADDIAVGGLAHQ…
g8262	84_Euk-Stramenopiles-Diatoms-Thalassiosirales-Lithodesmids_Extubocellulus-spinifer-Strain-CCMP396	-PYVTIQICTYNEGRVVEETIARACSVHWPLDKLTIQVLDDSTPISRKIIMATVASWNERGINISLRSRQSRIGYKAGSLRF--FDSQSEYVAHLDADHHIESDFLRRTIPFFLDKNGEMVQAPWGYYNESQNFLTRCDAIGLDIHHVVEQTGRAAAYGCFGFNGTGGVWRKAAIKDAGGWSWDSITEDAALSYEAFLKGYRFVYVRDAPQQLEVPGNILAHIQQKHRWTKGFFQVFRQSYWGILVSPIGAALKF
g8262	85_Euk-SAR-Alveolates-Dinos-Gonyaulacales_Alexandrium-temarense-CCMP1771	-PKVCVQLPMFNEALVAGRCIQAACRVRWPRDRLLVQVLDDSTDPDARAAVDAAAEARRDGVDCQVVRRTNRKGYKAGALEEKLTDA--EFIAILDADFVATADFLEQAVPHFFTEQGDMVQTQWGHLNHTSSLLTLMQSLWVDDHHTLQMSFRSSKWRFANFTGTAGVWRAEAIERAGGWRSESLVEDCELSFRALFAGYYTKFVKEIVQPAELPDSYTAYKAQQKRWTQGWAQLIRLHWRGLLRFDGPLR-KG
g8262	86_Prokaryotes-Bacteria-Rhodothermaeota_Rubricoccus-marinus	WPRVCVQLPVYNEPAVVERAVAALGALDYPD--LEIQVLDDSTDSTPQRAARAVRDLNASGVRATHIRRDNREGFKAGALANGMTHTDADLFAIFDADFLPEPGTLRQLVSALVAAPEAFAQARWAHLNRDASPLTRAQGALLDLHFGVEQTGRQRTGRFLPFNGTAGVWRREAIEAAGGWRGDTLAEDLDLSLRAWMGGARGVFVEPLAVPAELPADLAAWRTQQARWAEGMAAVTLLHARGVLRARQPLALRLRALLAISASFSFPALLAVIVLH-PVLAVQALGTGPGEFFTALGAGWLGLIGAVVAHVVAAIGPAPQTSSLWRRIGDLGLGLAAPVALAMTGTRAVGRAVLGKQT-FVRTPKGGARREASVSRAEVALAAAAAVLVAGAWVALIV…
g8262	87_Euk-Green-Glaucophytes-MMETSP0308pepfafasta_Gloeochaete-witrockiana-Strain-SAG-4684	LPPVAVQLPMFNEGTVAERAIRSACALDYPINKLFIQVLDDSTDESKEICERTIRELSDKGFRISLRHRTNRLGFKAGALREGLNEVREPFVVIFDADFIPPTDYLRRTIPYLVSYPNVLVQARWSYLNEASSMLCMLQTANLNVHFKMEQHVRYMGHHFFNFNGTAGIWRTEAIHAAGGWEGDSLAEDMDMSLRVWIKGYDFVYLRNLGCLNELPDGFVAWRNQQERWTVGKMQVYRKLMKKVLHSNLSSYEKLHVFLFFMRSYVY-WINIGFMLVQPLLRMTSRYWMVLLYCTPSTAWIIDLLYSPSLMW------------------LLPLYMVQETCMSIFKGASVYTGLYDDKPEFVRTPKAG---QGLSGDKKKYKAQKGKVLVGAELFMSIY…
g8262	88_Euk-Stramenopiles-Ochrophytes-SC_Paraphysomonas-imperforata-PA2	YPKVLIQLPMYNEEACCDVIVQHCCRIQWPHDKLLIQVLDDSTTHIREKVDGCVDELQKLGFPVERLRRENRQGYKAGAMVEDGVAGGWKYCAIFDADFQPPTDFLYKTIPHLEANDNLFVQTRWIFANVD-SLLTWGQKINLDFHFCVEQVARSYMGAFFNFNGTAGVWRLEAIEDAGGWESDTVTEDMDLSLRVYLKNWSFLYLHDVECLNELPSSFKAYRTQQFRWLAGPMQIVRKSLRLIWNTKIGFYPRLSCYFFFIRYIIF-SVLTVACLFIPVVMVNPLTSRDWVWYFIGSVNMATVLCFYVTLFA-------------------PVFVLFSITVGYYKTFAMLAGALNLESSWVVTTKSGGNADTEGNQMSLLDILNALRGAYMESFIAIY…
g8262	89_Euk-Green-Streptophytes-Coleochaetes_Chaetosphaeridium-globosum	FPMVLVQVPMFNEVEVYYLSIAAACHLDWPQDRILIQVLDDSNPSIAKLIRAEVAKWKALGKSITYHHREHRHGYKAGSLKEVRPECDCEFVAIFDADFQPEPDYLMRTMPYLVHNRELLVQARWAYVNSDECLLTRLQQMSMDYHFEVEQQVGGAYKDFFGFNGTAGVWRIRAIEEAGGWDHRTTVEDMDLALRAALAGWKFVYLNDVRTLSELPSTYKAYRNQQYRWTCGPAALFRLTFWRIVHSNLGRKMKVYILVWFFLVRKMVACWITFGFFCVIVPMMLPEVWLPNISTWLPLSITVSIALGSISSA-LVLLWLFFENVTTMMRIFALRDGL-LGVGAFNSWIV-TLKLGSRLPGVAGKKAKLAQWLQQRMSRIYLKE-LVMGTLLTVSTCAI…
g8262	90_Euk-Green-Streptophytes-Klebsormidium_Klebsormidium-nitens	EPVVLVQIPMRNERECYKRGIMAACRLDWPQDKLVVQVLDDSDPDMQQLVRDEVDAWRAVGAPIRYTHRTARTGFKAGALAHQDPAIHCEYVAIFDADFVPAKDFLRRTVPKFEGQPKLLVQARWAFANAQQNLLTRFQVISMSYHFEVEQQVQNHFNAFFGFNGTAGVWRVQALREAGGWLARTTTEDMDLAVRAHMKGWNFTYLNDVTVPSELPCTYKAYCKQQQRWHAGPARLFMLTWHRSLTCPLSAYQKFNLLVCFFWFRRFVLPVTGFLLYCIIMPLLLPEASLPLFLAYMQTQAIGSWCLLFPYYAFRVKAQAIFSGLFNLRSAHVWVVTAKTGIDAKTENIQGSKCVGKEGANDAEPVSPVSSSDDAFVAHASMDPDLPELRVLKVRTAGE…
g8262	91_Euk-Green-Streptophytes-Charophytes_Chara-vulgaris	YPRVMIQIPMFNERECYKISIGACSQLDWPRDKLVIQVLDDSNEEIKEMVKEEVGRWQSQGVNIDYRHRVDRTGYKGGSLKEKAPYVECDFVAVFDADFQPKSDWLLRTVPYFKDDPT-LVQTRWEYSNQFCNLLTRFQFINMSYHFQVEQQVMGATMGFFGFNGTGGIWRIAAVNECGGWDVRTTVEDMDIAVRAHIHGWKFVYLNDVRVPCELPQTLEAYTRQQHRWHAGPMNLFRLLFKRIITSPLTLASKFNLIVLFFFVRRLLVPTVNFMLFVVLLPLFVPEANIPIVTYTFPMFLSPALFPYMFYLFFMTKLSANIQGLFQFGRVNEWIVTQKVGALAKPGEAVGVATKKKKSIFKRELAMSVF-LLLAAIQSLAIEKGIHFYIFFQGLT-FF…
g8262	92_Euk-CCTH-Haptophytes-Isochrysidales_Isochrysis-sp	YPKVLVQLPMFNETHVAARIIDYACQMDYPRERFEVQVLDDSTAETRAVVDKAIDYWRKEGIIINAVRRTNRQGFKAGAMHE-VHDDDADLIAIFDADFLPENDFLLKITPYFQNKNV-FVQGRWTYLNADESLFCRYQEICLNAHIKCEQYARFATGNFFNFNGTGGVWRKQCITDAGGWNARTLVEDMDLSLRAFLRGWQFVWVYDIECPNEIPSDYKAYRKQQRRWSCGPMQLWAAAREQVLASSLPPLHKAYLNIFFFGARMLATNIISFTFYSVLVPLLHYTQEVETDSHHRFMPWWAIVWLPLL------VTMSTMAFSPESFHFMILYVMYENAMSILKLGASLEGLLGLKGTWTVTQKLGAN--DRSFDLSKIIKQ-FFGKEMCGLFLIMY…
g8262	93_Euk-CCTH-Haptophytes-Coccolithales-Syracosphaerales_Pleurochrysis-carterae-CCMP645	IPRVLVQLPMFNETHVAARIIDYACKMEYPRDKFEVQVLDDSTAETRAVVDAAIDKWRALGITIEAIRRTNRQGYKAGAMHE-VHDAKGEFIAIFDADFLPEPDFLLRTIPYFQDKNV-FVQGRWTYLNADESLFCRYQEICLNAHIKCEQYARFSTGNFFNFNGTGGVWRKACIDDAGGWNARTLVEDMDLSLRAFLKGWQFVWVYDVECPNEIPSDYKAYRKQQRRWSCGPMQLWAAARQSVSESSLPTLHKAYLNIFFFGVRMLATNVISFTFYSVLVPLLEYVQEVEMETHHRFMPWWAIVWMPLL------VTFSTMAFSPNSFHFMILYVMYENAMSILKLGASLEGLLGLKGTWTVTQKLGAQ--SRSFDLQKVLKQ-FFGKEMVGASLIFY…
g8262	94_Euk-CCTH-Haptophytes-Prymnesiales_Prymnesium-parvum-Texoma1	PPRVLVQLPMFNETFVARRIIDYACRIEYPREVFEVQCLDDSTPETRAVVDKGVEYWRSQGIKIEVIRRTNRQGYKAGAMHE-VHDDKAEFIAIFDADFLPQTDFLLRTIPVFQDRNV-FVQGRWTYENADESLFCRYQEICLNAHIKCEQYARFSTGNFFNFNGTGGVWRKACIDSAGGWNARTLVEDMDLSLRAFLKGWQFVWRYDVECPNEIPSDYKAYRKQQRRWSCGPMQLWAAARVAVAESTPPLHKSYLNIFFFGVRMLATNVISFTFYSILVPLVVYATEDLEVVHHRFMPWW-AIVWLPLL------VTMSTMAFSPNSFHYMIIYVMYENAMSILKLGASLEGLLGLEGTWTVTQKLGAQ--SHSFDLQKVIKS-VFPRELTAFFLVIY…
g8262	95_Euk-Green-Chlorophytes-UTC_Trebouxia-arboricola	YPRVAVQLPMFNERAVCQAIIDSACELSWPHNRFKVQVLDDSTRTTRDLVDDKVVEWRERGVNIEVMRRTNRAGYKAGALKEGLERLEYDYVAIFDADFKPDADFLTLTVPYLIDNPE-YVQTRWVFANPDESYLTKAQEISLNFHCKCEQYVQFATGSFFNFNGTAGIWRRKTIVTVGGWKSRTTVEDMDLSLRTFVNGWKAIYLTETTCMNELPASFFAYRKQQHRWTCGPVQLWRKAAVDIWGSSLPLFSKLDLIFCYFGIRKFATHWVSLGFFCTIVPLFTPEVSIPLALVHLPVVVTVTTAMFTPGWLHLYVLFENAMGIVKMGAVVAGMLDLKHAQEWVVTTKLSDKRPGTQMVPVRTCRFYA----EVMFSFFVLASIFSVNKWFSIFLTLV…
g8262	96_Euk-Stramenopiles-Ochrophytes-Eustigmatophytes_Nannochloropsis-oculata	---------MFNERAVCQAIIDCCCEMEWEPSKFHVQVLDDSTAKTRELVDEKVEEWKERGVSISCLRRTNRQGYKAGAMKEDILSAGYKYVAVFDADFRPEADFLMRTIPYLEGNPP-YVQTRWVFTNPDESYLTKAQEVSLNYHMKCEQYTHSATGSFFNFNGTAGVWRLSCIEDAGGWNSRTTVEDMDLSLRAYVKGWKAIFLDDVTCLNELPASFFAFRKQQHRWTCGPVQLWSKASKDIWSSSLPFLRKL
g8262	97_Euk-Green-Chlorophytes-Ostreococcus_Ostreococcus-tauri	YPMVVIQLPMFNETDVCVHAIECAREMEWPRSKLLIQILDDSTPETRATIEEALEVCKEQGVHTQYRWRSDRTGFKAGAMHDAMDDIEYDYVCVFDADFSPDPDFLMKTVPWIHSNNH-FVQARWTYINSSENLLTRVQSISLNYHIRCEQFARFSANLFFNFNGTAGIWRRTCIVDSGGWNHRTTVEDLDLSLRAHLRGWKFIFLDDVTCLNEIPAQYDAYRKQQHRWSAGPMQLWRKAMGSIWASNIPLASKLYLNVFFFGTRMFATHLVSFFFYLLLIPLLCPEVVLPLALVYTPMLVTSTCIFTPGIYYA--IPYVLFENAMTIVKLSAMVSGLFAMENANEWVVTVGKWVAKRVEKARNIKLVQK--AAKVAAKAAARK-FHAKELMGAFFALW…
g8262	98_Euk-Green-Chlorophytes-Monomastix-Dolichomastix_Dolichomastix-tenuilepi	FPMVVVQLPMFNEREVCAHVIDAACSMRWPSSKLLIQVLDDSTEETRRRISEKVAEWSEAGRRVAYRWRSNRQGYKAGAMVEAMDDILYDYCAIFDADFSPEPDFLEKTIPWLEANRE-FVQARWTYVNPEESTLTRVQEVSLNYHIRCEQYARSALGFFFNFNGTAGVWRWQCIVDAGGWNNRTTVEDMDLSLRAHLRGWKFLFLDDVTCLCELPAGYDAYRKQQHRWSAGPMQLWRKITAALWASTISLPRKLYLNLMFFGTRMFATHIVTFCFYCMLVPILTPEVHIPISLVYMPLLV-TVSTVLFTYGLLHCVSYVLFENAMSIVKLSAMLSGILELSSSHDWVVTLGNWVADKAAAVNGASTST--TDSAGSSSSPPPRRRRGRVYRELGTGLL…
g8262	99_Euk-Green-Chlorophytes-Bathycoccus_Bathycoccus-prasinos	IPNVVVQLPMFNETACCEDIINAACRMKWPREHFMVQVLDDSTLEAREIAQSAVHRWMSRGVNIQYVCRENRKGYKAGSMLDAMDLINYDYVAVFDADFDPDSDFLFNTVPWLMENED-FVQTRWTFTNAKETVLTRVQEISLSYHMLCEQYARCSAGLFFNFNGTAGVWRRKCIVDAGGWNFRTTVEDMDLSLRAYLRGWKFIFLNDITCDNEIPAEYDAYRKQQHRWSCGPMQLWRKATKTILESNVSLAKKVYLIVFFFGARMFAAHIVSFFLYCLLVPLISPEIPIPFALVYTPVLVTMSTVVFTKGWKT-SVAFVLFENAMCVVKLSAMISGLFELSDAHEWVVTLGNMFSSSSSTSTTPKARRK-FKELSMGSFFLFCILQHQLVYSLFLILV…
g8262	100_Euk-Green-Chlorophytes-Micromonas_Micromonas-commoda	FPNVVVQLPMFNEKEVCQAVIDAACQLDWPKSRMMVQVLDDSTAETRRRIEDKVFEHRERGVNVQHRTRTNRGGYKAGAMNDAMCDIQFDHCAVFDADFDPAPDFLRRTVPYLTHNPK-FVQARWVYSNGTESLLTRVQEISLNYHIRCEQYARHAASLFFNFNGTAGVWRRKCIVDSGGWNCRTTVEDMDLSLRAYLRGWRFVFLDDVTCLNEIPAQYGAYRKQQHRWSCGPMQLWRQAIVDVWNAKIPLAKKLYLNVFFFGTRMFATHLVSFFLYGCLIPITAPEVAIPFALVYMPLLITLSTVWFTPGWVY--VPYVLYENAMTIVKTTAMCAGLLQWSNAHEWVVTLGKFVDKVAKVGQIVKTAV---KRVKKRNMYGKEIFFLTCAYGSVVNQY…
g8262	101_Euk-Green-Chlorophytes-Picocystis-Pycnococcus_Picocystis-salinarum	YPMVVVQLPMFNETEVCEEAIDYACQLEWPTSRLKVQVMDDSTELTRQLVDDKVLEWQERGFIIECLRRDNREGYKGGAMKQDEGHLGYEFAAVFDADFRPDRDFLLKTVPYLNDNPK-FVQARWTFTNSQASFLTRVQELSLNYHVKCEQYARFATGAFFNFNGTAGVWRLKCIEDSGGWNGRTTVEDMDLSLRCYLNGWRFIFLYDVECLNELPSSFYAYRKQQHRWSCGPMQLWRQAMSSVWKSEIPLWQKLYLNIFFFGSRMFATHFIALVFYCTIVPLFVPEVHIPYILVYVPAIVTLSTAAFTPSWYR-CVVYVLFENAMSVVKLGAVVSGLLELKNAHEWVVT-----TKKGKFGSNTQLRCM-VRELVMSIFVLTSLFMEHKWFTVFLFLV…
g8262	102_Euk-Green-Chlorophytes-Pyramimonadales_Pyramimonas-parkeae	YPTVVVQLPMFNERHVCENIIDAACELQWPRSKFMVQVLDDSTSVTRDRIKDKVDIWTEMGVNIVSRWRSNRQGYKAGAMLEGMEDVDYQYCAIFDADFHPDKDFLMKTIPYLHNNPE-FVQARWTFANANESILTRVQEISLNYHVKCEQFSRFCSGGFLNFNGTAGVWRRQCIIDAGNWNNRTTVEDMDLSLRAYLRGWKFVFLDHVTCLNEVPAEYAAYRKQQHRWSCGPMQLWRKATNTVWASDISLCQKLYLNVFFFGTRLFATHLVSFFFYCTLVPIVMPEVSIPTSLVYCPLIVTSTLFFTEGWAFA--LHYVLFENAMSVVKLGAMISGLLELSDAHEWVVTLGNWMKEQT---GTKVVSVR---SSPAPHKEKKKPFMPTLYRELGMGVF…
g8262	103_Euk-Green-Chlorophytes-Palmophyllophyceae_Prasinococcus-capsulatus-Strain-CCMP1194	FPMVVAQIPMFNEKAVCEQVIDACCEMTWPSSRLLVQVLDDSTEETRRLVEDKVLEWRERGVNIENRWRSNRKGYKAGALME-ERYIDYEYTAIFDADFRPEPDFLLQTIPYLKENPKVFVQSRWVYANTDESMLTKVQEISLNYHIKCEQYARFSTGNFFNFNGTAGVWRKRCIEDAGGWNNRTTVEDMDLSLRAYLAGWKFVFLNDVTCVNELPSSYDAYRKQQHRWSCGPMQLWRKAMNSVWNSKIPFVQKLYLNIFFFGTRLFATHIVSFVFYCSLVPIYAPEVSIPFSLVYVPIMVT-TVVFTPRWYHC--AHYVLFENAMSVVKITAMLSGLFELSDSHQWIVTTGSWLKKKKDSIKAPIKKPKTSRKVYKREIAMAFCGMYGIFVERWEYVF…
g8262	104_Prokaryotes-Bacteria-Betaproteobacteria_Gallionellales-bacterium-RIFCSPHIGHO2_02_FULL_57_16	FPAVTIQLPFYNERFVAARLIEFAARLEWPKDKLEIQVLDDSTDDTVGIVDETVNRLAIEGVNIRVLRRGHREGYKAGALQEGMALATGEFIAIFDADFLPQPDFLVRTVPCFFDQKVGMVQARWTFLNAEASWLTSVQSLLLSPHFGIEHRVRCGRNLFFNFNGTAGIWRRSAIESAGGWKADTVTEDLDLSYRAQLFGWKFIYRDDIAVPSELPITLAAFRSQQQRWAKGSIQTARKILPRLLASPLPFSVKAEAVAHLLANLGWLLGTLTTLTLYAAI---TWRVGIGPQLLKVDMPLL-GTSFAILYFFA----YTVVSGSVRSLRWVLLLPVFGIGMSPSISLSVIKGALSNGGYFERTPKFGLQSQPPPLLAFLYRQR--AIPYLMNTLFLCY…
g8262	105_Euk-Amorphea-Unikonts-Apusozoa_Thecamonas-trahens-ATCC-50062	YPKVLIQLPVFNEGAICERLLSKCLELEYPTHALVIQLLDDSTDNTPELVKQFLALAPTKF-RVEHVRRENRVGYKAGALREGMRLEDADFIAIFDADFMPE-DFLAYTLPYFYNDESDCVQARWDFTNRYYNLMTYIQAVALDGHFMIEQRVRTHLGYYMHFNGTGGVWRREAIEDAGGWSQDTLAEDLDLSFRAQFRGWQMVYVNDVLAPNEIPPTVSAFKKQQYRWAKGSFQCVLKHLGNVWRQGLSLWRKYQCTIHLAGYFINLIMTLATLTSCVLFWY---SDRVSTVGNLTPILIF-VGLGPTAYFTC--ILSKKIIPWME-IATFPLLVLLGYGMAYNDTLAVLEGSVKKGGEFVRTEKYGLVSGASITMSGSSARVSAKSVTPPTSKARVT…
g8262	106_Euk-Stramenopiles-Ochrophytes-Bolidophytes_Bolidomonas-pacifica-Strain-RCC208	WPMVTIQVPVYNERFVVRRVLKAVVALDYPKDKFEVQVLDDSTDDTPDIVRHTIESLEDSGVSITHIQRSNRIHYKAGALAAGTKVAKGDFLAIFDADFVPN-DYLRRVVPFFLTDRI-CLQARWDHLNRDSSLFTHLQALGHDGHFMIEQQARSAGGLTLNFNGTAGIWRKACATDAGGWSGDTLAEDLDLSYRVQCAGWKIRYLRDIPVPSELPEHISAFKQQQQRWARGSVQVARKLVGMVVRSDLPVLSKVLGVIHLCGYVCYPLMLINLILLL-ILFLDPSTPSSTVPILLVGVAVGPPLLVSTAYLL----------GGTKRLVLMPLLLLMHQGMAISNSLAVLGGISGRQVAFERTPKFGN-SGKCTKLVGANMPPLTRSSASCRGELVIL…
g8262	107_Prokaryotes-Bacteria-Kryptonia_Candidatus-Kryptobacter-tengchongensis	YPNVTIQLPIYNELYVVSRLLDAVSRIEYPKEKLQIQVLDDSTDETVQVVALKVMELKRKGFDIEHIRRGTREGFKAGALKYGLKFAKGDFIAIFDADFVPK-DFLKKTLPYFYLDNI-MVQTRWEHLNDNYSLLTQAQALALNGHFIMEQYVRNESGFFITFNGTGGIWRKSCIEDAGGWETDTLAEDMDLSYRAQLKKWKFIFLKDVVSPAELPAEINALKSQQFRWTKGAIEVGLKYLKEIWRENLPLKLKLEATFQLTNNFVFPFILLTALLN-PMVVVESGDYSW--YYFIMGAFVL-PFFGPFLYTLA---QREIYSNWKDKILLFPLFLAGSMGLAVNNTRAVILALLRKKTEFVRTPKYGIESEEEKWETKKYVASRVEWVTYVEILLA-Y…
g8262	108_Prokaryotes-Bacteria-Balneolaceae_Balneola-sp	WPYVTVQIPMYNEMYVAEHVIDACAKLDYPSDKLEIQVLDDSTDETLEIAKKSASYWKEKGIDVVVIHRENRQGFKAGALHEGTQIAKGEFIAIFDADFRPN-DFLYKTVGYFQDEKV-VVQTRWGHLNRDHNFLTRVQSLLHDAFFMVEQQARSVAGYFLRFNGSGGLWRKKTIADAGDWSGETLSEDYDLCLRAQLKGWEIKYDNEIEAPAELPVNMIDFKIQQYRWTKGRGQVIKKHLGNLVKAKLPLLVKIHAIFELLNVFIYVGILLIALFSVPLIFLVNPDLGT--FFMYQSLALINIVIAPWFWIV-DKYASNAKEKLIEMRKTFLPFFVILVAFPLFMVISLIDGFFSKKSFFHRTSKYNAKEGDLSWRNKIYSPS-EIPLSSFEGVLA--…
g8262	109_g8262t1	YPFVTIQLPIYNEVYVVEDLIDNIVKQRWPKRKFEVQVLDDSTDETVKIVRRKVSEYAAKGFNIRQIRRPVRQGFKAGALQDCMHLAKGKFIAIFDADFLPR-DFLRRTMLCFRDPEI-CVQTRWETLNEDYSLLTRVQTVPINTHFRVEQEGRYKGGYLCQFNGTAGIWRKEAILDAGGWQADTITEDVDLSFRAQMAGWKIRYLNEIGTPGEMPSDMNSLKSQQFRWTKGQAEVARKLLPTIWKSKLSLGQKVHASLHLLASSSYVALLLMLTLSVPVLLLGDWIDGELLCLPLVNSLLF-LLIHYFGVAAPARREGGYWKKLLAYGAMYPVYQTFSVGISLHCSIAVTQAWMGKRSPFVRTPKFNIKDPAKKFAGRKYLATKVELSTIVDGMLT-Y…
g8262	110_Prokaryotes-Bacteria-Chlorobi_Saprospirales-bacterium	WPFVTIQLPIFNEMYVVERLIDNIMQLDYPRDRFEVHVLDDSTDETVDITRRKVEEYRAKGFNIAQYHRTNRQGYKAGALKEAMQHARGEFVAIFDADFLPR-DFLKATLAHFEDEKV-VVQTRWEHLNENYSLITRLQALQLNVHFRVEQKGRHAGNYLLQFNGTAGVWRRQTIDDAGGWEADTLTEDLDLSIRAQLKGWKIIFLEEVGSPAELPAEMHGLKSQQFRWMKGGAETARKMLPTVWRSDLSFGQKIHATMQLVASTVFVCVFIMGVFSVPILLYNVQLGSTLLYCYVGMLALI--AVHYTAVEMQ-QESGAYWKRLAKFILLFPLFLALSMGLSLHNTVAVVQGWLGKKSAFVRTPKFNITGLKDNLWNRKYLSKRISWTTAMEGMLA--…
g8262	111_Prokaryotes-Bacteria-Delta-epsilonproteobacteria_Desulfobulbus-propionicus	LPLVTIQLPLFNEPYVAERLIDNIVAMDYPRDRFEVQVLDDSTDNTTELCEQKAAFYRAQGIDIRVIHRTDRTGFKAGALSEGLLHAKGAFIAIFDADFLPN-QFLRNTVPYFQDERV-VVQTRWTHLNDDYSLFTKLQALQLNVHFTIEQMGRKAGHHFLQFNGTAGIWRKQAIDDAGGWKADTLTEDLDLSYRAQLKHWEIIYLEDVEAPAELPVEMNGIKSQQFRWMKGGAENARRLTPVILRSDLDLATKMHALAHLFNSSIFVAVLMIAVTSVALLPFDDLGVDTRFGLSLLGLVGVATVYFYANNLLP---RPLSWKQVLALIVYFPLLLTMSMGLSFHNSVAVIEGYLGIKSSFVRTPKYNIVGRIRQRMDNTQKNP--ISNTLLEGLLT--…
g8262	112_Prokaryotes-Bacteria-Gammaproteobacteria_Gammaproteobacteria-bacterium	IPKVTIQLPVYNEIYVMERLLDNIVTLEYPEDKLEIQVLDDSTDESIVTTEKHIKRLQKRGINIQHIRRSNRHGFKAGALKEGLEIARGEFIAIFDADFLPQ-DWLLQTIPYFKNAAI-VVQTRWGHINRNYSTLTKIQAFALDAHFTLEQVGRSAKGHFINFNGTAGVWRKECILDAGNWEGDTLTEDLDLSYRAQLKKWEFKYLEHVKTPAELPVIISAARSQQFRWNKGGAENFQKMTKRVLVNKISIKTKIHSVLHLLNSSMFLMIFLVAVLSIPMLYIKNEYAHLKSYFYMMSFFVISSVIFFICWYM-KKSYGGGLKSFFKYTGTFFTFFSIAMGFSLHNSIAVLEGHFGKKSDFIRTPKFNIKTLKDSWRKNKYITK-KPSINIAEGVLT--…
g8262	113_Euk-Stramenopiles-Diatoms-Chaetocerotales-Biddulphids-Cymatosirales_Chaetoceros-neogracile-Strain-CCMP1317	TPKVTIQLPMFNELYVADRIIETVAAFEYPADKFQIQVLDDSTDETVEVIAKKVAEVAARGVNIQHIHRVDRVGYKAGALDA-AMDREGDFIAIFDADFVPD-DFLQKTMPYFQDDNV-VVQTRWGHINKKYSILTELQAFGLNGHFAIEQGGRNASGHFINFNGTGGVWRKKCIEDAGGWEHDTLTEDLDLSYRAQIKGWRFQYLEDVIAPAELPITMSALKSQQHRWMKGGAECFVKMWKTIITAKVRLSDRIHGLSHLFNSSVFIFILLLSLLSLPILHIKDSFSDLNAFLVWGAIFL-SSTLFLMYYWHARDKTSNIPVSFIRFVARFFQFLIVSMGLALNNTVAVLEGYLGIKSSFVRTPKFNVN-VKSEFKGNKYDKKSISILNIGEGLLFLF…
g8262	114_Prokaryotes-Bacteria-Verrumicrobia_Verrucomicrobia-bacterium	FPTITVQLPIYNEKYVAERLIMTVASLDYPIDKFEIQVLDDSTDESHEICESTVHELRKKGIDIHYMHRTNRIGFKAGALAEGLTLAKGDLIAIFDADFLPK-DFLKRIVAHFKDDSI-MVQTKWEHINEHYSLLTRLQAFGLDAHFSVEQGGRNAGGHFMNFNGTAGIWRKTAIESAGGWQSDTLTEDLDLSYRAQLKGWKFLFLEEMGAPAELPAEMNALKNQQFRWNKGAAECTRKNLGKVLRAKIPLGTKLNAIFHLMNSAVFICIVVLAILSIPILSIHYPEYSL--LFKIATFFLV-TLPILAIYWTSRQSCKNWSTTFFDFIKLFPAFLSVSMGLSLHNAVAVLEGYIGKKSPFIRTPKFNLTDQSKKWSSNIYLTRKMSPLIWLELIFA--…
g8262	115_Prokaryotes-Bacteria-Alphaproteobacteria_Rickettsiales-bacterium	YPKVTVQLPVYNEKYVVQRLIDSVCSLDYPLDKLEIQVLDDSTDETIDIISNQVQKWQEKGINVQHIQRPERVGFKAGALAYGLKLASGEYIAIFDADFLPE-DFLLKTLGHFTEE---MVQTRWGHLNEDYSILTRMQAFGLNAHFSVEQLGRNASGKFMNFNGTAGVWRKSCIEEAGGWQHDTLTEDLDLSYRAQLKGWKFKYLEDVTSPAELPILVPAIKSQQYRWNKGAAETARKNLGKIILSKVSAPIKWHAVLHLLNSSVFLFLVVAAVLSIPMLYIANADFSL--LFNLASVFIIGFVGMTIFYWIA-TKATAKNFSLGYYLKNFPLFLTFSMGMSLHNAIAVTEGYLGIKTPFIRTPKFNIVNKSDSWKGNTYLKQKISFLTILEGLMA--…
g8262	116_Prokaryotes-Bacteria-Actinobacteria_Actinobacteria-bacterium-13_1_20CM_3_68_10	-PRVCIQIPVYNERYVVERVIDAVCAIDWPRDRLEVQVLDDSDDETVGILASRVTQWRRKGVGVTQLRRGTRAGFKAGALAHGMEQTEAPFIAIFDADFVPP-DFLRRTIGAFDDPSI-FAQARWGHLDEGYSLFTRLQAMAIDFHFLVEQAVRSARGYFTNFTGTAGVWRRTAIQDAGGWSARTLTEDLDLSYRAQLRGWKAAYIEDLVVPEELPVSIDAYRRQQSRWATGSFQSAFRLLVPVLRSRRA-AVKLQASVHLLAYAVGPLMLLQLMCYPPLLLT-GARFGIPGLADFSMVLVL-VAVSPWFFMVA---QTRRGRGWWMGLPSL-LCQVVGAGMSLNTMIAM---VRATRRVFVRTPKHRIVQRGQEWRDQAYVRT--GDPRVLEAVLGLA…
g8262	117_Prokaryotes-Bacteria-Planctomycetes_Phycisphaerae-bacterium-SM23_33	CPQVTVQLPMYNEKYVAERIIQRVCELDWPREKLHIQVLDDSVDETVGVASVAVRRARAEGFDIEYIHRDDRTGYKAGALQNGLRTAKGQYVTIFDADFVPE-DFLRRSMDHFTDPRV-VVQTRWEHINRNDSLLTRTQAIYLDGHFAIEHVARNRSGRFMSFNGTAGTWRKSAILDAGGWHCDTLTEDMDLSYRAQLRGWRFVFLPDLTTPAELPPEVPGFKAQQFRWTKGGAQTAMKILPRVLLSKAPLKAKIEAVFHLTCFSMHFYVVILTALLYPVLLFPTIENTPAWAVLDMAVFALATVSATVFYTAS---RYELFRDWRTVLKYMPFLMALGVGVSISNTKALLEAVFGKRSEFVRTPKYGAGMYHARRRRGESKKRKWRILPFLEFAFG-Y…
g8262	118_Prokaryotes-Bacteria-Omnitrophica_Omnitrophica-bacterium-RIFCSPLOWO2_12_FULL_44_17	LPFVTVQLPIYNELYVVEQLLTSVGNIEYPRDRFEIQVLDDSTDETVKITENMVGKLQAEGIQVELIHRVDRSGFKAGALANGLKTAKGEFVTVFDADFVPA-DFIHRTVHYFTDPGV-MVQARWGSQNVKESLLTRLQSMMIDGHFMVDQLARSSSGRFMNFNGSAGMWRRSAIESAGGWQADTLCEDLDLSYRAQLKGWKFIFLPDYVVPQELPRDMRAFKSQQFRWSKGSLEVGAKLLGKVWQSQVPLKVKIEATLHLTGNFGYALLIVLCLITLPTML--NGLTSSAGLSMIESVIYVAGIVSLVFFFA---FNKKIYPDWLSRMKYFPMFVVGMAGLAFIHLGALWEVVRGKKTPFVRTPKYGQV-SSNADLKMKYKMP-LDPLVICELSMS-Y…
g8262	119_Prokaryotes-Bacteria-Zixibacteria_candidate-division-Zixibacteria-bacterium-RBG-1	LPPVTVQLPIYNEYYVIERLITSVCQLDYPQELLEIQILDDSTDETSAKAQELVDKFRKAGLDIVYYHREHRDGFKAGALQYGLNQAKGEFLVILDADFKAP-DLLKKSIDFFADEKI-MVQFRWGHLNRDFSVLTKLQSIFLDGHFMIEQTARHRSGRFFNFNGTAGIWRKEAIASSGGWQSDTLTEDLDLSYRAQLAGWEFIYLADVVCEAELPIEMNSYKTQQHRWAKGSVQTAKKLLPVIWKSGLPWPMKLEATFHLTNNLSYLFMLIPLILILPSLAL-WLNLDWNKFLVYTFFFI--TTTLSVWYFAC--SQKEIYKNWKTVLKYLPILLPLGIGLWVNNTKAALEGLWNYKTEFVRTPKYGIEKKLSFLTPLRYQSQWVSLAELFFGYLTFY…
g8262	120_Prokaryotes-Bacteria-Elusimicrobia_Elusimicrobia-bacterium-CG06_land_8_20_14_3_00_38_11	YPVVTVQLPVFNELNVVSRLIENIVKLDYPKDKLEIQVLDDSTDETQKIAKESVEKFKKENINIFYIHRNNRTGFKAGALQNGMAKATGEFIAIFDADFVPK-DFLKKLMPYFTEKSI-MAQARWGHSNRKYSLLTKIQAIILDGHFLIEHTARNRSGRFFNFNGTAGIWRKKTIESAGGWQGDTLTEDMDLSYRAQIKGWKFIFVPDVVIPAELPIDVNAFKTQQGRWAKGTIQVAKKLLGKILKSDSPLKVKIEAIFHLSSNFSYLFLMVVSLVLLPAILVNTNNTNL--FIIDIPIFLLGTFSIAYFYTS----QKELGYSSWDSIKYIPFLMSAGIGLAINNSNCVLEGICGHKSEFVRTPKCGMTGKTAKLNAIKYKSK--KNLILLELFMA--…
g8262	121_Prokaryotes-Bacteria-Muproteobacteria_Candidatus-Muproteobacteria-bacterium-RIFCSPLOWO2_01_FULL_60_18	WPTVTVQLPIYNERYVAPRLLEAIRRLNYPRDRLEVQVLDDSTDDTPRLLEPLMERMRAEGMRVVHRRRTDRCGYKAGALAAGLAQARGEFVAIFDADFCPP-DFLRRMLPYFTEENT-MVQARWGFLNADYSWLTRAQSVFLDAHFLIEHLARHRSGRCFNFNGTAGVWRKSCLMDAGGWQADTLTEDLDISYRAQLRGWRFVFATDVIAPSELPVEMTSFRQQQHRWAKGSIQTARKLLGEILASAWPWKVKIEAFFHLTGNAAMLLLLFFSVALLPSVLI-RQSLGWQMSWIELPLFVL-AAPSAAFYVTA---QRAAGAGWWRGLRRVPLLMALGTGMALNNAKAVLEALLGRDSEFRRTPKHGIGTGPDSLTGKVYRGR-LDIVTVGELALA--…
g8262	122_Prokaryotes-Bacteria-Gemmatimonadates_Gemmatimonadetes-bacterium	LPPVTVQLPVYNELYVLERLIEAVCALDYPPHLLEIQVLDDSTDETTAVAQRCVAE--ARGLDAALLHRTDRCGFKAGALEEGMKVAKGDLVAVFDADFVPN-DFLRRTVPHLVDNGV-MVQMRWAHLNRDYSLITKVQSVFLDGHFVIEHGARSRSGLFFNFNGTAGIWRRECIEEAGGWEHDTLTEDLDLSYRAQMNGWRFVYLNDHSVPAEVPVTVTGWKXQQFRWVKGSVQTARKLLPRLLASDLRRGVKAEAILHLCANMSYLMLALLAVLIFPAXLA-RKDLGWLRVLVDLPLFV-SATAVLSRYIYS---QREIYADWKSRLRYIPLCLAMGMGISFNNGCAVFEALIGHKSPFNRTPKFGVVSRADQWLGKRYTST--NSIMSAEVAAG--…
g8262	123_Prokaryotes-Bacteria-Nitrospirae_Nitrospira-bacterium-SG8_35_4	LPRITIQLPIYNELYVTERLIAASCNINYPKELLDIQVLDDSTDETMNVAQKSVKEFREKGFDINYIRRDNREGFKGGALSNGLKTAKGEFIAVFDADFIPQ-DILQKTIHYFSDSSI-MVQTRWTYLNRDYSLITKIQSIMLDGHFVIEHTARNWSGRFFNFNGTAGVWRKEAIETAGGWQNDTLTEDLDLSYRAQLEGWKFIFLKDEVSPSEIPVEINGFKSQQHRWAKGSIQTAKKLLPKILKSDLPLKVKVEAFFHLTNNMSYLLMLLLSVLIYPSMVA-RINIGWFQLVTDAPFLLV-ATVGISFYLCS---QKETYKDWKSRLFYLPMLMSVGIGLSVNNSKAVLEALFNRQTEFKRTPKYSIEKKKDGWLRKKYRVK-ISFLLIIELLLG--…
g8262	124_Prokaryotes-Bacteria-Chloroflexi_Chloroflexi-bacterium-13_1_20CM_2_59_7	WPRVTIQLPIFNERYVIERLVEAVSRFDYPPELLDVQVLDDSTDETCDVARACVERHAAQGMPIVYIHRTNREGYKAGALENGLKTAKGEFIAIFDADFIPE-DFLRRIIPYFLNPDK-MVQTRWTYLNSDYSLLTNVETILLDGHFVVEHGARSRRGTFFNFNGTAGVWRRKAIEDAGGWEHDTLTEDTDLSYRAQLKGWKFLYLPQIECASELPVDMNGFKAQQARWAKGLMQTAKKILPKVFKSDVAWHVKTEAFFHLTANISYPLMVLLSTMLLPAMIV-RFYQGWFQLVIDLPLFL-ASTCSISSYLVA--QRELRPKTWWRTFLYMPFVMATGIGISVRNAQAVIEALLGKKSEFARTPKFKIEGKKGTFAKKSYKNK--AGWMPAEVLLG--…
g8262	125_Prokaryotes-Bacteria-Acidobacteria_Acidobacteria-bacterium-RIFCSPLOWO2_02_FULL_68_18	LPRVTVQLPIYNEMYVADRLIDAVCRLEYPRELLEIQVLDDSTDETTAVAERAVRRHAAAGVDISSLHRGDRHGFKAGALEAGLESATGEYVAIFDADFIPP-DFLRRTIHYFTDPKV-MVQARWGHINEDYSLLTKIQAILLDGHFVLEHGGRNRSGFFFNFNGTAGIWRRAAIPDAGGWQHDTLTEDLDLSYRAQLRGWKFVFLQGLVSPAEVPVEMNAFKSQQHRWAKGSIQTCRKVLPQILRSNLPVAVKTEAFFHLTANFNYLLMCVLSVLMAPSMVI-RYNMGWYELLIDVPLFF-AATASVANYMVC---QRELHKDWTTRLKYLPFLMSIGIGLTVNNTRAVLEALFRKETEFARTPKYRIEGQADEWIGKKYRQS--VVVQPIEVALG--…
g8262	126_Prokaryotes-Archaea-Euryarcheota_Candidatus-Methanoperedens-nitroreducens	YPAVTIQLPVYNEFYVVERLIRKVADMDYPIEKLEIQVLDDSTDETTEIIQGCINELGSRGLNIHLLRRPTREGYKAGALQEGLKHAQGEFIAIFDADFLPD-DFLKKCIPYFSDPTV-MVQTRWGHINEDYSLLTRALSIGIDGHFQIEQSTRYSAGLFFNFNGTAGIWRRKCIEDSGGWQADTLAEDLDLSYRAQLQGWRMIFLDDVVSPAEVPVQINAFKRQQFRWAKGSIQCAKKLLPEVAKSDASVFRKIETLLHLTYYSVHPMMVVLLLLSLPLI----TFSNTIFYFKFLAFGTLGPLVMYTL------SQMELYENWWRRLVYLPMLTVLGIGISASSTIAVVEALLNRKGAFLRTPKFGIERRADRWDTKKYRLS--FPFTTLELSLG--…
g8262	127_Prokaryotes-Bacteria-Cyanobacteria_Oscillatoriales-cyanobacterium-CG2_30_44_21	LPWVTIQLPIFNERYVSRRLVDAVCEIDYPRDRMQIQVLDDSIDDTQAILRETVEEYQSRGFWIEYIHRTNRTGFKAGALRDAMPLVKGDYIAIFDADFIPS-NWLKDTVQHYIDSHV-VVQTRWGHINSEYSLLTKLQSAGIDGHFAIEQQARSNNGYFLNFNGTAGLWNRKAIIDAGSWHADTLAEDMDLSYRAQLKGWRVVYDNNIVAPAELPVAMLAFKLQQFRWAKGSIQCAKKLISQIWQADLSLAVKFQATMHLTGYSAHPLMLLLILIAVPLMLIPDQAIAWRVFEGVWAIFMLPATFGPPFYYHA--QRELYPKFWTRRLGRIFLLAVLGTGISWSNSRAVFAGLFNTGANFRRTPKFDIKNKSDRWENKAYKIP--LDATAIEIGLC-Y…
g8262	128_Prokaryotes-Archaea-TACK_Candidatus-Nitrosotalea-devanaterra	IPTVTVQLPIYNEKYVAARLVNAVCALDYPKDKLCIQVLDDSTDETHLLLEKLVSEYKSKGFDIHHIQRSDRKGYKAGALRN-AMKSKGDFIAIFDADFIPP-WFLKRALTYFCTPNI-LVQCRWGHVNEQYSPLTKAQALSLDFHFLIEQKAKSNSHLFMSFNGTAGIWRKQCIDDSGGWHTATLVEDLDLSYRAQMKGWKCVFIPDIVVDAELPVQMNSAKRQQFRWAKGSIQCAIKLLGGVAIKKIPVDTKIQAFVQLTRHIVHPLV-LAQFLILPILLAINLYVISGLALTIIAYLAMGPVAYIMV------IRGMYAKKWKSKTLSYLYLIIYSAGMSVNNTVAVFDAFFGKNNEFLRTPKFGIIKNDDDWRDKAYALP--FTKTTLEIFFG--…
g8262	129_Prokaryotes-Bacteria-Spirochaetes_Leptospira-sp-FH1-B-B1	LPKVTVQLPIFNEFYVVDRLIDATVAIKYPKDKLEIQVLDDSTDETVEKAASLVAKYKAKGFQISHLHRTNRIGHKAGALDEGMKVCKGDFIAIFDADFIPD-DFLLKTMAYFDDPQI-LVQARWGHINADYNILTKAQSFGIDGHFMIEQVARNGANLWMNFNGTAGVWRKETIVDSGGWEHDTLTEDFDLSYRAELRGWKFRYFKDVVCPAEIPAMMSAYKSQQFRWCKGSIQTAVKLLPRIWDASLPWRIKAEAITHLLNYSVAPLMVMNILFSAPLLLMWAGIDFYGLLEVLTGTAAVLSIGSVGPFFYA-YSQRTLYKDWKSRLRYLPIMVMIGTGVSVVNTRAWLEAIMGIQSSFKRTPKLRIEKNSDSLKERMKYTVPLDFHVVLEFLLG--…
g8262	130_Prokaryotes-Bacteria-Nitrospinae_Nitrospinae-bacterium	LPKVTTQLPIYNERHVVERLIKAIVNIDYPKELHEIQVLDDSNDETKSMVSDLVNKYREMGFNIKHVVRRDRDGFKAGALNLGLEKAEGEFLAIFDADFVPD-DFLYQTIPFFYERKV-LVQTRWGHINRNYSLLTIAQSIGMDGHFIIEQGARAWNGLYMNFNGTAGIWRREAIIDAGGWNFDTLTEDLDLSYRAQLKGWNTKYLFDVVAPSELPVDINAYKSQQHRWAKGSIQTAKKLLPQIFKTKETLIKKVEAFIHLNQYMVHPMMIILALLSFPLIILPQISSMSVSTMIIFMFLIFMGAFAPTFYIVA---QKKGYRDWQKRCLFIPVLMVIGCGIAINNTKAVLEALLNIKSDFIRTPKYGVIKRGRNILVKNYSLP--LQVFFSEILLS-Y…
g8262	131_Prokaryotes-Bacteria-Cloacimonetes_Candidatus-Cloacimonetes-bacterium	FPKLLIQLPLYNESTTIIDLLSSIDKLEYPNNLLHIQILDDSNDDTTSIISNWLK-LKKNHC-YSLVRRESREGFKAGALKYGMNLRE-DFILILDSDFRPK-DFILKTFPTLLSNA---VQTRWSYTNSDENFFTRFQAVGMDGHFAIEQPARAWNNLFMNFNGTAGIWRRKAIIDGGNWQGDTLTEDLDLSYRVQLKNWKMTYLLDVDCPSEIPNTIFAFKSQQFRWAKGSIQTAKKLLIKIFRSKYPIALKIEALFHLTHYLIHPVLILNFIIGCFLLLNQLNFIWVEKMFLILFAAM-GPGVLYKY------SQNVLNKHPKGGVFFYLAMVSLGCGMAWNNTRAVFEAFIGKKSAFIRTPKQGDDKYKANIDYHFLIE--LSLSSLLYTLSKLY…
g8262	132_Euk-Stramenopiles-Ochrophytes-PX_Cladosiphon_okamuransis	LPKITTQIPLYNEYNVAERCIRAVAAFDYPRDLHQIQVLDDSNDETRELVDHVAAELRKEGIRVDVFRRESRTGYKAGALAAAMPQAHGEFIAIFDSDFVPE-DFLRKLLPHFNREDT-LVQARWGHLNTGESLLTRAQSVGIDGHFAIEQTARSANHLFLNFNGTAGIWRRKAMEDAGGWAADTLTEDLDLSYRAQLKGWHMEYVPHVIVPAELPETYSAFKSQQFRWAKGSIQTAIKLLPTVFRSSRPFA-KFQSIFHLCHYFAHPLMFTVAMLALPALKFQDLHTPWLIIAGPLLAATIGPSVLYVI-----SQHHLYPDHWKKRILLLPALVLVGFGICISNTRAVAEAILGIKSGFIRTPK------RGSKVAKSYNPA--ANVIPLEIAAA-Y…
g8262	133_Prokaryotes-Bacteria-Lentispherae_Lentisphaerae-bacterium-GWF2_57_35	LPHVVTQIPVYNELNVVERSMRAAAEMIYPKGRHTVQVLDDSTDETKALIDRVALELQEKGHDVQVVRRIRREGFKAGALSYGMKTTTAKFFAIFDADFVPP-DFLVRTMQILVVKEI-MVQARWGHLNEQTSILTLAQGMGIDTHFAVEQPARAWNNLFMTFNGTAGVWRRAAIEDAGNWQSDTLTEDMDLSYRSQLAGWKPYFLSDLVVEGEIPENINAFKAQQFRWAKGSIQTAIKLLPRIYRAPCSLIAKIEATFHMMYYGIYPLMVCIALLTLPVYTV--VKLPVASAFTIFSVILVGTAFAPTVFVAS---QIMLKKQGWKKLYFLPVLLALGIGVAISNSRAVMEAIFGIKSEFIRTPKKGA-------KSKRFYATNFSYGAIVELLAG-Y…
g8262	134_Prokaryotes-Bacteria-Fibrobacteres_Fibrobacter-sp-UWH9	LPQVTTQLPVFNEANCVERLLEAVCAIDYPKDKHEIQVLDDSTDECYEVAKKKVEELAAKGYDIKLIHRTNRQEFKAGALKEAMAVAKGEFLAIFDADFVPE-DFLLKTIPYMVMDQV-LVQGRWGHLNRTESGLTLAQSIGIDGHFVVEQSARSWGKLFMNFNGTAGVWRKQAIYGGGGWEGDTLTEDMDLSYRSQLAGWKMKFVFDVIVPAELPNDINSFKAQQFRWAKGSIQTAIKILPRVLKSNVPTRVKIGAILHTTHYSIHPCMLFTALCAWPLLAFFQPVANLPVVYTVGFTFIFLAAIAPSVYFVA--QRCSGYTGWKVRLLSMPILMALGVGIAVSNSKAVFAAITGRKSGFVRTPKSGV---GQKKKATSHYKQKFPWQAILELGVG--…
g8269	1_Bacteroidetes_bacterium	-NAPLPLAKEDKDLPFVTIQLPIYNELYVVERLIDNIARFDYPKDKFEIHILDDSTDETVEITRRKVAEYKAKGFQIEQFHRTDRTGFKAGALREATPKAKGEFIAIFDADFLPKPDFLRATIPHFDDP--GVVQTRWEHINQDYSIITRLQAMQLNVHFTVEQQGRHAGNYLLQFNGTAGVWRKTTIEDAGGWEADTLTEDLDLSIRAQLKGWKIIYLEKVGAPAELPAEMNGLKSQQFRWMKGGAETAKKMLPTVWRSN-MPLGKKLHASIHLLSSSVF-FIFIVGVFSVPLLFILSE---LQFGTNFLGGF-LIGMLAIIAVYYVELEKESYPKMLFKFIILFPVFLALSMGLSLHNTVAVIQGYLGKKSPFVRTPKFDIKGLADT-KNKKYLTS-…
g8269	2_Phaeodactylibacter_xiamenensis	GETLVLADAAAEEWPFVTVQLPIYNELYVIERLIDSVAAFDYPTDRFEIHILDDSTDETIEVVRKKVEAVRAKGFNIEQIRREKRQGFKAGALRDGMEYAQGEFIAIFDADFLPRPDFLQQTIPHFQDP--GVVQTRWEHINQDYSLITRLQALQLNVHFTVEQVGRMSGDYLLQFNGTAGVWRRETIEHAGGWEADTLTEDLDLSIRAQMKGWRIHFLEHIGSPAELPVEMNSLKSQQFRWMKGGAETAKKMLPAVWRSTTFTLNQKIHATSHLLASSIF-FVFITGVSSVPLLFLLGDLIELGFSKNFFA-YFLVGLLSVIGIYYVPVHRDSFGKALFKFIFLFPLFLALSMGLSLHNTVAVLQGFRGKKSPFVRTPKFNIKTMRDS-RKHKYLSK-…
g8269	3_Saprospiraceae_bacterium	ALAFRQPLSEPAVWPFVTIQLPVFNEMYVVDRLVDNIMKLDYPKDRFEVHVLDDSTDETAGITRRKVAEYKAKGFHIEQILRCDRKGFKAGALKDAMPRVNGEFIAIFDADFMPKSNFLKSTLTHFHDK--GVVQTRWEHLNENYSLITRLQALQLNAHFRVEQQGRQAGNYLLQFNGTAGVWRRTAIDDAGGWEADTLTEDLDLSIRAQLKGWKIVFLEEIGSPAELPSEMNGLKSQQFRWMKGGAETARKILPTVWHSH-LSLAQKIHATLQLGGSTVF-CVFIMGVFSVPLLLFWTK---TQLGTAIFQYG-FLGMLALIGVHYTGKEGGSFLHRFVKFILLFPLFLALSMGLSLHNSVAVLQGWLGKKSAFIRTPKFNIQGLTGT-RSRNYLTT-…
g8269	4_Lewinella_cohaerens	GQMTAFAEEDTDAYPFVTVQLPIYNEMYVIERLIDAVAEFDYPKDRYEIHILDDSTDETLDIVAAKVAEYKAKGYNIEQVTREIRQGFKAGALRDGMSAAKGEFMAIFDADFLPKKDFLLRTLPFFQDE--GVVQTRWEHINEDYSLITRLQALQLNVHFTVEQVGRMNGEYMLQFNGTAGVWRRKTIEDAGGWEADTLTEDLDLSIRSQLKGYKIRFLENIGSPAELPAEMNSFKSQQFRWMKGGAETAKKMLPTVWRSD-LSLNQKVHATSHLLASSVF-FVFLAGISSVPLLFFMGDLIEMGFSKNFFA-YFLVGLLSIIAIYYVANQEKDFGKAVTKFILLFPLFLALSMGLSLHNSVAVLQGYRGKKSPFIRTPKFNIKNITDS-KKQNYLTK-…
g8269	5_Lewinella_nigricans	LAATDLSAAAPEEWPFVTVQLPIYNEMYVIERLIDNITSFDYPKDRFEIHILDDSTDETVEITRRKVEEYRAKGFNIEQIIRKDRQGFKAGALRDAMPYAKGDFMAIFDADFLPRPDFLKNTMPYFQDE--GVVQTRWEHINEGYSLITKLQAIQLNVHFTVEQAGRMRGDYLLQFNGTAGVWRRQTIEDAGGWEADTLTEDLDLSIRAQLKGWKIRFLEQIGSPAELPAEMNSLKSQQFRWMKGGAETARKMLPTVWRSD-LSLRQKIQATSHLLSSSVF-FVFITGVFSVPLLFLFGELMEVGVDSKYFAVF-LIGLLSIIAVYYVIPQGESFAKSFFKFLFLFPLFLALSMGLSLHNSVAVIQGFLGKQSPFVRTPKFNIKNLRDS-SRNKYVIR-…
g8269	6_Lewinella_sp_W8	LPQKDTAPASAPYFPFVTVQLPIYNEYYVIGRLIDAVTKFDYPRDRFEIHILDDSTDETVDLVAAKVEEYRAQGFNIEQIIREKREGFKAGALRDAMSVARGEFLAIFDADFVPEPDFLQRTIPHFADP--GVVQTRWEHINQDYSLITRLQALQLNVHFTVEQVGRMNGGHLLQFNGTAGVWRRDTIEAGGGWQPDTLTEDLDLSIRSQLAGYKIHFLEEVGSPAELPVEMNSFKSQQHRWMKGGAETARKMLPSVWKSD-LSFGHKVHATAHLLGSTIF-FVFLCGVFSVPLLFLYGELVEFGFSKNFFAIF-LAGLLSVIGIYYTANKEQSFLKSVFKFLVLFPLFLALSMGLSLHNTVAVLQGYRGKKSPFVRTPKFNINSIKDR-QSRKYLNG-…
g8269	7_Lewinella_xylanilytica	-DVAVAPAPAAPPLPFVTVQLPIYNEYYVIGRLIDAVAAFDYPKDRYEIHVLDDSDDETVDLVAKKVAEYRARGYRIRQIIRPNREGFKAGALRDGMREAKGEFIAIFDADFVPPPTFLCRTVPHFADP--GVVQTRWEHLNENYSLITRLQALQLNVHFTVEQVGRMKGGHLLQFNGTAGIWRREAIDAGGGWQPDTLTEDLDLSIRSQLAGYRIRYLEGEGSPAELPVDMNGFKSQQHRWMKGGAETARKMLPDIWRSG-LALGTKIHATVHLLASSIF-FVFVCGVISVPLLFLLGELEKFGFSKHFFALF-LTGLLSVVTVYFVANREKRFGKSLIKFFILFPLFLALSMGLSLHNSIAVLQGYRGQKSPFVRTPKFNISSVRDK-RSKKYFSG-…
g8269	8_Lewinella_persica	----PAAAPGQAYYPFVTVQLPIFNEFYVIARLIDAVAEFDYPKDRFEIHILDDSNDETVALVAEKVEEYRAKGFNISQIIRDKRQGFKAGALRDAMPVAKGEFIAIFDADFVPDPAFLQRTIPHF-DPEVGVVQTRWEHINQNYSIITRLQALQLNVHFTVEQVGRMNGGHLLQFNGTAGVWRAATIEAGGGWQPDTLTEDLDLSIRSQLAGYKIHFLEEVGSPAELPIEMNSFKSQQHRWMKGGAETAKKMLPDVWKSD-LAFGHKVHATAHLLGSTIF-FVFLCGVFSVPLLFLFGELAALGFSKNFFAV-FLAGLLSVIGIYYTANKEESFLKSVLKFILLFPLFLALSMGLSLHNTVAVLQGYRGKKSPFVRTPKFNINTIKDK-TSKKYLSGK…
g8269	9_Haliscomenobacter_hydrossis	-YSLMSTDEYETTYPFVTIQLPLYNEKYVVERLIDNMVQMDYPRDRFEIHVLDDSTDETQELVKARVAYHQAQGINIEQIRRKERKGYKAGALKDGMEFAKGEFMAIFDADFLPRPDFLKKTVPHF-DPNVGVVQTRWEHINEDYSLITRLQALQLNVHFTVEQVGRMEGKHFLQFNGTAGLWRRKTIEDAGGWEADTLTEDLDLSIRSQLKGYKIKFLEDISVPSELPADMNALKAQQFRWMKGGAETARKMLPIVWNSN-MSIMQKLNSTLHLMASTVF-FVFVMAVSSVPLLYLVNVLAKSHGFDKDFFT-YLLGMLAITLMYYVKARQLPVVKSVFRFITHFPLFLAMSMGLSLHNTIAVIEGWRGKKSPFVRTPKFNIKDGKDN-SNNKYLKKS…
g8269	10_Flavobacteriales_bacterium	----SINEIPTTDLPFVTIQLPLYNELYVVERLIDSIAAMDYPKDKFEIQILDDSTDETVDIVAKKVTAYKALGFNIYQHRREIRTGYKAGALAEGLSLAKGEFIAIFDADFLPKPEFLIKTLPFF-DTKIGVVQTKWEHLNRNYSLLTRLQAFGLDAHFTVEQTGRNVGNHFINFNGTAGIWRKSCIEDAGGWEADTLTEDLDLSYRAQLKGWKFKYLEELGSPAELPAAMNALKTQQFRWTKGAAECTRKNLLKVLKNKALPFSTKLHALFHLMNSSIF-CIMLLAILSIPMLMIKNN--FVEYRLLFKLGSFILSVVFLSIYYFVASDYENKLKAFFHFIFLFPLFLCVSMGLSLHNALAVIEGYMGKKSPFIRTPKFNIIKNKDVWKENKYLVSS…
g8269	11_Roseivirga_seohaensis	-LPQIPEIPADYKHPVVTVQLPVYNELYVVERLIDAVASLDWPKDKLEIQVLDDSNDETVDLIAAKVAEWQAKGIDITQVRRPERKGFKAGALQYGMKIAKGEFIAIFDADFVPEKDFLKNTVPHFQDEKIGVVQSRWGHINENYSMLTKLQAFGLNTHFFVEQNGRSSGGHFLNFNGTAGVWRKSCINDAGGWKADTLTEDLDLSYRAQLKGWQIFYVSNTVAPAELPAAMGAIKSQQYRWTKGAAETSKKLLP
g8269	12_Lewinellaceae_bacterium_SD302	DVENGSVEESFEAWPMVTVQLPIFNEYYVIERLIDAVAAFDYPRDRFEIHILDDSNDETVEVVANKVAELKAQGYNIEQIQREKRQGFKAGALKDGTKVANGEFLAIFDADFVPEPDFLRRTIPHF-DPSVGVVQTRWEHINRDYSLITKLQALQLNVHFTVEQVGRMKGGHLLQFNGTAGIWRKKAVEAGGGWEADTLTEDLDLSIRTQLAGYRIKFLEQVGSPAELPVEMNSFKSQQHRWMKGGAETCRKMLPSVWNSD-LAFGHKVHATSHLMGSTIF-FVFVCGVFSVPVLLLFGELVDMGFSKNFFAI-FLIGLLSIIAIYYTANQDKNFLRSFFRFLYLFPLFLALSMGLALHNTVAVIEGYRGKKSPFVRTPKFNINSIRDK-KTSKYLTGK…
g8269	13_Fibrisoma_limi	AAVLASDAIDWNALPVVTLQLPVYNELYVVERLIDSVVKLRYPKDKLQIQVLDDSTDETVEIIAAKVNEYKQAGFDIEHVRRPERKGFKAGALAYGLEFAKGEFVSIFDADFVPDPNFLLKTVPHF-DPKVAIVQTRWEHLNEDFSLMTQLQAFGLNAHFTIEQSGRYAAGFLANFNGTGGVWRKEAIYDAGGWQSDTLTEDLDLSYRAQLRGWKFVYREDIGSPAELPVAMNALKSQQYRWMKGAAECARKLFVKVLKTPGVSLPMKLHAAVHLFSSATF-LVLVLGIMSVPLIYIRSR--HPEWEWVFFVINFQVNLLILISFYGI-PFWLLSHENKAKLGWYFPMYSSLMMGLSLHNTIAVVEGYIGRRTPFVRTPKFNVKSARDSWAANKYVSRQ…
g8269	14_Lewinella_marina	--LALAPAPAPPYYPFVTVQLPIYNEYYVIGRLIDAVAAFDYPKDRYEIHILDDSTDETVELVAEKVREYRARGYQIEQIIRPRRQGFKAGALRDAMSEARGEFLAIFDADFVPAPDFLCRTIPHF-DERVGVVQTRWEHLNEDYSLITRLQALQLNVHFTVEQVGRMKGGHLLQFNGTAGVWRREAIEAGGGWQPDTLTEDLDLSIRSQLAGYRIRYLERVGSPAELPVEMNSFKSQQHRWMKGGAETARKMLPAVWSSG-LPFRHKVHASAHLLASSIF-FVFLCGVFSVPLLFLLGELAELGFNKNFFA--FLGGLLSVIGVYYAANKEPSFVKSLLKFLFLFPLFLALSMGLSLHNSVAVLQGYRGKKSPFVRTPKFNINSVTDK-RARKYLSGS…
g8269	15_Roseivirga_echinicomitans	-LPQLPDIPADYKYPLVTVQLPVYNELYVVERLIDAVASIDWPKDKLEIQVLDDSNDETVDLIAAKVAEWQAKGIDIAQVRRPERKGFKAGALQYGMKIAKGEFIAIFDADFVPEEDFLKNTVPHFQDEKIGVVQSRWGHINENYSMLTKLQAFGLNTHFFVEQNGRSSGGHFLNFNGTAGVWRKSCINDAGGWKADTLTEDLDLSYRAQLKGWRIFYVSNTVAPAELPAAMGAIKSQQYRWTKGAAETSKKLLP
g8269	16_Spirosoma_radiotolerans	TLAQSATPLSPDQLPVVTIQLPVYNELYVVERLIDAVVQLHYPKDKLDIQLLDDSTDETVAIIARKIADYKRQGF-IEHIRRPERNGFKAGALAYGLTIAKGELLAIFDADFVPDPEFLLKTVPHF-DPKVAIVQTRWEHLNEDFSLITQLQAFGLNAHFTVEQSGRYAAGLLANFNGTGGVWRKAAIVDAGGWQSDTLTEDLDLSYRAQLRGWKFVYREDVGSPAELPVAMNALKSQQYRWMKGAAECARKLFVNVLKSPDVSFSMKLHAFFHLFSSATF-LVLLLGVMSVPLIYIRSQ--HPEWEWVFVVINFQFNLLILITFYGI-PVWFLKGANKSRLAWYFPMYSSLMMGLSLHNTIAVIEGYMGRKTPFVRTPKFNVKTATDSWAANKYISRR…
g8269	17_Roseivirga_ehrenbergii	-LPQIPEIPADYNHPVVTVQLPVYNELYVVERLIDAVASLDWPKDKLEIQVLDDSNDETLDLIAAKVAEWQVKGIDITQVRRPERKGFKAGALQYGMKIAKGEFIAIFDADFVPEKDFLKNTVPHFHDGKIGVVQSRWGHINENYSMLTKLQAFGLNTHFFVEQNGRSSGGHFLNFNGTAGVWRKSCINDAGGWKADTLTEDLDLSYRAQLKGWQIFYVSNTVAPAELPAAMGAIKSQQYRWTKGAAETSKKLLP
g8269	18_Fibrisoma_sp_HYT19	AAVLSADAIDWNALPVVTLQLPVYNELYVVERLIDSVVKLRYPKDKLQIQVLDDSTDETVGIIAAKVSEYRQQGFDIEHVRRPERKGFKAGALAYGLEFAKGEYVSIFDADFVPDPDFLLKTVPHF-DPKVAIVQTRWEHLNENFSLMTQLQAFGLNAHFTIEQSGRYAAGFLANFNGTGGVWRKAAIYDAGGWQSDTLTEDLDLSYRAQLRGWKFVYREDIGSPAELPVAMNALKSQQYRWMKGAAECARKLFVKVLKTPGVSLPMKLHAAIHLFSSATF-LVLVLGIMSVPLIYIRSR--HPEWEWVFYVINFQFNLLILISFYGI-PFWLLSHESKAKLGWYFPMYSSLMMGLSLHNTIAVIEGYIGRKTPFVRTPKFNVKSARDSWAANKYVSRK…
g8269	19_Lewinella_sp_4G2	--AAPANGEGVAYYPFVTVQLPIFNEFFVIGRLIDTVAQFNYPKDRFEIHILDDSTDETVELVAGKVAEYKAQGFNIEQIIREKRQGFKAGALRDAMPRARGEFIAIFDADFVPDVDFLQRTIPHF-DPEVGVVQTRWEHINQDYSIITRLQALQLNVHFTVEQVGRMNGGHLLQFNGTAGVWRAKTIEAGGGWQPDTLTEDLDLSIRSQLAGYKIHFLEEVGSPAELPVEMNSFKSQQHRWMKGGAETAKKMLPSVWKSD-MGFWHKVHSTAHLLGSTIF-FVFLCGVFSVPVLFLFGELVDLGFSKNFFAV-FLIGLLSVIAIYFTANKDRNFLRSVGKFLLLFPLFLALSMGLSLHNTVAVLQGYRGKKSPFVRTPKFNINTIRDK-SSKKYLKGK…
g8269	20_Spirosoma_fluviale	AMAQSPVNYSPETLPRLTVQLPIYNELYVVERLIDAVVLLKYPKEKLDIQLLDDSTDETVSIVARKVAEYKQQGFDIEHIRRPERKGFKAGALAYGLTLAKGEFVAIFDADFVPDPEFLLKTVPHF-DPKVAIVQTRWEHLNEDFSLITQLQAFGLNAHFTVEQSGRYAAGLLANFNGTGGVWRKVAIADAGGWQSDTLTEDLDLSYRAQLRGWKFVYREDVGSPAELPVAMNALKSQQYRWMKGAAECARKLFVNVLKTPGVSLSMKLHAFFHLFSSATF-LVLILGVMSVPLIYIRSQ--HPEWEWVFVVINFQFNLLILITFYGI-PVWFLKGANKARLAWYFPMYSSLMMGLSLHNTIAVIEGYMGRKTPFVRTPKFNVKTAADSWAANKYISRR…
g8269	21_Lewinella_sp_IMCC34191	--TAVIPAPPPPACPFVTVQLPIYNEYYVIGRLIDAVTAFDYPKDRYEIHILDDSTDETTELVAAKVRAYRAEGYQIRQIIREERTGFKAGALRDGTEEARGEFIAIFDADFVPAPDFLRRTIPHF-DSRVGVVQTRWEHLNEPYNLITRLQAMQLNVHFTVEQVGRMRGGHLLQFNGTAGVWRRKAIAAGGGWQPDTLTEDLDLSIRSQLAGYRIVYLERVGSPAELPVDMNSFKSQQHRWMKGGAETARKLLPEVWRSS-LPLDTKLHATVHLMASSIF-FVFLCGVCSVPLLFVMGDLAPFGIDKDVFAL-FLVGLLSVVTVYYVASKAESVARSVPKFLLLFPVFLSLSMGLSLHNSVAVLQGYRGKKSPFVRTPKFNLRSVSDS-RSRKYLTGR…
g8269	22_Spirosoma_linguale_DSM_74	ALAQSAADYSPEALPRLTVQLPVYNELYVVERLIDAVVLLKYPKDKLDIQVLDDSTDETVSIIARKVAEYKKQGFDIEHIRRPERKGFKAGALAYGLTLAKGEFVAIFDADFVPDPEFLLKTVPHF-DPKVAIVQTRWEHLNEDFSLITQLQAFGLNAHFTVEQSGRYAAGLLANFNGTGGVWRKVAIADAGGWQSDTLTEDLDLSYRAQLRGWKFVYREDVGSPAELPVAMNALKSQQYRWMKGAAECARKLFVNVLKTPGVSLSMKLHAFFHLFSSATF-LVLILGVMSVPLIYIRSQ--HPEWEWVFVVINFQFNLLILITFYGI-PVWFLKGANKARLAWYFPMYSSLMMGLSLHNTIAVIEGYMGRKTPFVRTPKFNVKTAADSWAANKYISRR…
g8269	23_Lewinella_sp_IMCC34183	PPETDVAPADAPALPFVTVQLPIFNEYYVIGRLIDAVAAFDYPRDRFEIHVLDDSTDETVALVAAKVAAYRAQGV-IRQIIRPHRDGYKAGALRDGMAEARGEFMAIFDADFVPNPQFLRRTIPFF-DP--GVVQTRWEHLNQDYNLITRLQALQLNVHFTVEQVGRMKGGHLLQFNGTAGVWRRAAIEAGGGWQPDTLTEDLDLSIRSQLAGYHIRYLEEVGSPAELPVEMNGFKSQQHRWMKGGAETARKLLPTVWRSG-LATGHKVHATVHLLASSIF-FVFLCAVFSVPLLFLLGTLAEFGVSKHIFGV-FLAGLLSVIAVYYVANTDPSFFRSVVKFLILFPLFLALSMGLSLHNSVAVLQGYRGRKSPFVRTPKFNINSVADR-RSKRYLSGS…
g8269	24_Lewinella_agarilytica	--APPAEPADVPYYPFVTVQLPIYNEYYVIGRLIDAVAKFNYPKDRFEIHILDDSTDETVELVASKVDEYRAKGFNIDQIIREKRQGFKAGALRDAMPVAKGEFVAIFDADFVPDPEFLQRTIPHFADPEVGVVQTRWEHINQDYSIITRLQALQLNVHFTVEQVGRMNGGHLLQFNGTAGVWRRATIEAGGGWQPDTLTEDLDLSIRSQLAGYKIHFLENVGSPAELPVEMNSFKSQQHRWMKGGAETAKKMLP
g8269	25_Spirosoma	EMIQSADLTQPDRLPRVTVQLPVYNELYVVERLIDAVAKLNYPSDKLDIQVLDDSTDETVAIIAAKVAEYQRRGLDIEHVRRPERKGFKAGALGYGLEFAKGEFIAIFDADFVPDPDFLLKTVPHFADPKVAIVQTRWEHLNEDFSLMTQLQAFGLNAHFTIEQSGRYAGGFLANFNGTGGVWRKVAIADAGGWQSDTLTEDLDLSYRAQLRGWKFVYRQDVGSPAELPVAMNALKSQQYRWMKGAAECARKLFVKVLRTPGVSLSVKIHAFYHLFSSATFILVLVLGVMSVPLIYIRSR--HPEWEWVFFIINFQFNLLILLSFYGI-PFWLLKRESPAKLGWYFPMYSSLMMGLSLHNTIAVIEGYIGRKTPFVRTPKFNVKAATDSWAANKYVSRQ…
g8269	26_Roseivirga_sp_XM-24bin3	LIKQPAKVTEDYRYAVVTVQLPIYNELYVVERLIDAVAQLEWPKDKLEIQVLDDSNDETVELVAAKVNEWKAKGLDIQHVRREDRKGFKAGALQYGTSIAKGEFLAIFDADFVPQPDFLKGSVPHFSDEKIGVVQTRWGHINEKYSMLTKLQAFGLNTHFRVEQNGRAQGGHFLNFNGTAGIWRKTCIADAGGWKADTLTEDLDLSYRAQLNGWKIFYTPEIVAPAELPAAMGAIKSQQYRWTKGAAETSRKLLPKVLKAP-LPLGTKFHATFHLLNSAVFICIVITALLSVPVLFIRNQSDSWEWLMNISMM-FLMGYVFLVIFYWNKDDELSFWQNLKTFAPQMFMLLSVFLGLSVHNALAVFEGLMGKKSPFVRTPKFNIKDKKDSWKGNIYFSKK…
g8269	27_Roseivirga_spongicola	LIKQPAKVTEDYRCPIVTVQLPIYNELYVVERLIDAVAKLEWPEDKLEIQVLDDSNDETVELVAAKVNEWKTKGLDIQHIRREDRKGFKAGALQYGTSIAKGEFLAIFDADFVPQPDFLKGSVPHFSDEKIGVVQTRWGHINEKYSMLTKLQAFGLNTHFRVEQNGRAQGGHFLNFNGTAGIWRRTCIADAGGWKADTLTEDLDLSYRAQLNGWKIFYTPEIVAPAELPAAMGAIKSQQYRWTKGAAETSRKLLPKVLKAP-LPLGTKFHATFHLLNSAVFICIVITALLSVPVLFIRNQSDSWELLMDISMM-FLMGYVFLVIFYWNKDDELSFWQNLKTFAPQMFMLLSVFLGLSVHNALAVFEGLMGKKSPFVRTPKFNIKDKKDSWKGNIYFSKK…
g8269	28_Cytophagales_bacterium_CG12_big_fil_rev_8_21_14_0_65_40_12	LLPEKPIIPANYSYPKVTVQLPVYNELYVVERLIDSVAGLDWPSEKLEIQVLDDSNDETVELIAVAVAKWKAEGIDIIQIRRAERKGFKAGALQYGLNIAKGEFIAIFDADFIPEPDFLKNTVPHFKDEKIGVVQSRWGHINENYSMLTKLQAFGLNTHFFVEQNGRSSGGHFLNFNGTAGIWRKTCITDAGGWKADTLTEDLDLSYRAQLKGWQIFYVSNTVAPAELPAAMSAIKSQQYRWTKGAAETSRKLLPQVLRSK-LSFGTKFHATFHLLNSAIFICIVITALLSVPVLFIRNL--TTGWQVLINVSTFLLGYVFLIIFYWNKENREGFWKTLKEFIPQMFMLLSVFLGLSFHNAVAVFEGFIGKKTPFIRTPKFNITDKKIGWKGNKYFNKK…
g8269	29_Spirosoma_pollinicola	ALAQSTNTIPPDELPSVTIQLPVYNELYVVERLIDAVVKLQYPIDKLDIQVLDDSTDETVAIIARKIADYKRLGFDIEHIRRPERKGFKAGALAYGLTIAKGELMAIFDADFVPDPEFLLKTIPHFSDPKVAIVQTRWEHLNEDFSLITQLQAFGLNAHFTVEQSGRYAAGLLANFNGTGGVWRKAAIVDAGGWQSDTLTEDLDLSYRAQLRGWKFVYREDVGSPAELPVAMNALKSQQYRWMKGAAECARKLFVNVLKSPRVSLTMKLHAFFHLFSSATFILVLILGVMSVPLIYIRNQ--HPEWEWVFVVINFQFNLLILITFYGI-PVWFLKGANKARLAWYFPMYSSLMMGLSLHNTIAVIEGYMGRKTPFVRTPKFNVMTAADSWAANKYISRR…
g8269	30_Spirosoma_endophyticum	KAAHSTNILSPDKLPRVTVQLPIYNELYVVERLIDAIVRLEYPKDKLDIQLLDDSTDETVELIARKVNEYKQQGFDIEHVRRPVRTGFKAGALAYGLEFAKGEFIAIFDADFVPDPEFLIKTIPNFADPKVGIVQTRWEHLNEDFSLMTQLQAFGLNAHFTIEQSGRNAAGFLANFNGTGGVWRKVAIADAGGWQSDTLTEDLDLSYRAQLRGWKFVYREDIGSPAELPVAMNALKSQQYRWMKGAAECARKLFGKVLRTPGVSFTMKLHAFFHLFSSATFILVLILGVMSVPLIYIRSH--HPEWEWVFYVINFQFNLLILITFYGI-PLWFLKPTTKTKLVWYFPMYSSLMMGLSLHNTIAVIEGYIGRKTPFVRTPKFNVTTSADQWDANVYVSRR…
g8269	31_Spirosoma_spitsbergense	KLIQPTAILSADDLPLVTIQLPVYNELYVVERLIDAVARIQYPKDKLDIQLLDDSTDETVAIIAEKVAEYKQQGFAIEHIRRPERTGFKAGALGYGLTLAKGELIAIFDADFVPDPDFLLKTVPHFSDPQVGIVQTRWEHLNENFSLITQLQAFGLNAHFTVEQSGRYAGGYLANFNGTGGVWRKEAIIDAGGWQSDTLTEDLDLSYRAQLRNWKFVYREDIGSPAELPVAMNALKSQQYRWMKGAAECARKLFVKVIKTPGISLPMKLHAFFHLFSSATFILVLVLGVLSVPLIYIRSQ--HPEWERVFMIINFQLNLIILITFYGI-PVWFLTGTSKAKLIWYFPMYSSLMMGLSLHNTIAVIEGYIGRKTPFVRTPKFNVKAATDSWAANKYINRR…
g8269	32_Spirosoma_rigui	AAVASVAPVLPADLPYVTIQLPVYNELYVVERLIDAVALLKYPREKLDIQLLDDSSDETVDIIAAKVAYYQQRGLTIEHIRRPERTGFKAGALGYGLTFARGEFIAIFDADFVPDPDFLLKTIPHFSDPSVAIVQTRWEHLNEDFSLITQLQAFGLNAHFTIEQSGRYAAGLLANFNGTGGVWRKVAIADAGGWQSDTLTEDLDLSYRAQLRGWKFVYREDVGSPAELPVAMNALKSQQYRWMKGAAECARKLFVKVLRTPGVSLSMKIHAFYHLFSSATFILVLILGIMSVPLIYIRSR--HPEWEWVFLVINFQLNLLILITFYGV-PFWLLEKENKAKLAWYFPMYSSLMMGLSLHNTIAVIEGYIGRKTPFVRTPKFNVTTSADSWNANKYVSRQ…
g8269	33_Spirosoma_montaniterrae	SAIRIADVARPDTLPRVTVQLPIYNELYVVERLVDAVVKLNYPKDKLDIQVLDDSTDETAAILAAKVAEYQQQGFAIEHVRRPERNGFKAGALGYGLTFAKGEFIAIFDADFVPDPQFLLNTIPHFSDPKVAIVQTRWEHLNEDFSLLTQLQAFGLNAHFTIEQSGRYAADFLANFNGTGGVWRKTAIADAGGWQSDTLTEDLDLSYRAQLRGWKFVYREDVGSPAELPVAMNALKSQQYRWMKGAAECARKLFVKVLKTPGVSPAIKLHAFFHLFSSATFILVLILGVMSVPLIYIRSR--HPEWEWAFYVINFQFNLLILISFYGI-PFWLLKRESPAKLAWYFPMYSSLMMGLSLHNTIAVIEGYVGRKTPFVRTPKFNVTTAKDSWAANKYISRR…
g8269	34_Larkinella_soli	TRFRDYDGRPAEQVPFVTIQLPVYNELYVAERLIDSIAALNYPREKLEIQVLDDSTDETVDIIAHRVAHFRRHGLDIRHIRRPDRKGFKAGALAYGLQQAKGEFLAIFDADFVPDPDFLLKTIPHFENPKVGIVQTRWTHLNEDYSILTQLQAFGLNAHFFVEQGGRNADGYFMNFNGTAGVWRKQAILEAGGWSSDTITEDLDLSYRAQLKGWKFVYREDIGSPAELPVAMKALKSQQYRWMKGAAECARKLMLRVLRAPGVSLRVKIHAFFHLLSSSTFILVFLLGVLSVPVLYIRIR--HPEYDWVFFLLGFQVNLLILLSFYGIPYWLERRGRLERLGLYYFPMYSSLMMGLSLHNSIAVIEGFIGRKTPFVRTPKFNVDAGGSSWRTNKYVHRS…
g8269	35_Fabibacter_sp_4D4	SIAKAAEITKDYEYPMVTVQLPVYNELYVVERLIDAVASFDWPKDKLEVQVLDDSNDETIELIAKKVTEWQAKGVDVQQVQRPERKGFKAGALQYGMSIAKGEFIAIFDADFVPEADFLKNSVPHFKDEKIGVVQTRWGHINEEYSMLTKLQAFGLNTHFFVEQNGRSQGGHFLNFNGTGGVWRKECIEDAGGWKADTLTEDLDLSYRAQLKGWQIFYTPDVVAPAELPAAMSAIKSQQYRWTKGAAETSIKLLPKVLKAP-LSLGTKFHATFHLLNSAVFICIVVTAFLSVPVLLIRNLSDSWEILMNVSMI-FLMGYAFLIVFYWNKEKRDGFWKTAKDFVPQMFMLLSVFLGLSVHNAVAVFEGLIGKKTPFVRTPKFNITGKKDTWKGNKYFKKK…
g8269	36_Larkinella_arboricola	KAFRQYSTRQPHPLPVVTVQLPVYNELYVASRLIDAVANLNYPRSQFEIQVLDDSTDETVAIIAEKVAQYQQQGIDIQHIRRPDRKGFKAGALAYGLDQAKGEFIAIFDADFMPDPDFLLKTVPHFENPKVGIVQTRWTHLNENYSVLTQLQAFGLNAHFFVEQGGRNADGYFMNFNGTAGVWRKTTILDAGSWSSDTLTEDLDLSYRAQLKGWQFVYREDIGSPAELPVAMNALKSQQYRWMKGAAECARKLIFKVLRAPNIPFRIKLHAFFHLLSSSTFILIFLLGLLSVPVLYIRIN--HPEYQLVFLLLGFQVNLIILLLFYGI-PFWLERREKLEQLGYYFPMYSSLMMGLSLHNTIAVIEGFIGRKTPFVRTPKFNVKTGSDNWRKNKYISLS…
g8269	37_Spirosoma_oryzae	-NKATRIHIPVSELPRVTVQLPVYNELYVVERLIDAIAQLNYPADKLDIQVLDDSTDETVSIIASRIAHYQQLGVPIEHVRRPERTGFKAGALSYGLTFAKGDLVAIFDADFVPDPDFLIKTVPHFTDPNVGIVQTRWEHLNENFSLMTQLQAFGLNAHFTIEQSGRYEAGYLANFNGTGGVWRKTAIYDAGGWQSDTLTEDLDLSYRAQLRGWKFVYREDIGSPAELPVAMNALKSQQYRWMKGAAECARKLFW
g8269	38_Fabibacter_pacificus	RLNQSVALSADYDYPHVTVQLPVYNELYVVERLIDAVANFDWPKDKLEVQVLDDSNDETVDLIAEKVAEWQQKGIDIQQVRRPDRKGFKAGALQYGLTIAKGEFIPIFDADFVPEMDFLKQTIPHFKDDKIGVVQTRWGHINENYSILTKLQAFGLNTHFFVEQNGRSQGGHFLNFNGTAGVWRKSCIADAGGWKADTLTEDLDLSYRAQLKGWQIFYTPNTVAPAELPAAMSAIKSQQYRWTKGAAETSRKLLPKVLKAD-LSFATKFHATFHLLNSAVFICIVLTAMLSVPVLFIRNLSDSWHLLMRISMI-FLMGYVFLAIFYWNKEERKGFWKTLKEFVPQMLMLLAVFLGLSVHNAVAVFEGLIGKKSPFVRTPKFNITDKKGTWKGNKYFAKK…
g8269	39_Larkinella_knui	ASFRAYSEPQTETLPYVTVQLPVYNELYVAARLIDSVVDLNYPRSRFEIQVLDDSTDETVGIIADKVAQYQLLGIDIQHIRRPERKGFKAGALAYGLERAKGEFMAIFDADFMPEPDFLLKVIPHFENPKVGIVQTRWTHLNEDYSILTQLQAFGLNAHFFVEQGGRNAEGYFMNFNGTAGVWRKAAILDAGSWSSDTLTEDLDLSYRAQLKGWQFVYREDIGSPAELPVAMNALKSQQYRWMKGAAECARKLMLTMLRAPHVPFRIKLHAFFHLLSSSTFILILLLGLLSVPVLYIRVR--HPEYQSVFLLLGFQLNLLILLLFYGIPFWLERKGKLEQLGLYYFPMYSSLMMGLSLHNTIAVIEGFAGRKTPFVRTPKFNVKADGENWRSNKYLRIT…
g8269	40_Spirosoma_panaciterrae	QAIFLNKPGPVDDLPRVTVQLPIYNELYVVERLLDAVAQLQYPRHKLDIQLLDDSTDETVDLVAQKVAKLTASGFDVQQIRRTDRTGFKAGALANGLATAKGEFIAIFDADFVPDPDFLLKTIPHFQDPQVAIVQTRWEHLNEEFSLMTQLQAFGLNAHFTVEQSGRDAAGLLANFNGTGGVWRKLAIIDAGGWQSDTLTEDLDLSYRAQLKGWKFVYREDIGSPAELPVAMNALKSQQYRWMKGAAECARKLIGRVLRSPDLSLWIKLHALFHLFSSATFILVLLLSVLSVPLLYIRSQ--HPEWEQVFFIIGFQVSLLILITFYGI-PFWLLKPTARAKFFWYFPMYSSLMMGLSLHNTIAVIEGYMGRKTPFVRTPKFNVRHATDGWKKNKYLNRQ…
g8269	41_Spirosoma_aerolatum	QAALRHEPGPVDELPRVTVQLPIYNELYVVERLLDAVGQLQYPQHKLDIQLLDDSTDETVAVVAQKVAELTTRGFDVQQIRRTDRTGFKAGALAHGLATAKGEFIAIFDADFVPDPAFLLKTIPHFRDPQVGIVQTRWEHLNEEFSLMTQLQAFGLNAHFTVEQSGRDAAGLLANFNGTGGVWRRQAIVDAGGWQSDTLTEDLDLSYRAQLKGWKFVYREDIGSPAELPVAMNALKSQQYRWMKGAAECARKLIGRVLRSPDLSIRIKLHALFHLFSSATFILVLVLSVLSVPLLYIRSQ--HPEWENVFFIIGFQVSLLILITFYGI-PFWLLKPTSRAKFFWYFPMYSSLMMGLSLHNTIAVIEGYLGRKTPFVRTPKFNVRNATDGWKANKYLNRQ…
g8269	42_unclassified_Sphingobacteriales_miscellaneous	PMPALPPDMPPQNYPFITIQLPVYNEMYVAERLIDAVAALDYPKSRFEIQILDDSTDETTAIIARKTDVCKAQGIAIHHIRRNTRIGFKAGALQHALPLAQGNFIAIFDADFIPPPDFLLKTVPYFQHPRIGMVQTRWLFTNAQYSLLTRIQAFFIDAHFTAEQGGRHAAGYCMNFNGTAGIWRKQAITDGGGWQHDTLTEDLDLSYRAQLAGWIFTYADTIGSPSELPADMPSFKSQQYRWIKGGAETAAKNLPAVWRSNRLPLAAKIQATTHLLSGSIYIVMLLFILLSVPLLLISDRFAIYHYQHYGLV--FLLSNAAVLYVHYIKYTVCKGKNPWRHVALLFPPFLVVSMGLSLHNALAALRGWQGKKTPFVRTPKFNLTNKQGIWHNKHYTDKS…
g8269	43_Larkinella_sp_BK230	KAFRQYSAKQAQPLPVVTVQLPVYNELYVASRLIDAVANLNYPHSQLEIQVLDDSTDETVGIIAEKVAQYQQQGIDIQHIRRPDRKGFKAGALAYGLEHAKGEFIAIFDADFMPDPDFLLKTVPHFENPKVGIVQTRWTHLNENYSVLTQLQAFGLNAHFFIEQGGRNADGYFMNFNGTAGVWRKTTILDAGSWSSDTLTEDLDLSYRAQLKGWQFVYREDIGSPAELPVAMNALKSQQYRWMKGAAECARKLMFRVLRAPEIPFRIKLHAFFHLLSSSTFILVFLLGLLSVPVLYIRIQ--HPEYQSVFFLLGFQFNLLILVLFYGI-PFWLERRGKLEQLGYYFPMYSSLMMGLSLHNTIAVIEGFIGRKTPFVRTPKFNVKTGSDSWRKNKYMSLA…
g8269	44_Spirosoma_luteum	KLIQPTALLSADDLPRVTIQLPVYNELYVVERLIDAIVQIQYPKDKLDIQVLDDSTDETVAIIARKVAEYQQQGVPIEHIRRPERTGFKAGALGYGLTLAKGELIAIFDADFVPDPDFLLKTVPHFSDPRVGIVQTRWEHLNEEFSLITQLQAFGLNAHFTVEQSGRYAGGYLANFNGTGGVWRKEAIIDAGGWQSDTLTEDLDLSYRAQLRNWTFVYREDVGSPAELPVAMNALKSQQYRWMKGAAECARKLFVKVIKTPGISLPIKLHAFFHLFSSATFILVLVLGVLSVPLIYIRSQ--HPEWEGVFTVINFQFNLVILLTFYGI-PIWFLKGTNKAKLIWYFPMYSSLMMGLSLHNTIAVMEGYMGRKTPFVRTPKFNVTTAKDNWAANKYINHR…
g8269	45_Adhaeribacter_sp_HMF7616	KDFPDFPLYLPNTLPFVTVQLPVYNEQYVVERLIDAITALDYPLEKLQIQVLDDSNDITRDLVAAKVAFYQAQGFDITQVLRPERTGYKAGALEYGLNLATGEFIAIFDADFLPAPSFLKQTLIKFKNPEVGLVQTRWGHVNSNYSLLTKLQAFGLNAHFTVEQTGRSCGHYFINFNGTGGVWRKTCILDAGGWQTDTLTEDLDLSYRAQLRHWEFRYLEPIIAPAELPVTMPAIKSQQYRWTKGAAENARKNLGPVFQSN-KPWSTKIHALFHLGNSSVFVCVFLLALLSVPILFIPDY--YPHLQAYFLSQEFLISLASLIAFYWTRCSSPNQAASWLQFCPRFFWFLCFSMGLSLHNTVAVLEGYAGKKTPFIRTPKFNIQKASDPWRNNLYRTAS…
g8269	46_Fabibacter_misakiensis	TIAKPATVPENYDYPVVTVQLPVYNELYVVERLIDAVARLEWPKDKLEIQVLDDSNDETVDLIAQTVEKWKKEGIDITQVRRPERKGFKAGALQYGMKVAKGEFIAIFDADFVPEPDFLIHSVPHFKDKKIGVVQTRWGHINEKYSMLTKLQAFGLNTHFFVEQNGRSQGGHFLNFNGTGGIWRKTCIEDAGGWKADTLTEDLDLSYRAQLKGWQIFYNPDTVAPAELPAAMSAIKSQQYRWTKGAAETSIKLLPKVLKAP-LSLGTKFHATFHLLNSAVFICIVLTAFLSIPILFIRNLSDGWQTIMDISMM-FLLGYVFLVIFYWNREKREGFWKTVKDFVPQMFMLLSVFLGLSLHNAVAVFEGLIGKKTPFVRTPKFNITGKKGSWKGNIYFKKK…
g8269	47_Cytophagales_bacterium	ANIRAANAIPWGELPRVTVQLPVYNELYVAERLIDSIAKLRYPLDKLHIQVLDDSTDETVEIIAKRVAYFQQQELPIEHIRRPERKGFKAGALAYGLTITDAEFIAIFDADFVPDPDFLLKTLPNFADPKVGIVQTRWEHLNEDFSLITQLQAFGLNAHFTIEQSGRFADNLFANFNGTGGVWRRTAIDDAGGWHADTLTEDLDLSYRAQLRGWKFSYREDIGSPAELPVAMDALKSQQYRWMKGAAEVARKMYGTVLRAPGVSWFAKLHAGMHLFSSATFILVLVLGILSVPLVLIRSR--HPEWDVIFTIINFHLNLLILITFYGI-PYFLYSSKNKALVGFYFPMYSSLMMGLSLHNSIAVIEGYLGKKTPFVRTPKFNANKAGDQWGSNKYIGRQ…
g8269	48_Tenacibaculum_sp_M341	DDSEKFNLDNPEEVPYVTIQLPVYNELYVMERLLDNIANIKYPKDKLEIQVLDDSTDESVETTAKQIEKIRKTGLDIQHIRRENRVGFKAGALKEGLKIAKGEYIAIFDADFLPKPCWLEKTVPYFKDEEIGVVQTRWGHINRDYSTLTKVQAFALDAHFSLEQVGRNSKGHFINFNGTAGIWRKQCIIDAGNWEGDTLTEDLDLSYRAQLKEWKFKYLEDVVTPAELPVVISAARSQQFRWNKGGAENFQKMLFKIITSDTIKFKTKVHSVLHLLNSSMFTCIFLMGVLSIPMLYIKNE--YEHLEVYFLVMSFIVSTIIFFVCYWFKKTFGGGFKNFIKYIGAFFTFFSIAMGFSLHNTIAVLEGHLGKKSEFVRTPKFNIKSLTDSWKNNKYIKKR…
g8269	49_Hymenobacter_norwichensis	---LPPEPAAPAVWPRVTVQLPLYNEVYVAERLLDACAALDYPADKLHLQVLDDSTDETVGLVAARVAHYRAQGLRIDQVRRTDRQGFKAGALRHGLELTNGEFIAIFDADFVPEPDFLRRTLPYFDTPQIGVVQTRWGHLNEDYSLLTELQAFGLNAHFYLEQVGRTSGGHFINFNGTGGVWRRACIEDAGGWHTDTLTEDLDLSYRAQLRGWRFRYLPQVVAPAELPAAMDALKSQQFRWNKGAAETARKHLG
g8269	50_Nonlabens_tegetincola	DNDPVFDLTNTAEVPFVTIQLPVFNEAYVMERLLDNIALMDYPRHKLEIQVLDDSTDETVKTTAAHVEKLAATGLDIKHITRTNRVGFKAGALKEGLEIAKGEFIAIFDADFLPESDWLKKTVIYFKNPEIGVVQTRWGHLNRDFSILTQVQAFALDAHFTLEQVGRNSKGHFINFNGTAGIWRKQTIIEAGNWEGDTLTEDLDLSYRAQLKGWKFKYLEDVTTPAELPIVLSAARSQQFRWNKGGAENFRKMAKRVVSNKSLSFKSKVHGILHLLNSTMFLNVLIVGVLSVPMLFIKNT--YAHLAPYFYAMSFVLSSIIFFICYWFKNTYGGGFKNFISYIGMFFTFFSIAMGFSLHNSIAVIEGHIGKRSEFVRTPKFNLAAVGKNWKSNKYLRKN…
g8269	51_Sediminitomix_flava	---VDFSKQANQELPNVTVQLPVYNEKYVVERLIDCICKLDYPKEKLEIQVLDDSTDETVEIIANKVSFWKNEGIDIQHIQREIRTGFKAGALDYGLKICKGQFIAIFDADFLPESDFLQQTINAFEDIG--VVQTRWGHVNQDFSFLTKLQAFGLDAHFTVEQGGRNSAGSFINFNGTAGVWRKQAIEDGGGWQADTLTEDLDLSYRTQMSGWKFKFVESVVSPAELPVYMPSVKSQQFRWNKGGAECARKHLSSLWKQS-LPFQTKFHATFHLLNSSIFISLLVAALVSVPLLILKTENEILKALFHISSV-FFIGFMSVGYFYYLSAKRLKGKGAKKYFFKRFPVFLIVVMGLSLHNALAVLEGLLGFKSPFIRTPKFGVDAKEKNWQSNKYIRYE…
g8269	52_Pustulibacterium_marinum	EEAPKFNLLDPKEIPLVTIQLPIFNEEYVVKRLLDNISKIEYPTNKLEIQVLDDSTDESVVETERLIKELQEEGLDIQHIRRTNRQGFKAGALKEGLAIAKGEFIAIFDADFLPDSDWLKKTVIYFKDPEIGVVQTRWGHINRDYSILTKIQAFALDTHFTLEQVGRNSKGHFINFNGTAGIWRKQCILDAGNWEGDTLTEDLDLSYRAQLKNWKFKYLEDVETPAELPVVISAARSQQFRWNKGGAENFRKTATRVLSSDTIGFKTKLHGIMHLLNSSMFLFVFVVALLSIPMLYIKNS--FGHLGWVFQMTSFIASTIILFVCYWFKSIQGSSLDSFVDFIKLFFTFFSIALGFSLHNTVAVIQGHMGRKSEFVRTPKFNISNLKDTWKGNKYLNTK…
g8269	53_Tenacibaculum_skagerrakense	DQSETFDLSKEEEVPFVTIQLPVYNELYVMERLLDNIAELRYPREKLEIQVLDDSTDESVETTAAHIKRLQETGLDIQHIRRENRIGFKAGALKEGLKFAKGEFIAIFDADFLPKPCWLEKTVIYFKNPEIGVVQTRWGHINRDYSTLTKVQAFALDAHFSLEQVGRNSKGHFINFNGTAGIWRKECIIDAGNWEGDTLTEDLDLSYRAQLKKWKFKYLEDVVTPAELPVVISAARSQQFRWNKGGAENFQKMLMRIITSKNVNLKTKIHSVLHLLNSSMFTCVFLMGVLSIPMLYIKNE--YAHLRIYFLIMSFVTSTVIFFICYWFKRTFGGGIVSFIKYIGAFFTFFSIAMGFSLHNTIAVLEGHFGKKSEFVRTPKFNIKSLKDSWKNNKYIKKR…
g8269	54_Microscilla_marina	KQTVVQVPTSTSALPIVTVQLPIYNEKYVVQRLIDAVAALDYPQHKLEIQVLDDSTDETIDLIAERVAYWQQQGVWISHVRRPNREGFKAGALAYGLTHNKGKLIAIFDADFVPPTHFLKATVGAFADIG--MVQTRWEHLNEDYSLMTQLQAFGLNAHFTVEQVGRNAQGHLINFNGTAGVWRKQCIEDAGGWQSDTLTEDLDLSYRAQLKGWKFKYLEEVGTPAELPVAMNALKTQQFRWTKGAAECARKNLWKVLGAADLNLSTKMHALFHLLNSSMFVLVVLVSVLSLPLLFIKNA--FVEYTQVFIYFSFLTGTVFLGVFYWVSVKGLSKQRRQKYFFMRFPLFLAMYTGLSLHNALAVVEGLLGKKTPFIRTPKFNITKQQDQWKSNQYLKNN…
g8269	55_Nonlabens_sp_MIC269	DNDPVFDLTNTAEVPFVTIQLPVFNEAYVMERLLDNIALMDYPRHKLEIQVLDDSTDETVKTTAAHVDKLAATGLDIKHITRTNRVGFKAGALKEGLEIAKGEFIAIFDADFLPESDWLKKTVIYFKNPEIGVVQTRWGHLNRDFSILTQVQAFALDAHFTLEQVGRNSKGHFINFNGTAGIWRKQTIIEAGNWEGDTLTEDLDLSYRAQLKGWKFKYLEDVTTPAELPIVLSAARSQQFRWNKGGAENFRKMAKRVVTNKSLSFKSKVHGILHLLNSTMFLNVLIVGVLSVPMLFIKNT--YAHLAPYFYAMSFVLSSIIFFICYWFKNTYGGGFKNFISYIGMFFTFFSIAMGFSLHNSIAVIEGHIGKRSEFVRTPKFNLAAVGKNWKSNKYLRKN…
g8269	56_Nonlabens_sediminis	DNDPVFDMTNTAEVPFVTIQLPVFNEAYVMERLLDNIALMDYPRHKLEIQVLDDSTDETVKTTAAHVDKLAATGLDIKHITRTNRVGFKAGALKEGLEIAKGEFIAIFDADFLPESDWLKKTVIYFKNPEIGVVQTRWGHLNRDFSILTQVQAFALDAHFTLEQVGRNSKGHFINFNGTAGIWRKQTIIEAGNWEGDTLTEDLDLSYRAQLKGWKFKYLEDVTTPAELPIVLSAARSQQFRWNKGGAENFRKMAKRVVTNKSLSFKSKVHGILHLLNSTMFLNVLIVGVLSVPMLFIKNT--YAHLAPYFYAMSFVLSSIIFFICYWFKNTYGGGFKNFISYIGMFFTFFSIAMGFSLHNSIAVIEGHIGKRSEFVRTPKFNLAAVGKNWKSNKYLRKN…
g8269	57_Pontibacter_roseus	----DAPLPELQVWPPVTVQLPVYNERYVVERLIDSVAALDYPRHLLHIQLLDDSTDDTRAIIQQKIASYAGSGLRLEHIQRPERIGYKAGALQFGLERATGDFIAIFDADFVPNSDFLKRTIPGFHDR-VGVVQTRWGHLNRDYSLLTRLQAFGLNAHFTVEQSGRNNGRHFINFNGTAGVWRKSCIVDAGGWKHDTLTEDLDLSYRAQLRGWEFRYLEQVEAPAELPAAMGAIKSQQFRWTKGAAETARKHLPEVLSSR-LSLPTKLHAVFHLLNSGVFVCVLLTGLLSIPILYLKDQ--QPELAPLFKLGALVGSMVALLAFYWTYQQTKSVWQTTRRFLPEFFLFLSLSMGLSLHNSVAVLEGYAGKKTPFIRTPKHNLVHRRDSWRQHVYGVAS…
g8269	58_Bacteroidetes_bacterium_4484_249	SSDNLPIIEKPDKLPFVTIQLPVYNELYVVNRLIESVAKLNYPKDKFEIQLLDDSDDESVEVAAKKVKEISEKGINISHIRRKDRTGFKAGALDYGLNIARGELIAIFDADFIPESDFLIKTVPHFDDSKVGVVQTKWGHINKKFSMLTELQAFGLNAHFSVEQTGRNFGGYFINFNGTAGVWRKLCIVNAGGWEHDTLTEDLDLSYRAQLKGWKFKYLENVESPAELPVAMSALKNQQFRWNKGGAENFVKFFKTIMRAN-IPLKNKIYGLFHLLNSSIFILVLITSVLSVPVLFIKSY--YLQYAFLFSVSSFLICTLFLMIFYYVEDKQKNLFLSLGKFIGKFFLFLSFSMGLSLHNSVAVIEGYLGKKSSFIRTPKFNVISGLDKWKNNKYLKQK…
g8269	59_Polaribacter_reichenbachii	DNATQFDFNNPEEIPFVTIQLPVYNELYVMERLLKNIAKIDYPKEKLEIQVLDDSTDESVEMTAKLVADIQKKGLDIQHIRRSNRKGFKAGALKEGLEIAKGEYIAIFDADFLPKTDWLKQTVPYFKNPEIGVVQTRWGHINRDYSTLTKIQAFALDAHFTLEQVGRNSKGHFINFNGTAGIWRKETIYDAGNWEGDTLTEDLDLSYRAQLKNWKFKYLEKVETPAELPVVISAARSQQFRWNKGGAENFQKMIKRIITNKNSSFKTKIHSMLHLLNSSMFTCILLVAILSIPMLYIKNE--YAHLKIYFYVMSFVVSTLIFFTCYWFKNIYGGGFKRFIRYIGAFFTFFSIAMGFSLHNTIAVLEGHFGKKSEFVRTPKFNIKNLKDGWKNNKYIKKK…
g8269	60_Rudanella_lutea	DNIRPANAIPWDQLPPVTVQLPVYNELYVAERLIDSMVKLRYPADKLDIQVLDDSTDETVEIIARRVALYREQGIPIRHIRRPERKGFKAGALAYGLTLTDAPFVAIFDADFVPDPDFLLKTLPNFADPKVGIVQTRWEHLNEDFSLITQLQAFGLNAHFTIEQSGRYAANLFANFNGTGGVWRRAAIDDAGGWHADTLTEDLDLSYRAQLRGWKFSYREDVTSPAELPVAMDALKSQQYRWMKGAAEVARKMYGTVLRTPGIPLKTKLHAGMHLFSSATFILVLVLGVLSVPLLYIRAR--HPEWEVVFYIINFQLNLFILISFYGI-PYVLYSQKRKAMVAFYFPMYSSLMMGLSLHNTIAVLEGYLGKKTPFVRTPKFNANKTGDLWQTNKYIGRQ…
g8269	61_Confluentibacter_lentus	TDCESFDFSNPDEIPFITIQLPVYNEMYVMERLLDNIAKIDYPHDKLEIQVLDDSTDETVETTRKHVESLSATGLDIKHITRTDRSGFKAGALKEGLKIAKGEFIAIFDADFLPQENWLKRTIPYFKDKSIGVVQTRWSHINRDYSILTKIQAFALDAHFTLEQVGRNSKGHFINFNGTAGVWRKTCIIDAGNWEGDTLTEDLDLSYRAQLKNWKFKYLEDVETPAELPVVISAARSQQFRWNKGGAENFKKMLGRVLRSKNISPKTKLHGVLHLLNSTMFLNILTVAILSIPMLYIKNQ--YAHLKPYFYVMSFVLSTVIFFICYWIKRIHGAGIKNFISYIGMFFVFFTIAMGFSLHNSIAVLEGHFGKKSEFVRTPKFNISSIKDSWKNNKYIKKT…
g8269	62_Sinomicrobium_pectinilyticum	DEAPKFNLLDPREIPYVTIQLPIYNEEYVVERLLENIAKIEYPQNKLEIQVLDDSTDESVAETAGQIAKLRETGLDIQHIRRENRQGFKAGALKEGLKIAKGEFIAIFDADFLPDSDWLKKTVIYFKDPEIGVVQTRWGHLNRDYSLLTKIQAFALDAHFTLEQVGRNSKGHFINFNGTAGIWRKECIIDAGNWEGDTLTEDLDLSYRAQLKNWKFKYLEDVETPAELPVVISAARSQQFRWNKGGAENFRKTVTRVISAKNIPFKTKLHGVLHLLNSSMFLCVFVVALLSIPMLYIKNT--FGHLDWVFEVTSFIASTIILFVCYWFKNIQGSGFDNFIDYIKMFFTFFSVAMGFSLHNSVAVLEGHIGKRSEFVRTPKFNIKNLADSWKGNKYLHEK…
g8269	63_Tenacibaculum_mesophilum	ESAPKLDLSDINKVPYVTIQLPVYNELYVMERLLHNIAQLEYPRKKLEIQVLDDSTDESIESTAKQIKELQKTGLDIQHIRRENRQGFKAGALKEGLKTAKGEFIAIFDADFLPKENWLLETVPYFKDPEIGVVQTRWGHINRNYSTLTKIQAFALDAHFTLEQVGRNSQGHFINFNGTAGIWRKECIYDAGNWEGDTLTEDLDLSYRAQLKNWKFKYLENVVTPAELPVVISAARSQQFRWNKGGAENFQKMLKRIITSSTIPFKTKLHGTLHLLNSSMFTCIFLVAVLSIPMLYIKNE--YAHLKIYFIVMSFIVSTFIFFICYWFKRTYGGGFWNFIKYIGAFFAFFSIAMGFSLHNTIAVLEGHLGKKSEFVRTPKFNIKSLKDSWKNNKYIRKR…
g8269	64_Tenacibaculum_maritimum	DNAPKFNLNNRKEVPFVTIQLPVYNELYVMERLLKNISKINYPLDKLEIQVLDDSTDESVKSTAKLVQELKQNGLDIQHIRRENRVGFKAGALKEGLKIAKGEFIAIFDADFLPQSSWLQKTVPYFKDEKVGVVQTRWAHINRNYSLLTKIQAFALDAHFTLEQVGRNSKGHFINFNGTAGIWRKSCILDAGNWEGDTLTEDIDLSYRAQLKKWKFKYLENVETPAELPVIISAARSQQFRWNKGGAENFQKMLRRIISSKNVSAKTKIHGLLHLLNSSMFTCIFLVAILSIPMLYIKNE--YAHLQPYFYVMSFVSSSIIFFICYWFKKTHGGGFKNFMKYIGAFFTFFSIVMGFSLHNAIAVLEGHIGKKSEFVRTPKFNISALTDSWKNNKYIRKK…
g8269	65_Arsenicibacter_rosenii	ANIRAADTIPWEQLPPVTVQLPVYNELYVAGRLIDSVVKLRYPADKLDIQVLDDSTDDTVELIARKVAYYQQLGIPITHVRRPERKGFKAGALAYGLQEARGEFIAIFDADFVPDPDFLLKTIPNFSDPKVGIVQTRWEHLNEDYSLMTQLQAFGLNAHFTIEQSGRYAGGYFANFNGTGGVWRRAAIDDAGGWQSDTLTEDLDLSYRAQLRGWTFSYREDIGSPAELPVAMNAIKSQQYRWMKGAAECARKNFGKVLFAKHTSPAVKIHAFLHLFSSATFILVLVLGVLSVPLLYIRAN--HPDWELVFYVINFQFNLFILITFYGL-PYFVLSRKNKALVFWYFPMYSSLMMGLSLHNTIAVVEGYIGRKTPFVRTPKFNVNKAGERWNGNKYLGKG…
g8269	66_Maribacter_sp_4G9	QTAPKFNLLDPKEIPFVTIQLPVYNEEYVMERLLENIAKIEYPKSKLEIQVLDDSTDDSVAVTAQRISELQETGLDIQHIRRTDRTGFKAGALKEGLKIAKGEFIAIFDADFMPSSDWLKKTVIYFKDPEIGVVQTRWGHLNRDYSTLTKIQAFALDAHFTLEQVGRNAKGHFINFNGTAGIWRKETILDAGNWEGDTLTEDLDLSYRAQLKNWKFKYLEDVETPAELPVVISAARSQQFRWNKGGAENFRKTVWSVITAKNIPFKTKFHGVMHLLNSSMFLCVFLVALLSIPALYIKNT--FGHLDWVFSLLNFVVSTIILFICYWFKSVQGSSFDGFVDYIKLFFTFFSVALGFSLHNSIAVLEGHMGKRSEFVRTPKFNINNLTQSWKGNKYLAKK…
g8269	67_Arenibacter	KEAPKYNLLDPKEIPFVTIQLPIYNEEYVVERLLDNISKIEYPMSKLEIQVLDDSTDDSVHDTAKRIKALQETGLDIQHIRRTNRQGYKAGALKEGLDMAKGEFIAIFDADFLPSSDWLKKTVIYFKDQEIGVVQTRWGHINREYSTLTRIQAFALDAHFTLEQVGRNAKGHFINFNGTAGIWRKECILDAGNWEGDTLTEDLDLSYRAQLKNWKFKYLEDVETPAELPVVISAARSQQFRWNKGGAENFRKTVWSVISAKNISFKTKFHGVMHLLNSSMFLCVFLVALLSIPMMYIKNT--YGHLGWVFEATSFILSTVILFVCYWFKSIQGSSFDNFVDYIRIFFTFFSVALGFSLHNSIAVLEGHMGKRSEFVRTPKFNLNSITDSWKGNKYLATK…
g8269	68_Arenibacter_algicola	KEAPKYNLLDPKEIPFVTIQLPIYNEEYVVERLLDNISKIEYPMSKLEIQVLDDSTDDSVHDTAKRIKALQETGLDIQHIRRTNRQGYKAGALKEGLDMAKGEFIAIFDADFLPSSDWLKKTVIYFKDQEIGVVQTRWGHINREYSTLTRIQAFALDAHFTLEQVGRNAKGHFINFNGTAGIWRKECILDAGNWEGDTLTEDLDLSYRAQLKNWKFKYLEDVETPAELPVVISAARSQQFRWNKGGAENFRKTVWSVISAKNISFKTKFHGVMHLLNSSMFLCVFLVALLSIPMMYIKNT--YGHLGWVFEATSFILSTVILFVCYWFKSIQGSSFDNFVDYIRIFFTFFSVALGFSLHNSIAVLEGHMGKRSEFVRTPKFNLNSITDSWKGNKYLATK…
g8269	69_Sinomicrobium_oceani	NEAPKFNLLDPREIPHVTIQLPIYNEEYVVERLLENIAKIEYPQNKLEIQVLDDSTDESVSETARHIEKLRETGLDIRHIRRENRQGYKAGALKEGLRIAKGEFIAIFDADFLPDSDWLKKTVIYFKDPEIGVVQTRWGHLNRDYSLLTKIQAFALDAHFTLEQVGRNSKGHFINFNGTAGIWRKECIIDAGNWEGDTLTEDLDLSYRAQLKNWKFKYLEDVETPAELPVVISAARSQQFRWNKGGAENFRKTVTRVLAAKNIPLKTKLHGVLHLLNSSMFLCVFVVALLSIPMLYIKNT--FGHLDWIFEVTSFIASTIILFVCYWFKNIQGSGFENFIDYIKMFFTFFSVAMGFSLHNSVAVLEGHMGKRSEFVRTPKFNIKNLTDSWKGNKYLHQK…
g8269	70_Maribacter_thermophilus	QTAPKFNLMDPKEIPFVTIQLPVYNEQYVMERLLDNIAKIEYPKSKLEIQVLDDSTDDSVELTAKRIAELQETGLDIQHIRREDRTGFKAGALKEGLKIAKGEFIAIFDADFMPASDWLKKTVIYFKDEEIGVVQTRWGHLNRDYSTLTKIQAFALDAHFTLEQVGRNSKGHFINFNGTAGIWRKECIIDAGNWEGDTLTEDLDLSYRAQLKNWKFKYLEDVETPAELPVVISAARSQQFRWNKGGAENFRKTVWSVITAKNIPFRTKFHGVMHLLNSSMFLCVFLVALLSIPSLYIKNT--YGHLDWVFSLLSFTISTVILFICYWFKSIQGSSFDNFVDYIKLFFTFFSVALGFSLHNSIAVLEGHMGKRSEFVRTPKFNINNLTESWKGNKYLAKK…
g8269	71_Nonlabens_ulvanivorans	VTGPTFDLDNPAEVPYVTIQLPVFNEAYVMERLLDNIVLLDYPHDKLEIQVLDDSTDETVATTKAHVEKLAATGIDIVHITRKNRVGFKAGALKEGLLDAKGKFIAIFDADFLPQTDWLKKTVIHFKDPQIGVVQTRWGHLNRDYSILTQIQAFALDAHFTLEQVGRNSKGHFINFNGTAGIWRKETIIDAGNWEGDTLTEDLDLSYRAQLKNWKFKYLENVTTPAELPIIISAARSQQFRWNKGGAENFRKMFKRVVSSSNIDFKTKLHGVLHLLNSTMFLNVLIVGLLSIPMLYIKNE--YAHLRVYFIVMSFVISTIIFFICYWYKNTYGGGFKNFISYIGMFFTFFSIAMGFSLHNSIAVIEGHLGKRSEFVRTPKFNLAAVGGNWKTNKYLKKK…
g8269	72_Flexithrix_dorotheae	ELSLVEDGIQEDKLPAVTVQLPIYNEKYVVERLIDTIACFEYPLDKMEIQILDDSTDETVDLIAKKVQYYQEKGIDIQHIRRPDRVGFKAGALEYGLDIAKGEFIAIFDADFLPRPDFLKLTVPYFEDENIGVVQTRWGHVNKDYSILTKLQAFGLDAHFTIEQVGRSAAGSFINFNGTGGVWRKKCIYDAGNWQPDTLTEDLDLSYRAQMKGWRFKYLEKVESPAELPVYMPAIKSQQFRWNKGAAESAKKHLGTVLKSG-ISFPSKVHAFFHLLNSSVFLFLLIAALFSIPMLFVKYAHPELNWLINIGGI-LLVGFFSISFFYWVATKEFVPQNTFGYYIKVFPMFLMISMGLSLHNSIAVLEGFLGFKSPFVRTPKFNIQQVSDSWKGNIYIKQN…
g8269	73_Psychroserpens_mesophilus	DDCETFDLSKSEEVPFVTIQLPVYNEMYVMDRLLDNIALIDYPKNKLEIQVLDDSTDETIETTREHVEKIKALGLDIKHITRTDRSGFKAGALKEGLKIAKGEFIAIFDADFLPKPNWLKRTIPYFKDEQIGVVQTRWSHINRNYSLLTKIQAFALDAHFTLEQVGRNSKGHFINFNGTAGIWRKECIIDAGNWEGDTLTEDLDLSYRAQLKNWKFKYLEDVETPAELPVVISAARSQQFRWNKGGAENFRKMLKRVIQSKNISFKTKIHGLLHLLNSTMFLNVFIVAVLSIPMLYIKNEYAHLRFYFYFMS--FVMSTVIFFICYWFKQIYGSGFKNFFSYIAMFFTFFSIAMGFSLHNSIAVLEGHVGKRSEFVRTPKFNISTIKDSWKGNKYLRKK…
g8269	74_Cytophaga_sp_DMA-K-7a	-----SALPLPARLPLVTVQLPVYNERYVIERLIDAVAQFDYPKERLEIQILDDSTDDTVDIISRKIIHYQSLGYNIAHIRRATRTGYKAGALAHGLTLAKGEFVAIFDADFVPTPDFLKKSIPYFGDAAVGVVQSRWGHLNENFSLITRLQAFGLDAHFTVEQTGRNAGGHFINFNGTAGVWRVATIAAAGGWSADTLTEDLDLSYRAQQQGWRFVYLEGLISPAELPVTMPAVKSQQYRWTKGAAECARKNLP
g8269	75_Tenacibaculum_sp_DSM_106434	ESTPKLDLSDINKVPYVTIQLPVYNELYVMERLLHNIAQLEYPREKLEIQVLDDSTDESVESTAKQIKELQKTGLDIQHIRRENRQGFKAGALKEGLKTAKGEFIAIFDADFLPKENWLLETVPYFKDPEIGVVQTRWGHINRNYSTLTKIQAFALDAHFTLEQVGRNSQGHFINFNGTAGIWRKECIYDAGNWEGDTLTEDLDLSYRAQLKNWKFKYLENVVTPAELPVVISAARSQQFRWNKGGAENFQKMLKRIITSSTIPFKTKLHGTLHLLNSSMFTCIFLVAVLSIPMLYIKNE--YAHLKIYFLVMSFIVSTFIFFVCYWFKRTYGGGFWNFIKYIGAFFAFFSIAMGFSLHNTIAVLEGHLGKKSEFVRTPKFNIKSLKDSWKNNKYIRKR…
g8269	76_Maribacter_vaceletii	QTAPKYNLLDPKEIPFVTIQLPVYNEEYVMDRLLENIAKLEYPKSKLEIQVLDDSTDESVHDTAKHITKLQATGLDIKHIRRENRQGFKAGALKEGLEIAKGDFIAIFDADFLPDPDWLKKTVIYFKDEEIGVVQTRWGHINRDYSTLTRIQAFALDAHFTLEQVGRNAKGHFINFNGTAGIWRKDCILDAGNWEGDTLTEDLDLSYRAQLKNWKFKYLEDVETPAELPVVISAARSQQFRWNKGGAENFRKTVTSVVSSKNIPFKTKFHGVMHLLNSSMFLCVFIVALLSIPMLYIKNS--YGHLGWVFEVTSFIVSTIILFICYWFKSIQGSSFDNFIDYIKLFFTFFSIALGFSLHNSIAVLEGHMGKRSEFVRTPKFNLNNLTDSWKGNKYLTKK…
g8269	77_Flavobacteriales_bacterium_32-35-8	ADCESFDFSNPDEIPFITIQLPVYNEMYVMERLLDNIAKIDYPHDKLEIQVLDDSTDETVETTRKHVESLSATGLDIKHITRTDRSGFKAGALKEGLKIAKGEFIAIFDADFLPQENWLKRTIPYFKDKSIGVVQTRWSHINRDYSILTKIQAFALDAHFTLEQVGRNSKGHFINFNGTAGVWRKTCIIDAGNWEGDTLTEDLDLSYRAQLKNWKFKYLEDVETPAELPVVISAARSQQFRWNKGGAENFKKMLGRVLRSKNISPKTKLHGVLHLLNSTMFLNILTVAILSIPMLYIKNQ--YAHLKPYFYVMSFVLSTVIFFICYWIKRIHGAGIKNFISYIGMFFVFFTIAMGFSLHNSIAVLEGHFGKKSEFVRTPKFNISSIKDSWKNNKYIKKT…
g8269	78_Confluentibacter_sp_3B	TDCESFDFSNPDEIPFITIQLPVYNEMYVMERLLDNISKIDYPHDKLEIQVLDDSTDETVETTRKHIEALSVNGLDIKHITRTDRSGFKAGALKEGLKIAKGEYIAIFDADFLPKENWLKRTIPYFKDKTIGVVQTRWSHINRNYSILTKIQAFALDAHFTLEQVGRNSKGHFINFNGTAGVWRKTCIIDAGNWEGDTLTEDLDLSYRAQLKNWKFKYLEDVETPAELPVVISAARSQQFRWNKGGAENFKKMFWRVIKSKNIPFKTKVHGLLHLLNSTMFLNILIVAVLSIPMLYIKNQ--YEHLKPYFYVMSFVLSTVIFFICYWIKRMYGAGIKNFISYIGMFFVFFTIAMGFSLHNSIAVLEGHFGKKSEFVRTPKFNISTIKDSWKTNKYLKKT…
g8269	79_Euk-Stramenopiles-Diatoms-Araphid-pen_Staurosira-complex-sp-Strain-CCMP2646	-IQADTVQFFPGEEPHVTIQICTYNEGRVVEETIARACSVDWPWNKLSVHVLDDSTDTCVQIVSSAVANWNERGIDISRRTRPNRKGYKAGNLFHHFDSVQSEFIAMLDADHRMEPDFLRRTIPSFGNTEIGMVQAPWGYYNAEQNFLTRCDALALDIHHVVEQTGRAAAYGCFGFNGTGGVWRKAAIKHGGGWSWDSVTEDVALSYQAYLKGYRFIYLRDIPQLLEVPGNILAHIQQKHRWTKGFFQVFRHSYW
g8269	80_Euk-Stramenopiles-Ochrophytes-Pelagophytes_Sarcinochrysis-sp-Strain-CCMP770	STSTKPGFVVAGDEPAVTIQICCYNEPEVIESTIAAACAIDWPAEKLFIEILDDSTDSSKAIEGACAG-WREQGINICRKTRPSREGYKAGNLHYHFAELRTHYVAIFDSDHRPHKDVLRRGMPYFGHADIAVVQMPWGYYNRTQNFLTECDALNLDTHFVIEQEARTQTFGFLSFNGTGGIWNKDSIVAGGGWSWDTVTEDLDLSYRTYLAGYEFRYVADVVQELETPSSLGSFKSQKHRWCKGYWQVTRKSLGFLLGHPGMSLTMKIEAALHLTGDVQYV-CNVVHLLVAPYLYLYEVQYTWLIAVTLYPL-LVATLAQIIAIVMKGASDAGVWCHRLRRVAFMIPTLILTLGLGTQLLFSILEGLLSSDATFVRTPKEGAGELTEN-LIDKTKEKP…
g8269	81_Euk-Stramenopiles-Diatoms-Raphid-pen_Navicula_RCC3092	---LPWTPDPTVDYPMVTIQATVYNELSCIEGLIKNLSKMQWPADRLQIQILDDSTLQAVDLVDSVIEDEAKGCLNFEHRQRDNRIGYKAGNLLHHFDSIQGEFTAIFDADFLPYPDFLLKTIPHFGEVDIGLVQTTWDHFNQTDNLLTQAQGLMQNFAFIVQQNVRYRCTEFIPFNGTAGVWRTEAIAKSGNWNYDTVTEDLDLACRAKLQGYKFKYLEHVSVPSELPPTIMAYKRQQRRWTQGHMQVGRKVIG
g8269	82_Euk-Stramenopiles-Ochrophytes-SC_Paraphysomonas-imperforata-PA2	-INDTEKLPILESYPKVLIQLPMYNEEACCDVIVQHCCRIQWPHDKLLIQVLDDSTKHIREKVDGCVDELQKLGFPVERLRRENRQGYKAGAMVEALDGQGWKYCAIFDADFQPPTDFLYKTIPHLNDN-LAFVQTRWIFANVD-SLLTWGQKINLDFHFCVEQVARSYMGAFFNFNGTAGVWRLEAIEDAGGWESDTVTEDMDLSLRVYLKNWSFLYLHDVECLNELPSSFKAYRTQQFRWLAGPMQIVRKSLRLIWNTKDIGFYPRLSCYFFFIRYIIF-SVLTVACLFIPVVMVFYNPLTSRDWVIWYFIG-SVNMATVLCFY---------------VTLFAPVFVLFSITVGYYKTFAMLAGALESAKSWVVTTKSGGNADTEGQMSLLDILRA…
g8269	83_Euk-Green-Streptophytes-Coleochaetes_Chaetosphaeridium-globosum	-RRADVEAGANSHFPMVLVQVPMFNEVEVYYLSIAAACHLDWPQDRILIQVLDDSNDSIAKLIRAEVAKWKALGKSITYHHREHRHGYKAGSLKEAMVRRDCEFVAIFDADFQPEPDYLMRTMPYLHNRELGLVQARWAYVNSDECLLTRLQQMSMDYHFEVEQQVGGAYKDFFGFNGTAGVWRIRAIEEAGGWDHRTTVEDMDLALRAALAGWKFVYLNDVRTLSELPSTYKAYRNQQYRWTCGPAALFRLTFW
g8269	84_Euk-Green-Streptophytes-Plants_Chelidonium-majus	--IEDDIEKGNSNYPTVLVQIPMYNEKEVYKLSIGAACGLSWPSDRIIIQVLDDSTDTIKDMVEFEVQKWASKGINIKYEIRDNRNGYKAGALKEGLKHEQCDFVAIFDADFQPEPDYLRRTMPYFHNPEIGLVQARWQFVNSNECIMTRIQEMSLNYHFRVEQEVGSSTYAFFGFNGTAGVWRIKALNEAGGWKDRTTVEDMDLAVRASLKGWKFVYVGDIKVKNELPSTFKAFRYQQHRWSCGPANLFRKMAM
g8269	85_Euk-Green-Streptophytes-Klebsormidium_Klebsormidium-nitens	--DCGGNEEKPAFEPVVLVQIPMRNERECYKRGIMAACRLDWPQDKLVVQVLDDSDDDMQQLVRDEVDAWRAVGAPIRYTHRTARTGFKAGALAHGMQDQHCEYVAIFDADFVPAKDFLRRTVPKFGQPKLALVQARWAFANAQQNLLTRFQVISMSYHFEVEQQVQNHFNAFFGFNGTAGVWRVQALREAGGWLARTTTEDMDLAVRAHMKGWNFTYLNDVTVPSELPCTYKAYCKQQQRWHAGPARLFMLTWH
g8269	86_Euk-Green-Streptophytes-Charophytes_Chara-vulgaris	-DPENPSSKSETTYPRVMIQIPMFNERECYKISIGACSQLDWPRDKLVIQVLDDSNNEIKEMVKEEVGRWQSQGVNIDYRHRVDRTGYKGGSLKEGMKAKECDFVAVFDADFQPKSDWLLRTVPYF-DPTLALVQTRWEYSNQFCNLLTRFQFINMSYHFQVEQQVMGATMGFFGFNGTGGIWRIAAVNECGGWDVRTTVEDMDIAVRAHIHGWKFVYLNDVRVPCELPQTLEAYTRQQHRWHAGPMNLFRLLFKRIITSPSLTLASKFNLIVLFFFVRRLLVNFMLFVVLLPLSLFVPEANIPIWVTYTFPM--FLSFFRMLLC--------------PALFPYMFPYLFFENTMVMTKLSANIQGLFGRVNEWIVTQKVGALAKPGEAVAEGVATKK…
g8269	87_Euk-CCTH-Haptophytes-Isochrysidales_Isochrysis-sp-CCMP1244	----PSALKRNAKHPRVLVQLPMFNETHVAARIIEYACRMEYPRDRFEVQVLDDSTDQTRAVVDDAIDHWRSEGIAISVVRRTNRQGFKAGAMHEVHDAIEAELIAIFDADFLP-RDFLLKAVPYFQHKSIGFVQGRWTYLNADESLFCRYQEICLNAHIKCEQYGRFATGNFFNFNGTGGVWRKACITDAGGWNARTLVEDMDLSLRAFLRGWQFVWVYDIHCPNEIPSDYKAYRKQQRRWSCGPMQLWAAAREQVLQSS-LPPLQKAYLNIFFFGARMLAISFTFYSVLVPLTLLHFTSESEAEATGESEA--HHRFMPWWAIVWLLLVTASTMAFSPESFHFMILYVMYENAMSILKLGASLEGLLKGSMTWTVTQKLGANASRS-FELSKVLSN-…
g8269	88_Euk-CCTH-Haptophytes-Coccolithales-Syracosphaerales_Pleurochrysis-carterae-CCMP645	-LRYPGRWKRGAKIPRVLVQLPMFNETHVAARIIDYACKMEYPRDKFEVQVLDDSTDETRAVVDAAIDKWRALGITIEAIRRTNRQGYKAGAMHEVHDAIKGEFIAIFDADFLP-PDFLLRTIPYFQDKNVGFVQGRWTYLNADESLFCRYQEICLNAHIKCEQYARFSTGNFFNFNGTGGVWRKACIDDAGGWNARTLVEDMDLSLRAFLKGWQFVWVYDVECPNEIPSDYKAYRKQQRRWSCGPMQLWAAARQSVSESS-LPTLHKAYLNIFFFGVRMLAISFTFYSVLVPLLLLEYVQEVEMEETHHRFMPWAIVWMPLLVTF--------TMAFSPNSFHFMILYVMYENAMSILKLGASLEGLLKGAMTWTVTQKLGAQASRS-FDLQKVLKQ-…
g8269	89_Euk-CCTH-Haptophytes-Prymnesiales_Prymnesium-parvum-Texoma1	--RYPMRWKRGVKPPRVLVQLPMFNETFVARRIIDYACRIEYPREVFEVQCLDDSTDETRAVVDKGVEYWRSQGIKIEVIRRTNRQGYKAGAMHEVHDDIKAEFIAIFDADFLP-TDFLLRTIPVFQDRNVGFVQGRWTYENADESLFCRYQEICLNAHIKCEQYARFSTGNFFNFNGTGGVWRKACIDSAGGWNARTLVEDMDLSLRAFLKGWQFVWRYDVECPNEIPSDYKAYRKQQRRWSCGPMQLWAAARVAVAEST-LPPLHKSYLNIFFFGVRMLAISFTFYSILVPLVLLVYATEDLEVAVHHR---FMPWWAIVWLPLLV----MSTMAFSPNSFHYMIIYVMYENAMSILKLGASLEGLLEGSMTWTVTQKLGAQASHS-FDLQKVIK--…
g8269	90_Euk-Green-Chlorophytes-UTC_Trebouxia-arboricola	-NKLPDPEQYSLVYPRVAVQLPMFNERAVCQAIIDSACELSWPHNRFKVQVLDDSTDTTRDLVDDKVVEWRERGVNIEVMRRTNRAGYKAGALKEGLERAEYDYVAIFDADFKP-ADFLTLTVPYLDNPEVGYVQTRWVFANPDESYLTKAQEISLNFHCKCEQYVQFATGSFFNFNGTAGIWRRKTIVTVGGWKSRTTVEDMDLSLRTFVNGWKAIYLTETTCMNELPASFFAYRKQQHRWTCGPVQLWRKAAV
g8269	91_Euk-Stramenopiles-Ochrophytes-Eustigmatophytes_Nannochloropsis-oculata	----------------------MFNERAVCQAIIDCCCEMEWEPSKFHVQVLDDSTDKTRELVDEKVEEWKERGVSISCLRRTNRQGYKAGAMKEGMDIKGYKYVAVFDADFRP-ADFLMRTIPYLGNPPVGYVQTRWVFTNPDESYLTKAQEVSLNYHMKCEQYTHSATGSFFNFNGTAGVWRLSCIEDAGGWNSRTTVEDMDLSLRAYVKGWKAIFLDDVTCLNELPASFFAFRKQQHRWTCGPVQLWSKASK
g8269	92_Euk-Green-Chlorophytes-Picocystis-Pycnococcus_Picocystis-salinarum	AEELPDMALYAGAYPMVVVQLPMFNETEVCEEAIDYACQLEWPTSRLKVQVMDDSTDLTRQLVDDKVLEWQERGFIIECLRRDNREGYKGGAMKQAMDEDGYEFAAVFDADFRP-RDFLLKTVPYLDNPKIGFVQARWTFTNSQASFLTRVQELSLNYHVKCEQYARFATGAFFNFNGTAGVWRLKCIEDSGGWNGRTTVEDMDLSLRCYLNGWRFIFLYDVECLNELPSSFYAYRKQQHRWSCGPMQLWRQAMSSVWKSE-IPLWQKLYLNIFFFGSRMFAIALVFYCTIVPLSLFVPEVHIPYSILVYVP---AIVTLSTAAF-------------TPESWYRCVVYVLFENAMSVVKLGAVVSGLLKNAHEWVVTTKKGTSKFGSN-------TQ-…
g8269	93_Euk-Green-Chlorophytes-Ostreococcus_Ostreococcus-tauri	FKYVELEGSDEDQYPMVVIQLPMFNETDVCVHAIECAREMEWPRSKLLIQILDDSTCETRATIEEALEVCKEQGVHTQYRWRSDRTGFKAGAMHDAMDDVEYDYVCVFDADFSP-PDFLMKTVPWISNNHVGFVQARWTYINSSENLLTRVQSISLNYHIRCEQFARFSANLFFNFNGTAGIWRRTCIVDSGGWNHRTTVEDLDLSLRAHLRGWKFIFLDDVTCLNEIPAQYDAYRKQQHRWSAGPMQLWRKAMGSIWASNEIPLASKLYLNVFFFGTRMFAVSFFFYLLLIPLSTLCPEVVLPLWALVYTPM-VTLSTCIFTPGGIY-AIPYVLFENAMTIVKLSAMVSGLFAMENANEWVVTTKVGKAKRVEKARNIKLVQKVAAKV-AAKAAARK-…
g8269	94_Euk-Green-Chlorophytes-Bathycoccus_Bathycoccus-prasinos	---LPPGAEYYSTIPNVVVQLPMFNETACCEDIINAACRMKWPREHFMVQVLDDSTEEAREIAQSAVHRWMSRGVNIQYVCRENRKGYKAGSMLDAMDLENYDYVAVFDADFDP-SDFLFNTVPWLENEDVGFVQTRWTFTNAKETVLTRVQEISLSYHMLCEQYARCSAGLFFNFNGTAGVWRRKCIVDAGGWNFRTTVEDMDLSLRAYLRGWKFIFLNDITCDNEIPAEYDAYRKQQHRWSCGPMQLWRKATK
g8269	95_Euk-Green-Chlorophytes-Micromonas_Micromonas-commoda	PEPGSISAENVKDFPNVVVQLPMFNEKEVCQAVIDAACQLDWPKSRMMVQVLDDSTCETRRRIEDKVFEHRERGVNVQHRTRTNRGGYKAGAMNDAMCDEQFDHCAVFDADFDP-PDFLRRTVPYLHNPKVGFVQARWVYSNGTESLLTRVQEISLNYHIRCEQYARHAASLFFNFNGTAGVWRRKCIVDSGGWNCRTTVEDMDLSLRAYLRGWRFVFLDDVTCLNEIPAQYGAYRKQQHRWSCGPMQLWRQAIVDVWNAKDIPLAKKLYLNVFFFGTRMFAVSFFLYGCLIPICATAPEVAIPFWALVYMPL-ITLSTVWFTPGGWV-FVPYVLYENAMTIVKTTAMCAGLLQWSNAHEWVVTAKL--GKFVDKVAHSKVGQIVKT---AVAKRVKK-…
g8269	96_Euk-Green-Chlorophytes-Monomastix-Dolichomastix_Dolichomastix-tenuilepi	RFAQLPPPDREAQFPMVVVQLPMFNEREVCAHVIDAACSMRWPSSKLLIQVLDDSTDETRRRISEKVAEWSEAGRRVAYRWRSNRQGYKAGAMVEAMDDALYDYCAIFDADFSP-PDFLEKTIPWLANRELGFVQARWTYVNPEESTLTRVQEVSLNYHIRCEQYARSALGFFFNFNGTAGVWRWQCIVDAGGWNNRTTVEDMDLSLRAHLRGWKFLFLDDVTCLCELPAGYDAYRKQQHRWSAGPMQLWRKITAALWAST-ISLPRKLYLNLMFFGTRMFAVTFCFYCMLVPISVLTPEVHIPIWSLVYMPL-VTVSTVLFTPYGLL-CVSYVLFENAMSIVKLSAMLSGILELSSSHDWVVTTKLGNADKAKKAAVNGASTSTSTDSGSSSSPPPRR…
g8269	97_Euk-Green-Chlorophytes-Pyramimonadales_Pyramimonas-parkeae	-RPLPDPILDANLYPTVVVQLPMFNERHVCENIIDAACELQWPRSKFMVQVLDDSTDVTRDRIKDKVDIWTEMGVNIVSRWRSNRQGYKAGAMLEGMEDKDYQYCAIFDADFHP-KDFLMKTIPYLNNPEVGFVQARWTFANANESILTRVQEISLNYHVKCEQFSRFCSGGFLNFNGTAGVWRRQCIIDAGNWNNRTTVEDMDLSLRAYLRGWKFVFLDHVTCLNEVPAEYAAYRKQQHRWSCGPMQLWRKATN
g8269	98_Euk-Green-Chlorophytes-Palmophyllophyceae_Prasinococcus-capsulatus-Strain-CCMP1194	---TTNLKEQASMFPMVVAQIPMFNEKAVCEQVIDACCEMTWPSSRLLVQVLDDSTCETRRLVEDKVLEWRERGVNIENRWRSNRKGYKAGALMEAERYADYEYTAIFDADFRP-PDFLLQTIPYLENPKVGFVQSRWVYANTDESMLTKVQEISLNYHIKCEQYARFSTGNFFNFNGTAGVWRKRCIEDAGGWNNRTTVEDMDLSLRAYLAGWKFVFLNDVTCVNELPSSYDAYRKQQHRWSCGPMQLWRKAMN
g8269	99_Euk-SAR-Alveolates-Dinos-Fucoxanthin_Karlodinium-micrum-Strain-CCMP2283	----EEPGDLPEELPHVTVQLPMFNEFNVAERVIRASCALEWPKEKLDIQVLDDSTDDSKFLVQRTCQEMRDLGFDCQAVQREKNVGYKAGALDYGLKICKGEFIAIFDADFIP-SDFLARCMPFFGIPPVGVVQGAWGYLNRYENILTRAQSMWLDGHFFCDQLIRMKSVKVFNFNGTAGMWRKKAIEDAGGWSWDTVTEDAELSYRTAEVGYQFRFVKDCVQGNEVPANMIAFKQQQRRWAKGHSQIMRKMWRDILRSK-QALRVKIDVVSTITGNVNY-LASFFILTMAPWMFWLQLIPSWLVVIYCVPLSITVAYYAVAWFERAVQGDVSTVIAYLASVWHIAPLLALFTGMAIVNTAAFIEGYLSKDATFIRTPKEGSKEVDHSQSQEKVNTED…
g8269	100_Prokaryotes-Bacteria-Betaproteobacteria_Gallionellales-bacterium-RIFCSPHIGHO2_02_FULL_57_16	--RSDDPPGYLVDFPAVTIQLPFYNERFVAARLIEFAARLEWPKDKLEIQVLDDSTDDTVGIVDETVNRLAIEGVNIRVLRRGHREGYKAGALQEGMALATGEFIAIFDADFLP-PDFLVRTVPCFFDQKVGMVQARWTFLNAEASWLTSVQSLLLSPHFGIEHRVRCGRNLFFNFNGTAGIWRRSAIESAGGWKADTVTEDLDLSYRAQLFGWKFIYRDDIAVPSELPITLAAFRSQQQRWAKGSIQTARKILPRLLASP-LPFSVKAEAVAHLLANLGWL-GTLTTLTLYAAITWRVGIGPYQLLKVDMPL--LAGTSFAILMYFF----YTVVSGSVRSLRWVLLLPVFGIGMSPSISLSVIKGALSNGGYFERTPKFGLQGSQPPLLAFLYRQRA…
g8269	101_Euk-SAR-Alveolates-Dinos-Gonyaulacales_Alexandrium-temarense-CCMP1771	-----EPGGAWPRAPKVCVQLPMFNEALVAGRCIQAACRVRWPRDRLLVQVLDDSTDDARAAVDAAAERARRDGVDCQVVRRTNRKGYKAGALEEGRKLTDAEFIAILDADFVA-ADFLEQAVPHFGSPDLAMVQTQWGHLNHTSSLLTLMQSLWVDDHHTLQMSFRSSKWRFANFTGTAGVWRAEAIERAGGWRSESLVEDCELSFRALFAGYYTKFVKEIVQPAELPDSYTAYKAQQKRWTQGWAQLIRLHWRGLLRFDCGPLR-KGHLFYHMLISIQWP--WGLWIVLMPWLVTFEILQSLASEHGMLL--YSAPLALWLSVM--------VLASFETRHTYNRPGCGGHCGGG-EQALDLLRGAVHRHGQFSQLAQPDTAATAATWTALREAAE-…
g8269	102_Euk-Red-Proteorhodophytina-Compsopogonophytes_Compsopogon-coeruleus-Strain-SAG-3694	-----LPGNLPQNFPFVVVQVPVFNEVAVIQRSINAVCALVWPADRLRIHILDDSNDTTTEIANREASEWRKRGVDVHVIRRDDRVGYKGGALQNDIDNEQAQFFAIFDADFCPDPNFLTTVIPYFDQENVGFVQTRWDYLNSDLNILTKMQQIILGAHFFLEQPFRHRTGRVFNFNGTGGVWNRKAIEDAGGWQHDTVIEDSDLSYRTWEADYRFIYLRNVHCLNELPTKMSDYRSQQKRWTKGFGQLLRKHAW
g8269	103_Euk-Red-Proteorhodophytina-Bangiales_Pyropia	-----VAGVLPQPRPFVSVQLPCFNESAVIRRVIDSACGMDWPKDRFEVHVLDDSNDETTAIAQDAAAYWRSMGVECRVIRRPMRTGYKAGALQWDIDQGESQFFPVFDADFAPAADWLQTAMAYFGTDDISMVQGRWTYLNANANLLTRLQEVVLSGHFFIEQVFRSRTGRPWNFNGTAGVWRRAAIAAVGGWEHDTIVEDSDLSIKCFDAGFRGVFVRDLHAPSELPTSIADYRSQQTRWIKGFGQLFAKKAA
g8269	104_Euk-Red-Proteorhodophytina-Bangiales_Pyropia_2	-----VAGVLPQPRPFVSVQLPCFNESAVIRRVIDSACGMDWPKDRFEVHVLDDSNDETTAIAQDAAAYWRSMGVECRVIRRPMRTGYKAGALQWDIDQGESQFFPVFDADFAPAADWLQTAMAYFGTDDISMVQGRWTYLNANANLLTRLQEVVLSGHFFIEQVFRSRTGRPWNFNGTAGVWRRAAIAAVGGWEHDTIVEDSDLSIKCFDAGFRGVFVRDLHAPSELPTSIADYRSQQTRWIKGFGQLFAKKAA
g8269	105_Prokaryotes-Bacteria-Rhodothermaeota_Rubricoccus-marinus	-----LAPEAGIAWPRVCVQLPVYNEPAVVERAVAALGALDYPD--LEIQVLDDSTDSTPQRAARAVRDLNASGVRATHIRRDNREGFKAGALANGMTHTDADLFAIFDADFLPEPGTLRQLVSALAAPEAAFAQARWAHLNRDASPLTRAQGALLDLHFGVEQTGRQRTGRFLPFNGTAGVWRREAIEAAGGWRGDTLAEDLDLSLRAWMGGARGVFVEPLAVPAELPADLAAWRTQQARWAEGMAAVTLLHAR
g8269	106_Prokaryotes-Bacteria-Actinobacteria_Actinobacteria-bacterium-13_1_20CM_3_68_10	----AAPRLITSSEPRVCIQIPVYNERYVVERVIDAVCAIDWPRDRLEVQVLDDSDDETVGILASRVTQWRRKGVGVTQLRRGTRAGFKAGALAHGMEQTEAPFIAIFDADFVPPQDFLRRTIGAFDDPSIGFAQARWGHLDEGYSLFTRLQAMAIDFHFLVEQAVRSARGYFTNFTGTAGVWRRTAIQDAGGWSARTLTEDLDLSYRAQLRGWKAAYIEDLVVPEELPVSIDAYRRQQSRWATGSFQSAFRLLV
g8269	107_Euk-Amorphea-Unikonts-Apusozoa_Thecamonas-trahens-ATCC-50062	LEPYLQFSDEEIQYPKVLIQLPVFNEGAICERLLSKCLELEYPTHALVIQLLDDSTDNTPELVKQFLA-LVAPTKRVEHVRRENRVGYKAGALREGMRLPDADFIAIFDADFMPEPDFLAYTLPYFHQEKGACVQARWDFTNRYYNLMTYIQAVALDGHFMIEQRVRTHLGYYMHFNGTGGVWRREAIEDAGGWSQDTLAEDLDLSFRAQFRGWQMVYVNDVLAPNEIPPTVSAFKKQQYRWAKGSFQCVLKHLGNVWRQGNLSLWRKYQCTIHLAGYFIN-LIMTLATLTSCVLFWYSDRVSTLVGNLTPIL-IFVGLGPTAMYFTC----LSKKIIPWMEIATFPLLVLLGYGMAYNDTLAVLEGSVKKGGEFVRTEKYGLVDGSG---ASITMSGS…
g8269	108_Euk-Stramenopiles-Ochrophytes-Bolidophytes_Bolidomonas-pacifica-Strain-RCC208	-AEPAKLSKDSPRWPMVTIQVPVYNERFVVRRVLKAVVALDYPKDKFEVQVLDDSTDDTPDIVRHTIESLEDSGVSITHIQRSNRIHYKAGALAAGTKVAKGDFLAIFDADFVPNPDYLRRVVPFFTDD--GCLQARWDHLNRDSSLFTHLQALGHDGHFMIEQQARSAGGLTLNFNGTAGIWRKACATDAGGWSGDTLAEDLDLSYRVQCAGWKIRYLRDIPVPSELPEHISAFKQQQQRWARGSVQVARKLVGMVVRSD-LPVLSKVLGVIHLCGYVCYP-LMLINLILLLILFLLNDPSTPSSTVPPIL---LVGVAVGPPLLVS---TAQYLLGGTKRLVLMPLLLLMHQGMAISNSLAVLGGISGRQVAFERTPKFGNSGKCTKVGANMPPAAR…
g8269	109_Prokaryotes-Bacteria-Planctomycetes_Planctomycetes-bacterium	---PSTAIGTATETPSVTVQLPIFNELYVAERLIDSVAALDWPAEKLEIQVLDDSNDETATIVAAKVADLQKRGVRIEHLRRETRDGYKAGALANGLSTATGNYVAIFDADFVPQSDFLQRTVPFLADA--ALVQARWDWTNRQHSLLTNLQAVFLDAHFAVEHEGRERAGHFINFNGTAGVWRRSSIDAAGGWSHDTVTEDLDLSFRAQMAGLRFKYLHEVGVPSELPIEMNAFKTQQRRWSQGSLETARKLLVPLMSRRSLPLGVRLEGAMHLLSTTAYALLFAASVLALPAAMASAHANVSWTHMADVWL-VGVGLLPVAVYFLV--GQLRVGRGVLRTIVALPATLALGIGISFNNSLALLTA--GKRSTFVRTPKYQAVRRSDTWLGKRYLAT-…
g8269	110_Prokaryotes-Bacteria-Omnitrophica_Omnitrophica-bacterium-RIFCSPLOWO2_12_FULL_44_17	----KQPTSTFSELPFVTVQLPIYNELYVVEQLLTSVGNIEYPRDRFEIQVLDDSTDETVKITENMVGKLQAEGIQVELIHRVDRSGFKAGALANGLKTAKGEFVTVFDADFVPAPDFIHRTVHYFTDP--GMVQARWGSQNVKESLLTRLQSMMIDGHFMVDQLARSSSGRFMNFNGSAGMWRRSAIESAGGWQADTLCEDLDLSYRAQLKGWKFIFLPDYVVPQELPRDMRAFKSQQFRWSKGSLEVGAKLLGKVWQSQ-VPLKVKIEATLHLTGNFGYALLIVLCLITLPTMLNGLTSSAGFLSMIESVI-YVAGIVSLVFYFFA--FNKKIYPDWLSRMKYFPMFVVGMAGLAFIHLGALWEVVRGKKTPFVRTPKYGQVSSNAD-LKMKYKMP-…
g8269	111_Prokaryotes-Bacteria-Muproteobacteria_Candidatus-Muproteobacteria-bacterium-RIFCSPLOWO2_01_FULL_60_18	-----PPTTAVHDWPTVTVQLPIYNERYVAPRLLEAIRRLNYPRDRLEVQVLDDSTDDTPRLLEPLMERMRAEGMRVVHRRRTDRCGYKAGALAAGLAQARGEFVAIFDADFCPPPDFLRRMLPYFTE-ENGMVQARWGFLNADYSWLTRAQSVFLDAHFLIEHLARHRSGRCFNFNGTAGVWRKSCLMDAGGWQADTLTEDLDISYRAQLRGWRFVFATDVIAPSELPVEMTSFRQQQHRWAKGSIQTARKLLGEILASA-WPWKVKIEAFFHLTGNAAMLLLLFFSVALLPSVLIRQSLGWQMASWIELPL-FVLAAPSAAFFYVT--AQRAAGAGWWRGLRRVPLLMALGTGMALNNAKAVLEALLGRDSEFRRTPKHGIGTGPDSLTGKVYRGR-…
g8269	112_Prokaryotes-Bacteria-Gemmatimonadates_Gemmatimonadetes-bacterium	---PVEPVVDQDGLRHVTVQLPVFNERYVVERLITAAAELDYPAHRLEIQVLDDSTDETTGVARRCVAEAKSRGVDIKLIHRLSRDGYKAGALAEGMAQAKGDFIAIFDADFIPRADFLRRTAPFLMDREIGMVQMRWAHLNRDYSLITKVQSIFLDGHFVMEHGARSRAGMFFNFNGTAGVWRKCCIEEAGGWQGDTLTEDLDLSYRAQLAGWEFVYLNDQTAPAEIPVSINGWKGQQSRWAKGSVQTAKKLLP
g8269	113_Prokaryotes-Bacteria-Chloroflexi_Chloroflexi-bacterium-13_1_20CM_2_59_7	----PPPPPPVTHWPRVTIQLPIFNERYVIERLVEAVSRFDYPPELLDVQVLDDSTDETCDVARACVERHAAQGMPIVYIHRTNREGYKAGALENGLKTAKGEFIAIFDADFIPEPDFLRRIIPYFGGD--GMVQTRWTYLNSDYSLLTNVETILLDGHFVVEHGARSRRGTFFNFNGTAGVWRRKAIEDAGGWEHDTLTEDTDLSYRAQLKGWKFLYLPQIECASELPVDMNGFKAQQARWAKGLMQTAKKILPKVFKSD-VAWHVKTEAFFHLTANISYPLMVLLSTMLLPAMIVRFYQGWFQMLVIDLPL-FLASTCSISSFYLV-AQRELRPKTWWRTFLYMPFVMATGIGISVRNAQAVIEALLGKKSEFARTPKFKIEGKKGTFAKKSYKNK-…
g8269	114_Prokaryotes-Bacteria-Acidobacteria_Luteitalea-pratensis	----PGPRPQLDPLPVVTIQLPIFNEMYVVDRLIDAVCRMDYPKELMEIQVLDDSTDETVDVAALAVRRWQLQGFNISYLRRTDRTGYKAGALEAGMNVAEGRYIAIFDADFVPPADFLHRALPQFGDP--GMVQARWGHINADYSTLTRIQSIMLDGHFVLEHGSRNRAGCFFNFNGTAGIWRRDAIEQAGGWQHDTLTEDLDLSYRAQLKGWRFVFMQDVITPAELPVEMNSFKSQQFRWAKGSIQTCIKLLPQLLSAD-LPFRVKAEAFFHLSANFNYLLMVALCVLMFPSMYVRYNMGWSEMLLIDIPM-FFAATFSVVNFYAF-CQMQAYPQDWKTRLKYLPLLMAVGIGLSVNNTRAVLEAILGKQSEFVRTPKHGVERNGDDWIGKKYHQL-…
g8269	115_Prokaryotes-Bacteria-Elusimicrobia_Elusimicrobia-bacterium-CG06_land_8_20_14_3_00_38_11	---TPETKPLVNPYPVVTVQLPVFNELNVVSRLIENIVKLDYPKDKLEIQVLDDSTDETQKIAKESVEKFKKENINIFYIHRNNRTGFKAGALQNGMAKATGEFIAIFDADFVPKPDFLKKLMPYFTE-KSGMAQARWGHSNRKYSLLTKIQAIILDGHFLIEHTARNRSGRFFNFNGTAGIWRKKTIESAGGWQGDTLTEDMDLSYRAQIKGWKFIFVPDVVIPAELPIDVNAFKTQQGRWAKGTIQVAKKLLGKILKSD-SPLKVKIEAIFHLSSNFSYLFLMVVSLVLLPAILVRLNTNNTNLFIIDIPI-FLLGTFSIAYFYYT--SQKELGYSSWDSIKYIPFLMSAGIGLAINNSNCVLEGICGHKSEFVRTPKCGMTGKTAKLNAIKYKSK-…
g8269	116_Prokaryotes-Bacteria-Zixibacteria_candidate-division-Zixibacteria-bacterium-RBG-1	----LKPKRKFDKLPPVTVQLPIYNEYYVIERLITSVCQLDYPQELLEIQILDDSTDETSAKAQELVDKFRKAGLDIVYYHREHRDGFKAGALQYGLNQAKGEFLVILDADFKAPSDLLKKSIDFFADE--GMVQFRWGHLNRDFSVLTKLQSIFLDGHFMIEQTARHRSGRFFNFNGTAGIWRKEAIASSGGWQSDTLTEDLDLSYRAQLAGWEFIYLADVVCEAELPIEMNSYKTQQHRWAKGSVQTAKKLLPVIWKSG-LPWPMKLEATFHLTNNLSYLFMLIPLILILPSLALWLNLDWNKAFLVYT---FFITTTLSVWFYFA-CSQKEIYKNWKTVLKYLPILLPLGIGLWVNNTKAALEGLWNYKTEFVRTPKYGIEKKLSFLTPLRYQSQ-…
g8269	117_Prokaryotes-Bacteria-Nitrospirae_Nitrospira-bacterium-SG8_35_4	----PVLKKHLDHLPRITIQLPIYNELYVTERLIAASCNINYPKELLDIQVLDDSTDETMNVAQKSVKEFREKGFDINYIRRDNREGFKGGALSNGLKTAKGEFIAVFDADFIPQRDILQKTIHYFSDS--GMVQTRWTYLNRDYSLITKIQSIMLDGHFVIEHTARNWSGRFFNFNGTAGVWRKEAIETAGGWQNDTLTEDLDLSYRAQLEGWKFIFLKDEVSPSEIPVEINGFKSQQHRWAKGSIQTAKKLLPKILKSD-LPLKVKVEAFFHLTNNMSYLLMLLLSVLIYPSMVARINIGWFQMLVTDAPF-LLVATVGISFFYLC--SQKETYKDWKSRLFYLPMLMSVGIGLSVNNSKAVLEALFNRQTEFKRTPKYSIEKKKDGWLRKKYRVK-…
g8269	118_Prokaryotes-Bacteria-Balneolaceae_Balneola-sp	--SIEAPSYKDGEWPYVTVQIPMYNEMYVAEHVIDACAKLDYPSDKLEIQVLDDSTDETLEIAKKSASYWKEKGIDVVVIHRENRQGFKAGALHEGTQIAKGEFIAIFDADFRPNPDFLYKTVGYFQDE--GVVQTRWGHLNRDHNFLTRVQSLLHDAFFMVEQQARSVAGYFLRFNGSGGLWRKKTIADAGDWSGETLSEDYDLCLRAQLKGWEIKYDNEIEAPAELPVNMIDFKIQQYRWTKGRGQVIKKHLGNLVKAK-LPLLVKIHAIFELLNVFIYVGILLIALFSVPLIFLLRVNPDLGTFFMYQSLA-LINIVIAPWFAWIDKYASNAKEKLIEMRKTFLPFFVILVAFPLFMVISLIDGFFSKKSFFHRTSKYNAKEGDLSWRNKIYSPSE…
g8269	119_Prokaryotes-Bacteria-Delta-epsilonproteobacteria_Desulfobulbaceae-bacterium-BRH_c16a	----SPIPLGENARPFVTIQLPLFNEPYVAERLVDNIVAMEYPRDRFEVQILDDSTDETTSLCEKKAEQYRNQGFDIKVIHRTDRSGYKAGALSEGLRQAKGEFVAIFDADFLPDKRFLQNTVPYFQDS--GVVQTRWTHLNENYSLFTKLQALQLNVHFTIEQMGRKTGQHFLQFNGTAGIWRKRAIEDAGGWKADTLTEDLDLSYRAQLKNWQIVYLEDVEAPAELPVEMNGIRSQQFRWMKGGAENARRMTPIILRSD-LHVTTKLHALAHLFNSSIFVAVLMLAVTSVALLPCLDN---LNIDTRFLGISLGLAGVATVFFYANLLPRPLSVQQVLALVGYFPLLLVMSMGLSFHNSVAVIEGYAGIKSSFVRTPKYNIVGRTRL-KTDKGQKIP…
g8269	120_g8269t1	--KEPDPVKGNVGHPFVTIQLPIYNEVYVVEDLIDNIMKLRWPKRKFEVQVLDDSNDETVKIVRRKVSEYAAKGFSIRQIRRPVRHGFKAGALQDCMDLAKGKFIAIFDADFLPREDFLRRTMLCFKDP--CCVQTRWETLNEDYSLLTRLQNVPLNTHFRVEQEGRYQGGYLCQFNGTAGIWRKEAIVDAGGWHCDTITEDVDLSFRAQMAGWKIRYLNEVGTPGEMPADMNSLKSQQFRWTKGQAEVARKLLPTIWSSDELDFSQKAHASVHLLASSSYPALLVNLAISVPVVFLQDADAFLPRVLGTLP---LVNSVLFLLVHYFTRMEGGYWKKLVKYSFVYPLYQTICVGISLHCSIGVLQAWMGKRSPFVRTPKFNIKDPVAKFSGRKYLATR…
g8269	121_Prokaryotes-Bacteria-Chlorobi_Saprospirales-bacterium	KVGAGIEHRPDQDWPFVTIQLPIFNEMYVVERLIDNIMQLDYPRDRFEVHVLDDSTDETVDITRRKVEEYRAKGFNIAQYHRTNRQGYKAGALKEAMQHARGEFVAIFDADFLPRPDFLKATLAHFEDE--GVVQTRWEHLNENYSLITRLQALQLNVHFRVEQKGRHAGNYLLQFNGTAGVWRRQTIDDAGGWEADTLTEDLDLSIRAQLKGWKIIFLEEVGSPAELPAEMHGLKSQQFRWMKGGAETARKMLPTVWRSD-LSFGQKIHATMQLVASTVFVCVFIMGVFSVPILLYWSNVQLGSTLLEYC----YVGMLALIAVHYTQQESGAYWKRLAKFILLFPLFLALSMGLSLHNTVAVVQGWLGKKSAFVRTPKFNITGLKDNLWNRKYLSKR…
g8269	122_Euk-Stramenopiles-Diatoms-Chaetocerotales-Biddulphids-Cymatosirales_Chaetoceros-neogracile-Strain-CCMP1317	-IKVDKPVYDPENTPKVTIQLPMFNELYVADRIIETVAAFEYPADKFQIQVLDDSTDETVEVIAKKVAEVAARGVNIQHIHRVDRVGYKAGALDAAMDRVEGDFIAIFDADFVPDSDFLQKTMPYFQDD--GVVQTRWGHINKKYSILTELQAFGLNGHFAIEQGGRNASGHFINFNGTGGVWRKKCIEDAGGWEHDTLTEDLDLSYRAQIKGWRFQYLEDVIAPAELPITMSALKSQQHRWMKGGAECFVKMWKTIITAKGVRLSDRIHGLSHLFNSSVFIFILLLSLLSLPILHIKDSFSDLNAFLVWGAI-FLSSTLFLMYYYWHRDKTSNIPVSFIRFVARFFQFLIVSMGLALNNTVAVLEGYLGIKSSFVRTPKFNVNVKSE-FKGNKYDKKS…
g8269	123_Prokaryotes-Bacteria-Verrumicrobia_Verrucomicrobia-bacterium	-LARASEDQNHDFFPTITVQLPIYNEKYVAERLIMTVASLDYPIDKFEIQVLDDSTDESHEICESTVHELRKKGIDIHYMHRTNRIGFKAGALAEGLTLAKGDLIAIFDADFLPKKDFLKRIVAHFKDD--GMVQTKWEHINEHYSLLTRLQAFGLDAHFSVEQGGRNAGGHFMNFNGTAGIWRKTAIESAGGWQSDTLTEDLDLSYRAQLKGWKFLFLEEMGAPAELPAEMNALKNQQFRWNKGAAECTRKNLGKVLRAKKIPLGTKLNAIFHLMNSAVFICIVVLAILSIPILSIKEH--YPEYSLLFKIATFLVTLPILAIFYWTRQSCKNWSTTFFDFIKLFPAFLSVSMGLSLHNAVAVLEGYIGKKSPFIRTPKFNLTDDQSKWSSNIYLTRK…
g8269	124_Prokaryotes-Bacteria-Gammaproteobacteria_Gammaproteobacteria-bacterium	DTSPKFDFTNSKEIPKVTIQLPVYNEIYVMERLLDNIVTLEYPEDKLEIQVLDDSTDESIVTTEKHIKRLQKRGINIQHIRRSNRHGFKAGALKEGLEIARGEFIAIFDADFLPQKDWLLQTIPYFKNA--GVVQTRWGHINRNYSTLTKIQAFALDAHFTLEQVGRSAKGHFINFNGTAGVWRKECILDAGNWEGDTLTEDLDLSYRAQLKKWEFKYLEHVKTPAELPVIISAARSQQFRWNKGGAENFQKMTKRVLVNKHISIKTKIHSVLHLLNSSMFLMIFLVAVLSIPMLYIKNE--YAHLKSYFYMMSFVISSVIFFICYWYKKSYGGGLKSFFKYTGTFFTFFSIAMGFSLHNSIAVLEGHFGKKSDFIRTPKFNIKTLKDSWRKNKYITKK…
g8269	125_Prokaryotes-Bacteria-Alphaproteobacteria_Rhodobacteraceae-bacterium-4F10	ENIPTLDLSDINKVPYVTIQLPVYNELYVMERLLSNIAKLDYPHERLEIQVLDDSTDESVESTAVQIKELQKTGLDIQHIRRENRQGFKAGALKEGLKTAKGEFIAIFDADFLPKKNWLLETVPYFKDP--GVVQTRWGHINRNYSTLTKIQAFALDAHFTLEQVGRNSQGHFINFNGTAGIWRKECIYDAGNWEGDTLTEDLDLSYRAQLKNWKFKYLENVVTPAELPVVISAARSQQFRWNKGGAENFQKMLKRIITSSNIPFKTKLHGTLHLLNSSMFTCIFLVAVLSIPMLYIKNE--YAHLKIYFLVMSFIVSTFIFFTCYWFKRTYGGGFWNFIKYIGAFFAFFSIAMGFSLHNTIAVLEGHLGKKSEFVRTPKFNIKSLKDSWKNNKYIRKR…
g8269	126_Prokaryotes-Archaea-TACK_Marine-Group-I-thaumarchaeote-SCGC-AAA799-D07	--KKENTYISTMGEPTVTVHLPIYNEKYVTKRLIDSVCNLDYPKNKMRIMVLDDSDDDTTEQVSSIVKNYKSAGFDISHIRRGTREGYKAGALKYAMKYTKSEFIAIFDADFIPPKWYLRKTIPYFTKP--GLVQCRWGHVNENYSALTQAQALSLDFHFLVEQRAKSNSHLFMNFNGTAGIWRKECIEDSGGWHTATLVEDLDLSYRAQMKGWKCLFVPDIVVNAELPVQMNGAKRQQFRWAKGSIQCALKLLGGILAKRKIAFDAKLQAFVQLTRHIVFP-LMLIQFLTLPILLASNVNLYVVSFLPVVTLAFAMGPGAYLFII-H----NMYDKNWKEKAMTMPYLIVYSIGMSVNNTVAVLDAVIGKKNEFLRTPKYGIVKNTDDWRAKAYSLP-…
g8269	127_Prokaryotes-Bacteria-Kryptonia_Candidatus-Kryptobacter-tengchongensis	PKTLEELFGDEKNYPNVTIQLPIYNELYVVSRLLDAVSRIEYPKEKLQIQVLDDSTDETVQVVALKVMELKRKGFDIEHIRRGTREGFKAGALKYGLKFAKGDFIAIFDADFVPKSDFLKKTLPYFLDG--GMVQTRWEHLNDNYSLLTQAQALALNGHFIMEQYVRNESGFFITFNGTGGIWRKSCIEDAGGWETDTLAEDMDLSYRAQLKKWKFIFLKDVVSPAELPAEINALKSQQFRWTKGAIEVGLKYLKEIWREN-LPLKLKLEATFQLTNNFVFPFILLTALLNPMVVVIKESGDYSWYYFIMGA--FVLPFFGPFLVYTL--AQREIYSNWKDKILLFPLFLAGSMGLAVNNTRAVILALLRKKTEFVRTPKYGIESEEEKWETKKYVASR…
g8269	128_Prokaryotes-Bacteria-Cyanobacteria_Oscillatoriales-cyanobacterium-CG2_30_44_21	---ESQGLINDDQLPWVTIQLPIFNERYVSRRLVDAVCEIDYPRDRMQIQVLDDSIDDTQAILRETVEEYQSRGFWIEYIHRTNRTGFKAGALRDAMPLVKGDYIAIFDADFIPSPNWLKDTVQHYDSP-HAVVQTRWGHINSEYSLLTKLQSAGIDGHFAIEQQARSNNGYFLNFNGTAGLWNRKAIIDAGSWHADTLAEDMDLSYRAQLKGWRVVYDNNIVAPAELPVAMLAFKLQQFRWAKGSIQCAKKLISQIWQAD-LSLAVKFQATMHLTGYSAHPLMLLLILIAVPLMLITPDQAIAWRVSFEGVWAMLPATFGPPFLYYH-AQRELYPKFWTRRLGRIFLLAVLGTGISWSNSRAVFAGLFNTGANFRRTPKFDIKNKSDRWENKAYKIP-…
g8269	129_Prokaryotes-Archaea-Euryarcheota_Candidatus-Methanoperedens-nitroreducens	----EKPPDTPSSYPAVTIQLPVYNEFYVVERLIRKVADMDYPIEKLEIQVLDDSTDETTEIIQGCINELGSRGLNIHLLRRPTREGYKAGALQEGLKHAQGEFIAIFDADFLPDPDFLKKCIPYFSDP--GMVQTRWGHINEDYSLLTRALSIGIDGHFQIEQSTRYSAGLFFNFNGTAGIWRRKCIEDSGGWQADTLAEDLDLSYRAQLQGWRMIFLDDVVSPAEVPVQINAFKRQQFRWAKGSIQCAKKLLPEVAKSD-ASVFRKIETLLHLTYYSVHPMMVVLLLLSLPLITFSNTIFSYFKFLAF-------GTLGPLVMYTL--SQMELYENWWRRLVYLPMLTVLGIGISASSTIAVVEALLNRKGAFLRTPKFGIERRADRWDTKKYRLS-…
g8269	130_Prokaryotes-Bacteria-Nitrospinae_Nitrospinae-bacterium	FLKLFWSNHGKDKLPKVTTQLPIYNERHVVERLIKAIVNIDYPKELHEIQVLDDSNDETKSMVSDLVNKYREMGFNIKHVVRRDRDGFKAGALNLGLEKAEGEFLAIFDADFVPDKDFLYQTIPFFERP--ALVQTRWGHINRNYSLLTIAQSIGMDGHFIIEQGARAWNGLYMNFNGTAGIWRREAIIDAGGWNFDTLTEDLDLSYRAQLKGWNTKYLFDVVAPSELPVDINAYKSQQHRWAKGSIQTAKKLLPQIFKTK-ETLIKKVEAFIHLNQYMVHPMMIILALLSFPLIILLKPQISSMSVSLTMIIFFLIFMGAFAPTFLYIVAQKKGYRDWQKRCLFIPVLMVIGCGIAINNTKAVLEALLNIKSDFIRTPKYGVIKRGRNILVKNYSLP-…
g8269	131_Prokaryotes-Bacteria-Spirochaetes_Leptospira-sp-YH101	-DEGLLLKKNDKKLPTVTVQLPIFNEFYVVDRLIESACALSYPKEKLQIQVLDDSTDETIEKVKGLVREYQKQGIWIEHLHRTNRRGHKAGALEEGMQKAKGEFIAIFDADFTPEPDFLLRTLGYFKSP--GMVQARWGHLNEDYNILTKAQSFGIDGHFMIEQVARNGASLWMNFNGTAGIWRRTCIEDAGGWEHDTLTEDFDLSYRAELKGWKFRYIKDVVCKAEIPATMNAYKSQQFRWCKGSIQTAVKLLPTIWKSN-EPWKIKAEAITHLINYSVHPLMILNILLTAPLLLMEYWAGFKMDDLPIEILFLSVGSLGPVIFYAY--SQREIYPNWKKKLIYLPVLVMIGTGIAVMNTFAWMEAVFGIQSGFKRTPKLRIEGSQDNKEKMKYVVP-…
g8269	132_Prokaryotes-Bacteria-Cloacimonetes_Candidatus-Cloacimonetes-bacterium	----PLKINESISFPKLLIQLPLYNESTTIIDLLSSIDKLEYPNNLLHIQILDDSNDDTTSIISNWLKL-KKNHC-YSLVRRESREGFKAGALKYGMNLRPEDFILILDSDFRPKSDFILKTFPTLSNE--ALVQTRWSYTNSDENFFTRFQAVGMDGHFAIEQPARAWNNLFMNFNGTAGIWRRKAIIDGGNWQGDTLTEDLDLSYRVQLKNWKMTYLLDVDCPSEIPNTIFAFKSQQFRWAKGSIQTAKKLLIKIFRSK-YPIALKIEALFHLTHYLIHP-VLILNFIIGCFLLLNPQQLNFIWVEKLMFL-ILFAAMGPGVLYKY--SQNVLNKHPKGGVFFYLAMVSLGCGMAWNNTRAVFEAFIGKKSAFIRTPKQGDDQ-------TKYKAN-…
g8269	133_Prokaryotes-Bacteria-Fibrobacteres_Fibrobacter-sp-UWB2	AILKYYREHSMADLPQVTTQLPVFNEANCVERLLEAVCAIDYPKDKHEIQVLDDSTDECYEVTKKKVAELAARGYDIKLIHRTNRKDFKAGALKEGMAVAKGEFLAIFDADFVPEKDFLLKTVPYLMDP--GLVQGRWGHLNRTESGLTLAQSIGIDGHFVVEQSARSWGKLFMNFNGTAGVWRKDAIYGGGGWEGDTLTEDMDLSYRSQLAGWKMKFVFDVIVPAELPNDINAFKAQQFRWAKGSIQTAIKILPKVLRSK-VPFRVKIGAILHTTHYSIHPCMLFTALCAWPLLAFFEPVGHLPTWAYTVGFAIFLAAIAPSVLYFV-AQRCSGYTGWKIRLLSLPILMALGVGIAVSNSRAVFAAVLGTKGSFVRTPKNGGAKKK---AKSHYAQK-…
g8269	134_Prokaryotes-Bacteria-Lentispherae_Lentisphaerae-bacterium-GWF2_57_35	----FQTKCRLEDLPHVVTQIPVYNELNVVERSMRAAAEMIYPKGRHTVQVLDDSTDETKALIDRVALELQEKGHDVQVVRRIRREGFKAGALSYGMKTTTAKFFAIFDADFVPPRDFLVRTMQILVKP--GMVQARWGHLNEQTSILTLAQGMGIDTHFAVEQPARAWNNLFMTFNGTAGVWRRAAIEDAGNWQSDTLTEDMDLSYRSQLAGWKPYFLSDLVVEGEIPENINAFKAQQFRWAKGSIQTAIKLLPRIYRAP-CSLIAKIEATFHMMYYGIYPLMVCIALLTLPVYTVVKLPVASLAFTIFSVI--LVGTAFAPTVLFV-ASQIMLKKQGWKKLYFLPVLLALGIGVAISNSRAVMEAIFGIKSEFIRTPKKGAKSK------RFYATN-…
g8269	135_Euk-Stramenopiles-Ochrophytes-PX_Cladosiphon_okamuransis	--NQAHPPGENGDLPKITTQIPLYNEYNVAERCIRAVAAFDYPRDLHQIQVLDDSNDETRELVDHVAAELRKEGIRVDVFRRESRTGYKAGALAAAMPQAHGEFIAIFDSDFVPEPDFLRKLLPHF-DT--GLVQARWGHLNTGESLLTRAQSVGIDGHFAIEQTARSANHLFLNFNGTAGIWRRKAMEDAGGWAADTLTEDLDLSYRAQLKGWHMEYVPHVIVPAELPETYSAFKSQQFRWAKGSIQTAIKLLPTVFRSSERPFA-KFQSIFHLCHYFAHPLMFTVAMLALPALKFLSQDLHTPWLILIAGP-LLAATIGPSVLYVI-SQHHLYPDHWKKRILLLPALVLVGFGICISNTRAVAEAILGIKSGFIRTPKRGSKV-A-----KSYNPA-…
g8594	1_Emticicia_sp_C21	MEEQHPNIQLIGAFFSAYAENNYDKIGEVLDENIKWHI--PGTHPLSGTKVGIESVLEYFQQLGK---GSFKAEPI-VMGVNENFVIDCHRNWSNLNEENLNNMSCLLWKIGNGKIVEVHNFPENQQIVDSFFS
g8594	2_Sphingomonas_sp_CCH10-B3	--MDGSILTVLNGYAQAWSGGNLAEIMAAYHDDFVLHYF--GDNGLAGTHAGKATALGVLGDFSRRTNRKL-VEIVSVMA-GDTRGAIIAREQLGPDDARIEVERVLVYRVADGKLAECWVYDADQAAIDRLID
g8594	3_Arenibacter_palladensis	KKKTHPNIKLLQE----LNLKDRTSMERKFSKSIIWRFFNPVIPEISGDYKGIDGILKLFQKLEIISFGSFKYESKKHIPIGDELIISHVNSKLQINGTHVGFDTVLVCRIINNKITEIWNIPSVYDNNS----
g8594	4_Actinobacteria_bacterium	PSAQQANLDLVMRAGILIQTAFANSDEELFAHGFVFHFVNPQLAELNGDHHGYDGFRSFFERLHQESDTGFHNEPHSLTPYGDELVVAYATNTVSFGGTALDVDAIVVWRIVDGRISEAWDIPAINTVRPHRSA
g8594	5_Alphaproteobacteria_bacterium_AO1-B	MDRDHPNLSLLKD----LDIQNVRDLKHVFREDVVWHFFHAAMPDLHGDYTGIEQIADFFESLKERSAGTFTVLPRDARAIGNELVVVETQNSLVLDGSRLTFEVAIVWRIIDGQIAEVWDIPAINTASHDSLN
g8594	6_Roseobacter_litoralis	MKGTHPNIDVIAR----IDTADMIASADVFHSDVVWHFFNPDAPELAGSYKGMAGIADFFQKVRSYGEGNFVIQPHAVQAVGDELVVVHSRNQLGKGEKVMEFDVVVVWRILDGKVSEVWDIPAKQTA------
g8594	7_Synechococcus_sp_PCC_7335	NAIAHPNISLVQQ----LNFDNLAASPDLFSDKFVWHSFNPKLRDVQGNYVGIKGLRIFFRRLQRYTGSTFRIEPVSLVPIGDELVIAHVVDHMLLYGAHIELDAVIVWRIVNGLIVEVWDIPSLYVDRTEPLK
g8594	8_Defluviimonas_aquaemixtae	MTEDHPNVALLKR----LDLRNLAASRGLIAEDVVWHYFNPNLPDLQGDYVGLDGLHSFFEAIAQKSGGTFNINPMSVTPVGDELVVVQSRNTLTFRGRSVAVDVVVVWRIVDGRVVQVWDIVPGDAKEVQDD-
g8594	9_Gemmatimonas_sp_SG8_23	MAEDHPNIALLKR----LDPHDVAASTDLFAEDAVLHYFNPNLPQLQGDHVGPEGIRAFFQSLAELSGGTFEIEPVSVTPVGNELVVVQSRNTLTLGERAVTVHVVVVWRFVDGRIVEVWDIVPGR--------
g8594	10_Prokaryotes-Bacteria-Gemmatimonadates_Gemmatimonas-sp-SG8_23	MAEDHPNIALLKR----LDPHDVAASTDLFAEDAVLHYFNPNLPQLQGDHVGPEGIRAFFQSLAELSGGTFEIEPVSVTPVGNELVVVQSRNTLTLGERAVTVHVVVVWRFVDGRIVEVWDIVPGR--------
g8594	11_Phaeobacter_sp_22II1-1F12B	MTETQPAMAVLER----LDTTDITASAHLFAKNAVWHYSNPNLPELQGDHVGREGIGAFFAALAEKSHGTFRIEPVSATPVGPELVVVQSRNTLILDARSVTIDVVAVWRIVAVQILEVWDIVPSQPTEVRNVC
g8594	12_Limimaricola_hongkongensis	MTEDHPTLAVLAQ----FDPRDMEASAHLFADDAVWHYSNPNLPELQGDHVGPAGIRAFFAALADKSHDTFRIEPVSATPVGPELVVVQSHNTLTLKDRMVIVDVVVVWRIVAGQIAEVWDIVPGQPMEVRDAT
g8594	13_Neptunomonas_qingdaonensis	MEAIHPNLSLLKN----LNLQDLDACKSFVADDFVWHYFNRHLPELQGDYLGLDGLKSFFAKLGERSGSSFRVNVIDSRTAGDELVVTQVCNCMNFEGSSMEFDAVVVWRIVNGQITEAWDIPAVNTIRSIGKS
g8594	14_Prokaryotes-Bacteria-Gammaproteobacteria_Neptunomonas-qingdaonensis	MEAIHPNLSLLKN----LNLQDLDACKSFVADDFVWHYFNRHLPELQGDYLGLDGLKSFFAKLGERSGSSFRVNVIDSRTAGDELVVTQVCNCMNFEGSSMEFDAVVVWRIVNGQITEAWDIPAVNTIRSIGKS
g8594	15_Cribrihabitans_marinus	MNADHPNLALLSK----LDIRDLDASAPLFSDDFVWHNFNPNLPDVEGDYAGLDGLKQFFATIAGKTSGTFRVVPVSAFPFGDELVVVHARDFMEFDGNPIGIDVAVVWRIVEGKIAEGWDIPSAFTLAP----
g8594	16_Prokaryotes-Bacteria-Alphaproteobacteria_Cribrihabitans-marinus	MNADHPNLALLSK----LDIRDLDASAPLFSDDFVWHNFNPNLPDVEGDYAGLDGLKQFFATIAGKTSGTFRVVPVSAFPFGDELVVVHARDFMEFDGNPIGIDVAVVWRIVEGKIAEGWDIPSAFTLAP----
g8594	17_Leptolyngbya_sp_PCC_7375	MAKEHANITLLKRLDEYLDNNNIAGASDLFSKAFVWHFFNSQLPDMQGDYIGIEGLQAFFEKLAVITGETFHVEPVAIIPIGNELVVTHVQDTMTLDGQSIKLDAVVVWRIVNGYIAEAWDIPAIHTIHTPEPP
g8594	18_Leptolyngbya_sp_Heron_Island_J	MAKDHANIELLKQLETYLDKNDFANASVLFSKGFVWHFFNSQLPNIQGDYVGADGLQTFFEKLAVVTGGTFHVETVAVIPIGNELVVTHVQDSMTLKGQPIKLDAVVVWRIVDGCIAEAWDIPAIHTLHTPQPP
g8594	19_Deltaproteobacteria_bacterium	MTEEHPNISLFKQ----LDLRNLGEASDLFAEDFVWHYFNSHLPDLEGDYVGLGGLQAFFEKLGGVTGGTFEVEPISITPYGDELVVTHVRNRLVVGGAPIEIDAVVVWRIVGGHIAEAWDIPAVHTGRPQTRT
g8594	20_Mastigocoleus_testarum	MTKEHPNVSLLSR----LDISNLAESADLFAENFVWHFFNPSLPNVQGDYTGLKGLQDFFEKLAMVTNGSFEVKPIAITPIGDELVVTHVKDRMTWEDRPIEVNAVVVWRIVDNRIKEAWDIPSVYT-------
g8594	21_Acaryochloris_sp_RCC1774	MLQEHPNVALLKQ----LDPKDLSRDPNLFAPNFVWHFFNPHLPEVQGDYVGLEGLQYFFETLEAITQGTFEVEPISITPIGDELLVTHVQDRMTLDGRFVALDAVVVWRIVDGCIAEAWDIPSVYTEHPQTAT
g8594	22_Acaryochloris_marina	MRREHPNISIFRR----LDPSNLAADPTLFAPGFVWHFFNPHLPDIEGDYVGLAGLQAFFEVLETLTAGTFQVEPISVTAVGDELIVTHVKDRMMLNGQPIELDAVVVWRMVNGCIAEAWDIPSVYTEHPPIPQ
g8594	23_Prokaryotes-Bacteria-Cyanobacteria_Acaryochloris-marina	MRREHPNISIFRR----LDPSNLAADPTLFAPGFVWHFFNPHLPDIEGDYVGLAGLQAFFEVLETLTAGTFQVEPISVTAVGDELIVTHVKDRMMLNGQPIELDAVVVWRMVNGCIAEAWDIPSVYTEHPPIPQ
g8594	24_Aquimarina_sp_AU119	MNKEHPNIEVLKR----LDLTNLVASTEVIAEDFVWHYFNPELPDLEGDYFGLSGLMDFFKKLSDLTTGTFKINPLSITPMGDEIVVVHVKDTMLLKGNQMEVDAVVVWSIFDGLIKEAWDIPAVRTATVIKS-
g8594	25_Muricauda_pacifica	MNEEHPNIRILNK----FDPANPKTIANLLAEDFVWHYINPELPDVQGDYHGSSGLIDFFKKLAVGTNGSFKVNPLSAFPMGDELVITHVKDTMILDGESMEIEAVVLWCIIDGKIKEAWDIPISHTATFK---
g8594	26_Hyunsoonleella_sp_T58	MNKVHPNINILMR----FNPSDPNTLAGVLAEDFVWHYINPRLPEMEGDYFGLSGMKDFFKKIAGRTSGSFKVNPLSIAPMGDELVITHVNDTMILEGKPMKIDAIVVWCIIDDQIKEAWDIPVIPTAKISDI-
g8594	27_Flagellimonas_aquimarina	MHKEHPNITILKR----FNPANIDSISVVLAEDAVFHYFNPKLPDIQGDYIGFNGFRMFFEKIAKRTSSTFKVNPVSATPIGDELVVVHSINTMDIENQPLEINVVVVWRIVDGKIKEVWDIPSVYT-------
g8594	28_Maribacter_sp_HTCC2170	MQTIHPNIAVLQQ----FNPANISGSIVIIAEDAIFHYYNPMLPDMQGDYLGRQGFVDFFGKLAGKSKGTFKVTPLSITPMGNELVVTHVEDNMILNGQQLKIDAVVVWRIIDGKIKEAWDIPAVYTAGISAN-
g8594	29_Prokaryotes-Bacteria-Chlorobi_Maribacter-sp	MQTIHPNIAVLQQ----FNPANISGSIVIIAEDAIFHYYNPMLPDMQGDYLGRQGFVDFFGKLAGKSKGTFKVTPLSITPMGNELVVTHVEDNMILNGQQLKIDAVVVWRIIDGKIKEAWDIPAVYTAGISAN-
g8594	30_g8594t1	PQHQHPNIAVLQK----FDPSDISTAKNAFSDNVVFHFFNPQLPDVQGDYVGLKGVHAFFEGMGKRTKGTFHVEPLSVEAVGDELVVAHTRNTMILGNERIETEVVVVWRIVDGRITEVWDIPSVFTAQATPSR
g8594	31_Acidimicrobiales_bacterium	MTDPHPNLAVLAR----LNPADMAGSADAFAPDVVFHYFNPHLPDLTGDYIGREGVVAFFAKIGAKSKGTFTVTPQSIHPFGDELVVTHTINTMTLDDLDISTQVVVVWRIVDGLIREVWDIPSVFT-------
g8594	32_Muricauda_sp_176CP4-71	MNHEHPNISILEK----FNPADIASAAEIVADDAIFHYYNPELPDMEGDYIGFEGFQAFFNKISELTQGTFQVHPQSISTWGDEFVVTYTKNTMVLPDKEIETDVVVVWRILDGKIREVWDIPGVHTAKVKTLN
g8594	33_Mesorhizobium_delmotii	VTLRNQNSELVRRGYAAFNSGDMDTLTQIIDESCAWHT--PGKSPIAGDYEGREATFGQFGRYGGETKGTFRADLLHVMASEDGRVVGVHRDTGERNGKRLDVLCCIVFDIKNGKLIDGREHFYDLYAWDAFWA
g8594	34_Streptomyces_viridochromogenes	-MAEHPHAALVREGYAAFQRGDMETLRGMMTGDCTNHV--PGSHALSGDHKGLDAIFDYYGRLRSETGGSFRVELRDVFVDGRGHAVSAHHFTADRGGKHIDQNGCIVFRIVE-KITDLDECVADIDVADDFWG
g8594	35_Streptomyces_phaeochromogenes	-MAEHPNAMLVRKGYDAFTRGDMDTLRGMMASDCTHHV--PGSHMLSGDYKGQDAVMELYGRLFAETNGTFQVELGHILVDGRGHAVSMHRYTAERNGKRIEQNGCLIFRIVD-KFTDIDECQEDMEKEAEFWA
g8594	36_Streptomyces_scabiei	-MAEHPNAALVRKGYEAFTRGDMDTLRGLMASDCTHHV--PGSHLLSGDYKGQDAIIGLYQRLFEETAGTFSVELSHICVDGRGHAVSVHRYTAERGGRRIEQNGCLVFRIVD-RMTDIDECQEDLDKESEFWA
g8594	37_Streptomyces_neyagawaensis	-MAEHPNAALVRKGYDAFTRGDMDTLRGLMAADCTHHV--PGNHLLSGDYKGQDAMIQMYQRLYEETGGTFNVDLSHVCVDGRGHAVSVHRYTAERGDKRIEQNGCLVFRIVD-KITDIDECQEDLDKEAEFWS
g8594	38_Streptacidiphilus_rugosus	-MAEHPHAALIRRGYQAFSEGDMETLGTLMTADVTHHV--PGTHHLSGDHKGLSAVLNYYGQLAAESNGTVHVELMHVFVDGRGHAMSVSRLSAERAGKKIEQMGGIVFRIID-KVTDLDECLEDVEASNEFWG
g8594	39_Streptomyces_sp_CB03911	-MAEHPHIALVRRGYEAFSRGDMQTMSEIIAKDATHHV--PGTHTLSGDYKGLDAVLGYYQQLGVQTAGTFRVELQRLFVDGRGHVMSVHRATATRGGHSLDAMGGIMFRIVE-KVTDLDECVEDLAVADEFWA
g8594	40_Streptomyces_sp_NRRL_B-24484	-MAEHPHIALVRRGYEAFSRGDMTALSEILAKDVTHHV--PGTHMLSGDHKGLNAVLDFYQRLGAETAGSFKVELQHLFVDGRGHVMSVHRATAARGGKQLDAMGGIMFRIIE-KVTDLDECAEDLSIADEFWS
g8594	41_Kitasatospora_sp_OK780	-MTEHPHIALVRKGYEAFSRGDMTTLSEILAKDVTHHV--PGDHPLSGDHKGLNEVLEYYRKLATESAGSFRVELQNLFVDGRGHVMSVHRATAERGGKQLDADGGIMFRIVE-KVTDLDECVTDLEIGNTFWS
g8594	42_Streptomyces_sp_TLI_235	-MTEHPHVALVRKGYEAFSRGDMTTLSEILAKDVTHHV--PGSHVLSGDHKGLNAVLEYYRRLGTESAGSFKVELQHLFIDGRGHVMSVHRATAERGGKQLDAMGGIMFRIVE-KVTDLDECVEDLETGNDFWS
g8594	43_Actinophytocola_xanthii	-MSDHPNVQLMEKVYASFGAGDVETAGTYWHEDSVHHY--PGRNPLSGEHVGIKDSTAFANKMWELTNGNLHMEVKEIGA-SDNHAFAILHTRYERKGLVLEMPFINVARIVDGKIKEFWTYPNDVYAVDEFWN
g8594	44_Actinophytocola_xinjiangensis	-MSDHPNVQLMEKVYASFGVGDVETAATYWHEDSVHHY--PGRNPLSGEHVGIKDSTAFANKMWELTEGKMRMDVAEIGG-SDNHAFAILHTRYERKGRVLEMPFINVARIVDGKIKEFWTYPNDQYAVDEFWN
g8594	45_Actinosynnema_sp_ALI-144	-MNDHPNVELMRKVYDAFGVGDVDKAGSYWHEDAVHHY--PGKNPLSGEHHGLQESIAFATKMFELTEGKIQMDVLEIGA-SENHAFALLHTRYERKGVHLEMPFVNVARIVDGKIAEFWTYPNDLYAIDEFWN
g8594	46_Amycolatopsis_taiwanensis	SVEEHPNVQLLKKVYAAFGVGDVETASQYWHEDAVHHY--PGRNPLSGTHKGLEDSIAFANKIFELTEGKLFMEAWEVGA-SEGHGFALLNTRYERKGKVLEMPFVNVARIVDGKIAEFWTYPEDVHATDEFWN
g8594	47_Kibdelosporangium_phytohabitans	SVDEHPHVQLLKKVYAAFGVGDVETAGTYWHEDAVHHY--PGRNPLSGTHKGLQESIAFANKIFELTEGKLFMQAWEIGA-SEGHAYALLNTRYERKGKVLEMPFVNVARIVDGRIAEFWTYPNDVHATDEFWN
g8594	48_Kibdelosporangium_sp_MJ126-NF4	SVDEHPHVQLLKKVYAAFGVGDVETAGTYWHEDAVHHY--PGRNPLSGTHKGLQESIAFANKIFELTEGKLFMQAWEIGA-SEGHAYALLNTRYERKGRVLEMPFVNVARIVDGRIAEFWTYPNDVHATDEFWN
g8594	49_Chloroflexi_bacterium_RBG_16_68_14	-MAKHPNVELLKRAYEAFAKGDLATLREVASEEGVWHV--PGSGPLADEYRGWDEVVTLFTRSAQMTGGTERIEVHDVLA-NDEHGVALTRYTASREGNQLDMRIVNVFHLKDGKITEVWDFMEDLRVYDEFWS
g8594	50_Prokaryotes-Bacteria-Chloroflexi_Chloroflexi-bacterium-RBG_16_68_14	-MAKHPNVELLKRAYEAFAKGDLATLREVASEEGVWHV--PGSGPLADEYRGWDEVVTLFTRSAQMTGGTERIEVHDVLA-NDEHGVALTRYTASREGNQLDMRIVNVFHLKDGKITEVWDFMEDLRVYDEFWS
g8594	51_Streptomyces_fulvoviolaceus	-MTDHPNITVFQRAMAAFTAGDLETLAEVFHPDVVWH--NPGQGPLAGDFRGREAAFALFQQEFQMSGGTYRPQLHDVLA-NDKHTVALLHATASREGKELDMDYAIVFHIRDGRITEGWDLWSDQEAYDEFWS
g8594	52_Geodermatophilus_obscurus	-MSEHPNLARAREGYEAFAKGDLATLTEQWRADIRWHE--PGASELAGDYEGPQAVFGMFARLMELSENSFRAEPVLVCA-DDEHATALVRFTAHRGDRHLDTLVAQVARFDDGKVAEFWNAPTDQQAMERFLA
g8594	53_Geodermatophilus_sp_DSM_44511	-MSDHPNLVRMREGYEAFAKSDLATLTEQWRSDIRWHE--PGSSPISGDYEGPQAVFAMFGRLMEMTENSFRAEPVLLCA-DDEHGTALVRLTAHRGDRHLDTLVAQVVRFDDGKLAEFWNAPTDQPVLERFLG
g8594	54_Blastococcus_sp_URHD0036	-MSEHPNLQRMRMAYEAFDKGDLAALDDFWQPDVRWHE--PGDNELSGTYEGRDAVLGLFARTMELTEGSFSVELLQACA-DDEHGLALVRLTGHRGDRHLSTLSAHIVRYSDGKVAEFWEAPTDQAAGDAFFG
g8594	55_Prokaryotes-Bacteria-Actinobacteria_Blastococcus-endophyticus	-MSEHPNAARIREGYEAFGKGDLAVLAELWQPDIVWHE--PGNTALSGTYRGTEAVFALFGRIMELTEGSLRGEPLLICA-DDDYGTALVRLTAHRGDRSLSTLVAHVFRVVDGRTAEFWEGPTDQPALDAFFG
g8594	56_Sphaerisporangium_album	-MSAQPDITAMAG-YEAITKGDLDQVRDLLADDVVFHV--PGQGKPAGEYRGKADVVGYLTRLIDITGSSMRYEP-DMFLTAEDRVAVMLRITGERGGKAPDERGVHVFRVVDGKIAERWSFPQDSYVIDEFFS
g8594	57_Microbispora_sp_GKU_823	-MSEHPNVIVVRESYDALAKGDLDYLRTLLADDVVFHV--PGRGALAGAYRGKDEVVNYLTRLGELSENTLAYEPESFLV-GDDRVAALVRVRGERGDRRLDDHGVQVFRVADGKITERWSYPYDPYLFDEFSA
g8594	58_Nonomuraea_sp_WAC_01424	-MDEHPHITVASNTYDAIAKGDLEDLGRLLADDVVFHV--PGRGPMARDYSGKDAVLGYLAELLKATTGTLRLEPESYLV-GDDQIAAVLRIRGERDGRTLDDRGMQLFRIADGKISERWSFPLDPYSVDEFFG

## Sheet: Exemplar alignments
Host concatenated BUSCO alignment					g7872 CTD					g7872 NTD					Symbiont concatenated BUSCO alignment
begin taxa;					begin taxa;					begin taxa;					begin taxa;
dimensions ntax=106;						dimensions ntax=28;				dimensions ntax=47;					dimensions ntax=147;
taxlabels						taxlabels				taxlabels					taxlabels
Amphiprora_paludosa_CCMP125[&description=" 16774 bp"]				.	28	Thermosynechococcus-vulcanus			.	Euk-CCTH-Cryptomonads-Chroomonads-Hemiselmis_Chroomonas-mesostigmatica_cf-Strain-CCMP1168[&description=""]				.	Confluentimicrobium-lipolyticum[&description=""]
Amphiprora_sp[&description=" 16774 bp"]				.	28	Cyanobacteria-bacterium-J003			.	Euk-CCTH-Cryptomonads-Geminigeraceae_Guillardia-theta-CCMP2712[&description=""]				.	Sagittula-stellata[&description=""]
Amphora_coffeaeformis_CCMP127[&description=" 16774 bp"]				.	24	Tolypothrix-sp-NIES-4075			.	Euk-CCTH-Cryptomonads-Pyrenomonadaceae_Rhodomonas-salina-Strain-CCMP1319[&description=""]				.	Pseudooceanicola-nitratireducens[&description=""]
Asterionellopsis_glacialis_CCMP134[&description=" 16774 bp"]				.	37	Oscillatoriales-cyanobacterium-USR001			.	Euk-Stramenopiles-Ochrophytes-Dictyochophytes_Pteridomonas-danica-PT[&description=""]				.	Wenxinia-saemankumensis[&description=""]
Asterionellopsis_glacialis_CCMP1581[&description=" 16774 bp"]				.	88	Euk-Red-Proteorhodophytina-Porphyridiophytes_Timspurckia-oligopyrenoides-Strain-CCMP3278			.	Euk-Stramenopiles-Ochrophytes-Pinguiophytes_Phaeomonas-parva-Strain-CCMP2877[&description=""]				.	Leisingera-aquaemixtae[&description=""]
Asterionellopsis_glacialis[&description=" 16774 bp"]				.	83	Euk-Red-Proteorhodophytina-Compsopogonophytes_Compsopogon-coeruleus-Strain-SAG-3694			.	Euk-SAR-Alveolates-Dinos-Heterocapsa_Heterocapsa-arctica-Strain-CCMP445[&description=""]				.	Pseudooceanicola-batsensis[&description=""]
Astrosyne_radiata_13vi08_1A[&description=" 16774 bp"]				.	63	Euk-CCTH-Haptophytes-Isochrysidales_Isochrysis-galbana-CCMP1323			.	Euk-SAR-Alveolates-Dinos-Gymnodiniales_Togula-jolla-Strain-CCCM-725[&description=""]				.	Poseidonocella-sedimentorum[&description=""]
Attheya_septentrionalis_CCMP2084[&description=" 16774 bp"]				.	82	Euk-CCTH-Haptophytes-Coccolithales-Syracosphaerales_Pleurochrysis-carterae-CCMP645			.	Euk-SAR-Alveolates-Dinos-Fucoxanthin_Karenia-brevis-Wilson[&description=""]				.	Loktanella-soesokkakensis[&description=""]
Aulacoseira_subarctica_CCAP_1002[&description=" 16774 bp"]				.	82	Euk-CCTH-Haptophytes-Phaeocystales_Phaeocystis-antarctica-Strain-Caron-Lab-Isolate			.	Euk-SAR-Alveolates-Dinos-Peridiniales_Brandtodinium-nutriculum-Strain-RCC3387[&description=""]				.	Roseovarius-lutimaris[&description=""]
Aureococcus_anophageferrens_genomic[&description=" 16774 bp"]				.	79	Euk-CCTH-Haptophytes-Chrysochromulinales_Chrysochromulina-rotalis-Strain-UIO044			.	Euk-SAR-Alveolates-Oxyrrhids-Syndiniales_Oxyrrhis-marina-LB1974[&description=""]				.	Ruegeria-intermedia[&description=""]
Chaetoceros_affinis_CCMP159[&description=" 16774 bp"]				.	53	Euk-SAR-Alveolates-Chromerids_Vitrella-brassicaformis			.	Euk-SAR-Alveolates-Dinos-Gonyaulacales_Alexandrium-temarense-CCMP1771[&description=""]				.	Lutimaribacter-saemankumensis[&description=""]
Chaetoceros_cf_neogracile_RCC1993[&description=" 16774 bp"]				.	80	Euk-Stramenopiles-Ochrophytes-Dictyochophytes_Dictyocha-speculum-Strain-CCMP1381			.	Euk-Stramenopiles-Ochrophytes-Raphidophytes_Fibrocapsa-japonica[&description=""]				.	Tateyamaria-omphalii[&description=""]
Chaetoceros_curvisetus[&description=" 16774 bp"]				.	76	Euk-Stramenopiles-Ochrophytes-Pinguiophytes_Phaeomonas-parva-Strain-CCMP2877			.	Euk-Stramenopiles-Ochrophytes-PX_Sargassum-thunbergii[&description=""]				.	Jhaorihella-thermophila[&description=""]
Chaetoceros_debilis_MM31A_1[&description=" 16774 bp"]				.	63	Euk-Stramenopiles-Ochrophytes-Raphidophytes_Fibrocapsa-japonica			.	Euk-Amorphea-Excavates-Euglenids_Eutreptiella-gymnastica[&description=""]				.	Epibacterium-ulvae[&description=""]
Chaetoceros_dichaeta_CCMP1751[&description=" 16774 bp"]				.	62	Euk-Stramenopiles-Ochrophytes-SC_Mallomonas-Sp-Strain-CCMP3275			.	Euk-Stramenopiles-Aplastidic-Labyrinthulomycetes_Aplanochytrium-stocchinoi-Strain-GSBS06[&description=""]				.	Rhodobaca-barguzinensis[&description=""]
Chaetoceros_neogracile_CCMP1317[&description=" 16774 bp"]				.	48	Euk-Stramenopiles-Ochrophytes-PX_Ishige-okamurai			.	Prokaryotes-Bacteria-Cyanobacteria_Hassallia-byssoidea-VB512170[&description=""]				.	Roseibaca-calidilacus[&description=""]
Chaetoceros_sp_GSL56[&description=" 16774 bp"]				.	72	Euk-Stramenopiles-Ochrophytes-Bolidophytes_Bolidomonas-sp-Strain-RCC1657			.	Prokaryotes-Bacteria-Fusobacteria_Ilyobacter-polytropus[&description=""]				.	Oceanicola-granulosus[&description=""]
Corethron_hystrix_308[&description=" 16774 bp"]				.	71	Euk-Stramenopiles-Ochrophytes-Eustigmatophytes_Nannochloropsis-gaditana			.	Prokaryotes-Bacteria-Spirochaetes_Spirochaetaceae-bacterium[&description=""]				.	Aquimixticola-soesokkakensis[&description=""]
Corethron_pennatum_L29A3[&description=" 16774 bp"]				.	66	Euk-Stramenopiles-Diatoms-Aulacoseira-subarctica-Strain-CCAP-10025			.	Prokaryotes-Bacteria-Hydrogenophillales_Tepidiphilus-thermophilus[&description=""]				.	Thalassobius-autumnalis[&description=""]
Coscinodiscus_wailesii_CCMP2513[&description=" 16774 bp"]				.	82	Euk-Stramenopiles-Diatoms-Coscinodiscophytes-Rhizosoleniaceae_Guinardia_deliculata			.	Prokaryotes-Bacteria-Elusimicrobia_Elusimicrobia-bacterium-GWA2_66_18[&description=""]				.	Thalassobius-aestuarii[&description=""]
Craspedostauros_australis_CCMP3328[&description=" 16774 bp"]				.	95	Euk-Stramenopiles-Diatoms-Thalassiosirales-Lithodesmids_Thalassiosira-antarctica-Strain-CCMP982			.	Prokaryotes-Bacteria-Chlamydiae_Chlamydiales-bacterium-38-26[&description=""]				.	Shimia-haliotis[&description=""]
Cyclophora_tenuis_ECT3854[&description=" 16774 bp"]				.	85	Euk-Stramenopiles-Diatoms-Leptocylindrus_Leptocylindrus-danicus-var-apora-Strain-B651			.	Prokaryotes-Bacteria-Omnitrophica_Omnitrophica-WOR_2-bacterium-GWA2_45_18[&description=""]				.	Marivita-geojedonensis[&description=""]
Cyclotella_meneghiniana_CCMP_338[&description=" 16774 bp"]				.	73	Euk-Stramenopiles-Diatoms-Attheya_Attheya-septentrionalis-Strain-CCMP2084			.	Prokaryotes-Bacteria-Planctomycetes_Fuerstia-marisgermanicae[&description=""]				.	Tropicibacter-multivorans[&description=""]
Cylindrotheca_closterium[&description=" 16774 bp"]				.	95	Euk-Stramenopiles-Diatoms-Chaetocerotales-Biddulphids-Cymatosirales_Chaetoceros-sp-Strain-GSL56			.	Prokaryotes-Bacteria-Gammaproteobacteria_Marinomonas-aquimarina[&description=""]				.	Haematobacter-genomosp[&description=""]
Dactyliosolen_fragilissimus[&description=" 16774 bp"]				.	64	Euk-Stramenopiles-Diatoms-Corethron_Corethron-hystrix-Strain-308			.	Prokaryotes-Bacteria-Chlorobi_Chlorobium-phaeobacteroides[&description=""]				.	Shimia-marina[&description=""]
Detonula_confervacea_CCMP_353[&description=" 16774 bp"]				.	53	Euk-Stramenopiles-Diatoms-Raphid-pen_Navicula_RCC3092			.	Prokaryotes-Bacteria-Lentispherae_Lentisphaerae-bacterium-GWF2_52_8[&description=""]				.	Loktanella-marina[&description=""]
Ditylum_brightwellii_GS_103[&description=" 16774 bp"]				.	75	Euk-Stramenopiles-Diatoms-Araphid-pen_Staurosira-complex-sp-Strain-CCMP2646			.	Prokaryotes-Bacteria-Acidobacteria_Acidobacteria-bacterium-RIFCSPLOWO2_12_FULL_66_10[&description=""]				.	Thioclava-atlantica[&description=""]
Ditylum_brightwellii_GS_104[&description=" 16774 bp"]				.	7	g7872t1			.	Prokaryotes-Bacteria-Alphaproteobacteria_Rickettsiales-bacterium[&description=""]				.	Ruegeria-marisrubri[&description=""]
Ditylum_brightwellii_GS_105[&description=" 16774 bp"]				.	;				.	46_g7872t1[&description=""]				.	Ruegeria-arenilitoris[&description=""]
Ditylum_brightwellii_Pop1_SS4[&description=" 16774 bp"]				.	end;				.	Prokaryotes-Bacteria-Verrumicrobia_Puniceicoccaceae-bacterium[&description=""]				.	Citreicella-thiooxidans[&description=""]
Ditylum_brightwellii_Pop2_SS10[&description=" 16774 bp"]				.					.	Prokaryotes-Bacteria-Armatimonadetes_Armatimonadetes-bacterium-55-13[&description=""]				.	Pseudoruegeria-aquimaris[&description=""]
[truncated: 272 more rows]

## Sheet: Exemplar outputs
MrBayes	GTR				MrBayes	Jones				MrBayes	WAG				MrBayes	GTR				MrBayes	Jones				MrBayes	WAG				RAxML	GTR		RAxML	JTT		RAxML	WAG		RAxML	GTR		RAxML	JTT		RAxML	WAG
[truncated: 222 more rows]
