# Supplementary material for: Genome-enabled phylogenetic and functional reconstruction of an araphid pennate diatom Plagiostriata sp. CCMP470, previously assigned as a radial centric diatom, and its bacterial commensal
Source: Sci Rep. 2020 Jun 10;10:9449. doi: 10.1038/s41598-020-65941-x (PMC7287063; doi:10.1038/s41598-020-65941-x)
Supplement: Supplementary file 6 — Supplementary Table S1 [file 41598_2020_65941_MOESM6_ESM.xlsx]

## Sheet: Sequencing and assembly info
CCMP470 genome
	Numbers	Cumulative Size (Mb)	Longest (Kb)	Shortest (Kb)	Average size (Kb)	N50 size (Kb)	N90 size (Kb)
Scaffolds	232	30.3	1281.0	2.0	130.6	431.5	111.7
Contigs	7734	29.2	97.5	0.5	3.8	6.9	4.6
Reads	2666857	796.0	1072	40	298	NA	NA

## Sheet: Genome characteristics
	Bacteria	Diatom
number of contigs	1298	4992
number of gene models	3158	8970
GC %	0.61	0.51
GC % distribution
Bacteria		Diatom
28	0.0770416	24	0.0200321
29	0.0770416	25	0.0200321
31	0.231125	26	0.0200321
33	0.231125	27	0.0200321
34	0.0770416	28	0.10016
35	0.231125	29	0.0200321
36	0.0770416	30	0.160256
37	0.154083	31	0.120192
38	0.0770416	32	0.0801282
39	0.154083	33	0.0801282
45	0.0770416	34	0.120192
46	0.0770416	35	0.10016
48	0.231125	36	0.0400641
49	0.308166	37	0.0801282
50	0.616333	40	0.0200321
51	0.385208	41	0.10016
52	0.693374	43	0.0200321
53	0.616333	44	0.0600962
54	0.616333	45	0.240385
55	1.15562	46	0.580929
56	0.539291	47	1.0016
57	1.61787	48	2.66426
58	2.38829	49	5.66907
59	4.54545	50	14.5833
60	5.547	51	28.9263
61	7.85824	52	22.1154
62	10.7088	53	10.5769
63	12.7889	54	4.52724
64	13.9445	55	2.44391
65	11.4792	56	1.0016
66	8.93683	57	0.801282
67	6.00924	58	0.741186
68	3.62096	59	0.560897
69	2.54237	60	0.661058
70	0.770416	61	0.600962
71	0.308166	62	0.400641
72	0.154083	63	0.260417
73	0.0770416	64	0.200321
		65	0.0801282
		66	0.0801282
		67	0.0801282
		68	0.0200321

## Sheet: Diatom comparisons
	CCMP470	Phaeodactylum tricornutum	Thalassiosira pseudonana	Thalassiosira oceanica	Pseudo-nitzschia multiseries	Pseudo-nitzschia multistriata	Synedra acus	Fragilariopsis cylindrus	Fistulifera solaris
number of contigs	4992	33	65	50892	20216	1099	na	4602	42
number of gene models	8970	12233	11776	34500	19703	12008	11184	21066	20621
GC %	51	48.8	47	53.3	40.72	46.3	na	39.8	46.1
total contig length (mbp)	21.1449	26.1388	92.1856	31.3018	219	59	98	80.5404	50
total coding sequence length (mbp)	16.6089	25.5223	75.0873	30.7168	31.0322	18.2762	90.0603	73.1206	na
average gene length (bp)	1851.61	1624	1553	1256	1575	1522	1782	1575	na
average intron length (bp)	506	142	124	149	245	229	696	255.7	na
average exons/ gene	3.6	1.70727	2.49	2.3	2.38	1.87	2.02	2.08	na
N50 (Mbp)	0.009299	na	na	0.00676	0.147	0.138	0.1008	0.164	na
eukaryotic BUSCOs
Complete, single-copy	224	259	237	174	131	228	202	251	31
Complete, duplicated	4	11	20	11	6	10	48	20	240
Fragmented	22	12	16	33	24	25	19	1	9
Missing	53	21	30	85	142	40	34	31	23
plant BUSCOs
Complete, single-copy	192	225	195	129	120	172	185	230	24
Complete, duplicated	15	17	33	11	6	23	50	22	198
Fragmented	28	24	28	37	20	39	29	4	28
Missing	195	164	174	253	284	196	166	174	180
protist BUSCOs
Complete, single-copy	100	166	123	85	55	96	95	133	12
Complete, duplicated	1	5	7	1	1	3	25	3	122
Fragmented	0	2	3	3	3	1	1	1	1
Missing	114	42	82	126	156	115	94	78	80

## Sheet: function
							best translation	Architecture
pow best eValue	best coverage	best eValue	seq size	translation score	arch size	sequence	frame	PFAM	begin	end	PFAM	begin	end	PFAM	begin	end	PFAM	begin	end	PFAM	begin	end	PFAM	begin	end	PFAM	begin	end	PFAM	begin	end	PFAM	begin	end	PFAM	begin	end	PFAM	begin	end	PFAM	begin	end
-33	7.84	2.48e-33	1670	105	1	contig00001	4	PF01399	486	616
-31	9.04	6.39e-31	1062	79.45	1	contig00002	3	PF13616	106	201
-89	9.66	1.65e-89	3880	311.81	1	contig00003	1	PF01593	212	586
-70	11.66	1.81e-89	4775	247	2	contig00004	1	PF02391	752	866	PF00999	3734	4175
-25	19.03	2.43e-25	704	131.07	1	contig00005	4	PF00005	570	703
-85	4.58	1.09e-85	5832	135.27	1	contig00006	2	PF03142	2372	2638
-26	30.97	2.37e-29	733	58.72	2	contig00007	3	PF10351	422	563	PF09333	644	728
-17	26.44	3.96e-17	953	184	1	contig00008	2	PF13460	576	827
-59	12.21	5.18e-59	1679	142.46	1	contig00009	5	PF06814	471	675
-57	15.8	1.84e-57	2450	381	1	contig00010	5	PF00999	1515	1901
-62	5.74	1.73e-62	2543	126.88	1	contig00011	3	PF00350	769	914
-18	7.62	1.07e-24	2429	77.27	2	contig00013	2	PF00085	1563	1638	PF04777	1857	1965
-20	7.89	4.77e-21	2712	99	2	contig00014	4	PF04777	286	393	PF04777	993	1098
-80	11.91	4.68e-80	3703	338.23	1	contig00015	6	PF00995	648	1088
-98	30.46	1.25e-98	1274	338	1	contig00016	3	PF02543	72	459
-103	18.26	5.66e-103	2684	392	1	contig00017	5	PF02450	1187	1676
-15	5.77	2.25e-15	918	16.62	1	contig00018	4	PF03588	1	53
-23	23.48	2.59e-23	494	79.62	1	contig00019	6	PF03588	350	465
-68	13.88	1.08e-68	1902	223	1	contig00020	6	PF01591	855	1118
-24.33	21.02	8.73e-39	1546	100.7	3	contig00021	2	PF00610	360	423	PF00610	511	578	PF06041	644	836
-53	57.58	7.51e-53	429	193.07	1	contig00023	2	PF00331	5	251
-53	30.92	2.34e-53	802	194.63	1	contig00025	2	PF00331	5	252
-20	52.71	4.34e-20	535	256	1	contig00026	6	PF01501	135	416
-6	10.65	1.7e-11	3269	72.34	3	contig00027	6	PF04928	2023	2144	PF01909	2064	2192	PF03828	2609	2705
-14	36.92	2.53e-14	669	80.45	2	contig00030	3	PF07801	419	504	PF05637	477	637
-32	55.62	5.73e-32	169	33.98	1	contig00031	2	PF01697	67	160
-18	12.95	2.36e-18	1907	234.65	1	contig00032	1	PF01697	345	591
-39	32.54	1.05e-52	1214	137.35	2	contig00033	1	PF08613	554	665	PF00022	903	1185
-15.33	37.29	2.34e-29	1035	80.75	3	contig00034	3	PF00022	22	149	PF13191	572	764	PF00004	881	945
-58.5	15.69	3.07e-95	6697	234.96	4	contig00035	3	PF04227	2213	2508	PF00294	2538	2841	PF01715	5200	5497	PF09353	5998	6150
-2.5	33.08	5.62e-05	399	50.76	2	contig00036	6	PF13650	20	123	PF13432	357	384
-30	6.84	3.93e-30	1580	90	1	contig00037	6	PF13650	1444	1551
-15	7.71	7.9e-15	493	30.08	1	contig00038	4	PF07496	415	452
-14.5	17.35	1.85e-20	1556	123.25	2	contig00039	4	PF00856	235	410	PF02373	1363	1456
-43	25.18	9.46e-79	2101	116.76	4	contig00040	6	PF00041	482	565	PF00149	641	873	PF14008	887	941	PF00004	1866	2022
-115	25.14	5.49e-115	2148	355.61	1	contig00041	3	PF02399	758	1297
-11	30.74	9.03e-11	540	107.22	1	contig00043	3	PF02889	228	393
-29	17.12	3.27e-29	625	107	1	contig00044	4	PF00581	6	112
-55.5	18.78	1.31e-61	3551	302.55	2	contig00047	4	PF05958	137	523	PF00331	1917	2196
-12	2.53	7.06e-12	3868	73.31	1	contig00048	4	PF00293	1669	1766
-12.5	24.02	1.56e-25	920	89.16	2	contig00050	6	PF07500	368	489	PF07744	636	734
-50.5	9.81	1.93e-113	12159	161.79	6	contig00051	4	PF13871	165	279	PF00447	2221	2334	PF02733	5652	5988	PF02734	6064	6235	PF04124	6617	6714	PF01080	10335	10691
-34	1.8	1.45e-34	6712	120	1	contig00052	5	PF14770	4086	4206
-31	11.88	5.95e-31	1414	114.73	1	contig00053	2	PF04614	337	504
-136	28.14	1.12e-136	1201	281.39	1	contig00054	3	PF00202	176	513
-59	12.1	1.28e-59	1504	165	1	contig00055	4	PF13023	622	803
-23	5.48	1.95e-23	1624	83.38	1	contig00056	2	PF01248	1465	1553
-18	29.81	3.4e-18	701	172.65	1	contig00058	4	PF07817	332	540
-30	24.24	4.36e-33	916	105	2	contig00059	3	PF02678	249	367	PF05726	427	529
-33.5	30.38	5.69e-40	1119	162.5	2	contig00060	3	PF00293	154	290	PF00300	515	717
-20	6.03	2.15e-27	7493	187.58	2	contig00062	4	PF15374	2057	2404	PF01423	4822	4925
-41.5	3.95	3.78e-66	10426	172.06	2	contig00063	4	PF07787	5154	5410	PF00481	6896	7050
-34	6.27	2.76e-34	3189	188.68	1	contig00064	6	PF12697	1333	1532
-38	12.5	1.73e-38	800	75.76	1	contig00065	6	PF00004	81	180
-12	17.24	2.25e-12	232	28.57	1	contig00066	5	PF13857	2	41
-29	6.12	4.6e-29	1537	66.94	1	contig00067	2	PF00004	775	868
-29	28.01	7.31e-58	2085	153.7	3	contig00068	1	PF13857	111	158	PF00520	477	654	PF12157	1487	1844
-25.5	24.04	2.47e-34	1144	108.27	2	contig00069	6	PF02675	1	55	PF01564	105	324
-18.8	16.19	3.04e-36	3219	83.91	5	contig00070	5	PF08647	197	271	PF14073	385	556	PF00168	1292	1367	PF00168	1416	1512	PF07002	1661	1761
-16	17.39	2.58e-16	1328	214	1	contig00071	3	PF15328	853	1083
-52	4.13	1.99e-52	4258	168.35	1	contig00073	3	PF13460	3760	3935
-41	12.78	1.25e-41	2191	274	1	contig00074	2	PF02714	910	1189
-39.5	30.74	5.87e-48	2765	152.28	2	contig00075	2	PF02463	22	749	PF00270	2355	2476
-24	5.28	2.69e-24	2688	116.55	1	contig00076	4	PF05050	332	473
-50.5	47.3	5.92e-118	1186	107.7	4	contig00077	1	PF00027	214	405	PF00027	446	531	PF00069	559	803	PF00433	834	871
-153	15.26	4.56e-153	3800	576	1	contig00078	6	PF10712	3041	3620
-9.5	15.37	9.44e-13	488	32.58	2	contig00079	4	PF07645	203	237	PF12947	311	350
-41	40.36	1.41e-41	223	76	1	contig00080	6	PF13193	34	123
-42	38.7	2.21e-42	230	76	1	contig00081	4	PF13193	34	122
-9.25	36.37	0	3332	267.76	4	contig00082	4	PF13868	69	410	PF02841	410	691	PF03673	2755	2857	PF00501	2844	3328
-34	9.57	2.61e-34	1995	157	1	contig00083	4	PF10513	20	210
-14	28.21	2.52e-14	468	52.8	1	contig00085	1	PF01007	93	224
-14.5	18.58	9e-21	888	51.32	2	contig00086	5	PF00571	643	756	PF00571	796	846
-26	13.29	1.53e-26	1174	94.33	1	contig00087	2	PF00481	772	927
-35	13.73	0	5660	139.18	5	contig00090	5	PF14050	201	257	PF04969	356	432	PF04663	487	515	PF00290	1193	1478	PF00291	1552	1879
-25	1.92	4.79e-25	6405	97	1	contig00091	1	PF00153	1680	1802
-37	17.84	2.86e-37	510	88.1	1	contig00093	4	PF00254	311	401
-14	15.97	1.77e-14	3206	491	1	contig00095	3	PF03219	1398	1909
-23	9.45	5.72e-37	5459	233.62	2	contig00096	1	PF00328	1444	1844	PF02732	4283	4397
-13	13.66	3.01e-13	1376	100.12	1	contig00098	4	PF06772	728	915
-107	46.63	2.08e-107	326	87.52	1	contig00099	2	PF00069	170	321
-21	11	7.15e-21	1109	90.21	1	contig00100	6	PF13489	661	782
-169	8.68	9.51e-169	3157	124.71	1	contig00102	5	PF00133	1548	1821
-48	9.34	2.52e-48	3362	291	1	contig00103	2	PF11989	1114	1427
-7.5	55.34	2.91e-08	468	57.74	2	contig00106	5	PF14870	11	143	PF13088	326	451
-18	24.12	7.62e-25	1849	199.83	2	contig00107	4	PF15323	64	235	PF00685	1376	1649
-91	4.25	7.13e-91	3974	90.1	1	contig00109	1	PF06406	191	359
-50.5	13.72	9.29e-82	3126	164.43	2	contig00110	6	PF00855	805	905	PF00171	1461	1788
-15	8.79	6.17e-15	1013	74.73	1	contig00111	4	PF06584	627	715
-102	15.22	7.63e-102	1314	114	1	contig00112	2	PF01926	299	498
-31	10.42	1.95e-35	4751	230.5	2	contig00113	5	PF00650	3000	3173	PF00294	3782	4102
-18	13.68	1.01e-18	1111	135.91	1	contig00114	1	PF00535	936	1087
-9	4.5	1.29e-09	2734	90	1	contig00115	6	PF02195	1569	1691
-30	47.67	1.57e-41	472	76.77	2	contig00116	5	PF02545	1	90	PF10294	297	431
-24	28.25	2.55e-24	315	47.72	1	contig00117	6	PF02545	222	310
-75	14.75	1.89e-75	2841	363	1	contig00118	3	PF00155	1435	1853
-36	18.25	3.31e-55	2515	204.96	2	contig00119	4	PF04909	974	1298	PF12572	2296	2429
-40	23.08	1.83e-40	1287	232.74	1	contig00120	3	PF03403	463	759
-25	10.48	1.44e-38	1957	79.65	2	contig00121	2	PF04851	929	1026	PF00271	1456	1562
-20	17.35	8.58e-20	2882	495.05	1	contig00122	2	PF04437	562	1061
-62.5	14.84	5.79e-81	2743	191.06	2	contig00123	3	PF13604	2181	2392	PF13087	2392	2586
-39	33.68	1.32e-59	1431	230	2	contig00124	5	PF00717	201	274	PF10037	828	1235
-48.5	19.93	6.62e-75	3432	136.78	4	contig00125	1	PF00504	141	299	PF02562	1410	1503	PF06733	1478	1657	PF13307	1897	2147
-12	24.28	1.2e-12	453	101.68	1	contig00127	5	PF02984	114	223
-75	60.28	9.17e-75	647	297.65	1	contig00128	1	PF04506	256	645
-59	2.88	5.24e-59	6955	172	1	contig00129	4	PF12237	4379	4578
-31	10.07	1.12e-66	4072	112	3	contig00130	3	PF00400	1340	1414	PF00400	1432	1473	PF07714	2622	2914
-83.5	33.08	9.53e-155	1469	191.75	2	contig00131	2	PF07426	919	1074	PF01432	1137	1466
-28	17.47	2.67e-38	1528	81.42	2	contig00132	4	PF13850	32	172	PF07970	244	369
-82	12.23	2.61e-82	1505	174.52	1	contig00133	1	PF00300	973	1156
-24	39.38	1.47e-24	386	119.09	1	contig00134	1	PF00300	17	168
-48	6.32	3.21e-48	1979	94	1	contig00135	5	PF00254	659	783
-30	54.57	3.2e-30	449	191	1	contig00136	4	PF08325	118	362
-60	20.67	1.49e-118	2356	153.42	3	contig00137	2	PF07992	1034	1341	PF00070	1187	1257	PF02852	1372	1479
-52	9.81	8.23e-53	3719	146.78	2	contig00138	1	PF07859	2724	2984	PF03099	3548	3651
-10	11.31	4.04e-10	1079	55.75	1	contig00139	4	PF00685	190	311
-41	8.08	3.23e-41	2462	158.4	1	contig00140	6	PF02163	1796	1994
-26.2	37.06	3.67e-44	1894	122.86	5	contig00141	6	PF04840	173	471	PF08000	1093	1222	PF08000	1254	1335	PF08000	1644	1716	PF08000	1746	1863
-47	35.58	6.15e-47	1422	410	1	contig00142	5	PF04841	915	1420
-48	5.02	6.2e-48	3110	67.04	1	contig00143	6	PF00155	1271	1426
-15	22.82	2.9e-22	885	72.76	2	contig00144	4	PF13180	25	89	PF00254	154	290
-71	15.28	3.52e-71	1289	174.03	1	contig00145	1	PF01702	615	811
-31	22.58	4.19e-70	1785	91.34	4	contig00146	1	PF01412	658	747	PF03456	841	903	PF02141	950	1136	PF03455	1301	1363
-85	14.88	1e-85	1196	155	1	contig00147	5	PF03167	615	792
-53	37.06	2.94e-53	680	217.48	1	contig00148	2	PF00248	426	677
-19.5	16.73	1.7e-22	759	59.46	2	contig00149	6	PF00249	64	110	PF04433	543	622
-12.75	21.84	1.67e-16	1493	54.42	4	contig00150	4	PF04851	81	314	PF00271	780	808	PF14619	801	826	PF00569	1349	1385
-91	5.45	1.56e-91	2880	135.43	1	contig00151	1	PF01012	528	684
-14.33	12.94	8.33e-18	3199	90.01	3	contig00152	3	PF00226	1073	1134	PF00226	2078	2142	PF13358	2456	2742
-59	2.18	2.68e-59	16790	330	1	contig00154	6	PF01007	16112	16477
-31	6.04	2.23e-31	1955	114	1	contig00155	6	PF11969	1311	1428
-89	12.85	3.58e-89	2171	254	1	contig00156	4	PF00348	204	482
-60	27.92	1.76e-60	1336	325	1	contig00157	2	PF04084	754	1126
-154	18.98	4.16e-154	1849	263	1	contig00158	3	PF00154	1076	1426
0	41.1	0	1219	491	1	contig00159	4	PF00118	250	750
-31.67	11.25	1.48e-51	3618	124.49	3	contig00160	3	PF12816	1358	1558	PF00637	1821	1933	PF03807	2421	2513
-20	2.88	6.2e-20	2326	63	1	contig00161	6	PF03457	170	236
-40.5	24.06	1.85e-84	2519	118.72	4	contig00163	6	PF04857	234	464	PF00085	1247	1339	PF07970	1387	1509	PF02421	2001	2159
-24	52.31	2.54e-24	715	338.68	1	contig00164	4	PF01306	203	576
-17	15.14	9.34e-22	1453	87.15	2	contig00165	5	PF13893	898	956	PF07856	1173	1333
-36.67	6.97	9.64e-88	5881	105.51	3	contig00166	5	PF01015	1149	1359	PF00849	5472	5530	PF05891	5712	5851
-102	7.09	1.95e-102	4468	289	1	contig00168	4	PF11496	47	363
-21	36.09	7.11e-21	399	121.26	1	contig00169	5	PF04851	136	279
-17	5.5	3.57e-17	1346	65.19	1	contig00170	2	PF00439	661	734
-10	4.79	3.1e-11	3317	46.56	2	contig00171	6	PF01417	187	228	PF11998	1560	1676
-17	8.73	9.83e-25	2405	89.68	2	contig00172	6	PF00134	1538	1643	PF02984	1631	1734
-70	17.75	7.11e-70	2169	333	1	contig00175	4	PF03291	480	864
-24	4.2	5.31e-24	2476	67	1	contig00176	5	PF01423	815	918
-39	30.91	4.92e-39	220	35.3	1	contig00179	6	PF00125	9	76
-77.5	21.38	2.33e-130	2573	222.68	2	contig00180	6	PF00501	178	487	PF00069	1507	1746
-86	5.93	6.17e-86	5229	269.94	1	contig00181	3	PF01494	1603	1912
-23	21.28	1.86e-35	968	50.52	2	contig00182	5	PF01423	417	455	PF01494	648	814
-47.2	18.09	2.13e-124	5776	180.58	5	contig00183	2	PF03382	1556	1668	PF03382	1833	1939	PF03382	2206	2344	PF13000	4583	5120	PF00815	5622	5769
-84	12.8	1.76e-89	6094	267.05	2	contig00184	2	PF00815	6	231	PF05691	1422	1975
-54.5	9.13	1.81e-57	3528	151.02	2	contig00185	3	PF02492	84	241	PF00186	2593	2756
-21	5.77	2.96e-21	2582	116.85	1	contig00187	1	PF00227	287	435
-29	11.51	9.21e-29	2294	74.7	1	contig00188	1	PF04762	1514	1777
-130	6.09	5.91e-130	3383	128.21	1	contig00189	2	PF00493	3175	3380
-14	14.29	7.68e-18	952	43.84	2	contig00190	2	PF00493	4	56	PF04000	474	556
-28.5	10.59	2.66e-35	2956	143	2	contig00191	3	PF09368	46	121	PF12697	2632	2868
-15	3.22	4.88e-15	1522	45.3	1	contig00192	3	PF10780	137	185
-46	10.68	5.77e-46	1582	159.56	1	contig00193	6	PF11916	981	1149
-27	3.51	4e-27	5443	161	1	contig00194	6	PF00504	2132	2322
-26.5	16.78	4.58e-45	769	49.15	2	contig00195	6	PF00439	425	468	PF00855	684	768
-60.25	20.91	1.83e-124	2874	114.63	4	contig00196	5	PF13774	119	201	PF00957	218	304	PF01751	1801	1952	PF01131	1970	2248
-31.5	20.29	0	2055	137.38	2	contig00197	4	PF00464	1343	1444	PF00464	1503	1817
-62	64.88	2.82e-62	373	193.92	1	contig00198	1	PF08449	59	300
-22	12.11	1.73e-22	3518	352	1	contig00199	5	PF01266	2056	2481
-22	30.46	3.04e-22	857	212	1	contig00200	3	PF12697	327	587
-70	22.7	1.01e-70	727	162	1	contig00201	2	PF00071	401	565
-12	13.37	2.97e-12	1892	87.67	2	contig00202	4	PF00069	348	391	PF07714	899	1107
-123	32.27	1.64e-123	1165	312.78	1	contig00203	5	PF00083	198	573
-69	8.32	2.29e-69	3042	251	1	contig00204	5	PF05096	925	1177
-26	5.02	4.75e-26	4566	197	1	contig00205	2	PF09353	3637	3865
-27	7.62	3.98e-27	1799	119.55	1	contig00209	1	PF11875	860	996
-74	75.92	7.75e-74	569	407.48	1	contig00210	3	PF03155	127	558
-48	12.69	1.38e-48	3948	411.48	1	contig00211	1	PF10345	296	796
-18.5	8.77	1.55e-22	3284	89.71	2	contig00212	1	PF03023	982	1121	PF01554	1242	1389
-47	41.45	3.49e-47	813	278	1	contig00213	4	PF03850	47	383
-10	21.67	1.2e-10	240	40.97	1	contig00214	3	PF00191	148	199
-9	5.39	9.42e-09	1150	58.24	1	contig00215	3	PF00191	172	233
-96	25.07	4.67e-96	1456	200	1	contig00216	4	PF13476	1045	1409
-40	8.02	8.65e-40	1072	45.94	1	contig00217	5	PF08613	516	601
-73.67	21.11	2e-123	2463	159.42	3	contig00218	3	PF00587	712	864	PF03129	896	979	PF00291	1438	1720
-66.2	40.98	6.81e-114	2067	124.62	5	contig00219	1	PF05222	263	429	PF01262	439	604	PF12769	766	859	PF02233	896	1245	PF02233	1358	1427
-59	9.91	1.7e-59	2594	228	1	contig00220	2	PF07059	890	1146
-30	17.56	1.1e-30	1065	157	1	contig00221	5	PF05118	653	839
-30	3.5	6.56e-46	11077	155.81	2	contig00222	5	PF00069	1006	1130	PF00664	6820	7082
-39	3.99	4.38e-59	6517	90.51	2	contig00223	5	PF00370	4659	4746	PF02782	4785	4956
-22	22.76	7.72e-22	413	92.04	1	contig00224	1	PF13640	290	383
-29	6.47	3.52e-29	1422	88.17	1	contig00225	3	PF00447	304	395
-42	33.71	3.03e-42	356	119.01	1	contig00228	3	PF02308	237	356
-3	9.57	8.12e-06	972	32.99	2	contig00229	4	PF00646	121	150	PF12796	235	297
-19	3.81	2.04e-19	4591	157.86	1	contig00232	4	PF14429	1288	1462
-40	24.26	2.3e-40	709	139	1	contig00234	3	PF07534	496	667
-95	4.07	8.29e-95	5752	182	1	contig00235	1	PF00574	1109	1342
-44	9.64	1.71e-87	6206	169.37	3	contig00236	4	PF11539	3003	3263	PF01554	4000	4156	PF01554	4227	4406
-127	7.34	7.84e-127	4821	328	1	contig00237	2	PF00962	1974	2327
-36	5.15	2.44e-36	3554	169.14	1	contig00238	4	PF03798	2087	2269
-37	22.81	1.64e-37	491	68.17	1	contig00240	1	PF09764	249	360
-123	42.06	7.09e-123	642	170	1	contig00242	4	PF13191	53	322
-50	27.95	1.7e-50	1152	241.69	1	contig00243	2	PF04801	338	659
-91	30.15	5.34e-91	1277	285.6	1	contig00244	5	PF03215	688	1072
-32	9.36	4.68e-32	2565	127.72	1	contig00245	4	PF01593	1535	1774
-59	40.6	4.17e-59	532	139.27	1	contig00247	6	PF15617	7	222
-64	10.4	2.76e-94	4249	197.93	2	contig00248	2	PF07433	934	1185	PF00827	3741	3930
-43.5	23.02	3.52e-49	860	64.44	2	contig00249	4	PF13409	387	510	PF00043	536	609
-73	37.52	5.46e-73	605	200.5	1	contig00253	3	PF00443	373	599
-37.33	13.95	1.27e-63	3449	142.59	3	contig00254	4	PF01852	1906	2030	PF07059	2135	2360	PF12821	2875	3004
-59	61.76	5.62e-61	319	69.5	2	contig00255	2	PF13409	87	208	PF13410	243	317
-55	5.38	9.79e-55	4293	202.12	1	contig00256	4	PF03619	2454	2684
-26	12.17	1.15e-26	1331	135.98	1	contig00257	3	PF04106	4	165
-47	3.59	2.41e-47	11151	345.57	1	contig00258	1	PF00067	1352	1751
-46	43.21	4.69e-46	641	183	1	contig00261	2	PF00211	237	513
-22	8	5.42e-22	750	42.35	1	contig00262	6	PF12861	543	602
-65	7.78	1.42e-65	4577	316.84	1	contig00263	1	PF03825	476	831
-87	40.07	6.55e-87	579	150	1	contig00264	1	PF08752	1	232
-41.5	27.14	4.39e-70	1651	123.46	2	contig00266	5	PF04841	319	521	PF04841	655	899
-42	15.28	2.78e-68	1302	46.13	3	contig00267	1	PF01512	1	100	PF10531	123	174	PF10589	211	257
-61	16.18	6.05e-61	2170	321	1	contig00268	5	PF13528	242	592
-26	10.52	2.69e-26	2385	201.28	1	contig00269	5	PF02536	1372	1622
-35	21.18	1.23e-35	1067	169	1	contig00270	1	PF00856	65	290
-20	13	4.14e-20	400	16.1	1	contig00271	3	PF04573	349	400
-47.5	32.06	1.51e-77	1809	221.9	2	contig00272	1	PF07779	546	909	PF13839	1081	1296
-48	38.32	8.48e-48	368	76.47	1	contig00274	2	PF07714	186	326
-27	7.61	4.21e-27	893	17.78	1	contig00275	1	PF07714	2	69
-55	15.97	2.9e-55	2548	400	1	contig00276	6	PF03825	169	575
-23	40.85	5.35e-23	328	132.03	1	contig00277	5	PF06658	108	241
-9	7.88	1.49e-09	1409	80.53	1	contig00278	5	PF13420	443	553
-11	19.69	3.5e-11	650	65.8	1	contig00279	3	PF15310	1	128
-10	33.16	8.91e-10	585	154.88	1	contig00280	1	PF11596	56	249
-22	5.3	1.51e-22	1510	15.13	1	contig00281	4	PF00501	160	239
-50	25.75	1.37e-62	1099	117.5	2	contig00282	2	PF05670	56	189	PF01878	708	856
-24.83	27.14	1e-53	4034	146.48	6	contig00283	3	PF07714	943	1019	PF02897	1670	2053	PF00326	2113	2330	PF00583	2642	2724	PF13415	3625	3684	PF02897	3681	3953
-30	12.9	1.35e-30	969	60	1	contig00284	2	PF02824	591	715
-67.5	7.43	3.98e-106	3457	120.97	2	contig00285	3	PF00587	47	214	PF03129	321	409
-32	22.19	1.29e-32	811	139	1	contig00286	1	PF07534	501	680
-18.5	15.46	3.2e-31	5031	387.02	2	contig00287	1	PF13191	1893	2059	PF10345	2222	2832
-51	8	1.55e-51	1312	68.06	1	contig00288	5	PF12717	1	105
-39	12.33	1.75e-39	1160	123.19	1	contig00289	5	PF12922	160	302
-48	15.42	1.59e-48	1686	183	1	contig00290	6	PF00211	1273	1532
-62	6.46	4.39e-62	5467	315	1	contig00292	6	PF00026	4307	4659
-64	80.6	3.46e-64	268	141.38	1	contig00293	2	PF04502	45	260
-22	2.9	2.65e-22	2624	74.05	1	contig00294	6	PF04422	2130	2205
-32	10.97	4.27e-50	7439	354.11	2	contig00295	1	PF03092	3224	3652	PF05958	4484	4870
-44.5	7.07	1e-60	5433	172.83	2	contig00296	6	PF07993	249	523	PF01553	813	921
-41.5	34.7	3.69e-50	2625	159.5	2	contig00297	1	PF03775	912	1025	PF02463	1723	2519
-26	13.07	7.57e-26	2196	215.06	1	contig00298	2	PF00328	822	1108
-78	37.87	3.64e-78	375	142	1	contig00299	1	PF02792	142	283
-25	3.49	3.69e-25	3263	101	1	contig00300	2	PF03171	2017	2130
-68	14	1.8e-163	8719	192.84	4	contig00302	4	PF02463	2150	2681	PF05677	2875	3197	PF10923	4760	4882	PF03976	7929	8171
-72	19.19	6.19e-164	3794	171.43	3	contig00303	3	PF03917	112	644	PF03199	341	456	PF11816	1742	1820
-22	25.78	7.13e-23	1152	95.08	2	contig00305	2	PF13519	141	315	PF02816	472	593
-26	19.75	4.42e-26	871	110.8	1	contig00306	1	PF01430	579	750
-30	11.35	5.37e-30	1198	135.01	1	contig00307	1	PF08592	77	212
-79.5	49.31	2e-132	432	91.21	2	contig00308	4	PF07724	223	378	PF10431	376	432
-58.5	18.21	7.81e-96	1027	74.06	2	contig00309	6	PF00004	784	921	PF06810	969	1017
-27	6.68	1.55e-27	2441	94.89	1	contig00310	2	PF13429	1148	1310
-19	7.46	3.27e-19	1341	91.74	1	contig00311	4	PF05916	438	537
-29.5	12.55	1.81e-50	2780	142.09	2	contig00313	2	PF02416	1675	1754	PF02536	2296	2564
-14	15.55	3.88e-14	1434	119.25	1	contig00314	2	PF08737	234	456
-23	10.6	2.2e-38	2878	97	2	contig00315	1	PF00153	774	933	PF00153	997	1141
-10	41.09	5.94e-10	460	184.13	1	contig00318	5	PF14429	3	191
-21.5	16.4	6.24e-32	1951	122	2	contig00319	6	PF07819	522	622	PF02862	686	904
0	8.62	0.000111	4711	119.62	2	contig00320	3	PF02239	2239	2485	PF10282	2618	2776
-62	7.66	5.04e-62	3553	142.83	1	contig00321	1	PF00183	1429	1700
-31	42.57	5e-46	1609	289.54	2	contig00322	6	PF04906	411	752	PF03747	1229	1571
-34	20.44	1.47e-58	944	56.99	2	contig00327	4	PF00487	1	132	PF00645	403	463
-34	10.91	1.86e-34	715	67	1	contig00328	5	PF13442	31	108
-42.8	23.35	6.42e-59	6870	298.19	5	contig00329	2	PF06581	283	560	PF07692	1289	1611	PF07692	1642	1961	PF07692	1990	2322	PF07692	2320	2669
-18	13.33	5.11e-18	1876	240.38	1	contig00330	6	PF07714	22	271
-32	7.71	4.15e-49	2400	74.88	2	contig00331	3	PF10507	705	814	PF13185	1012	1086
-24	41.01	8.79e-24	178	41.63	1	contig00332	1	PF04366	12	84
-136	7.67	1.7e-136	3258	146.71	1	contig00333	2	PF00521	1518	1767
-31.33	35.61	1.35e-40	1567	138.96	3	contig00334	3	PF02536	437	708	PF00153	1125	1320	PF00153	1337	1426
-21.75	10.59	5.35e-45	3531	62.61	4	contig00335	3	PF01370	910	1114	PF13950	1136	1180	PF08761	2949	3009	PF03819	3059	3121
-11	8.78	1.05e-11	3325	210.01	1	contig00336	2	PF04906	2115	2406
-23	8.87	1.18e-23	1263	94.32	1	contig00338	1	PF04116	1067	1178
-17	35.81	8.02e-17	444	150.48	1	contig00339	2	PF00350	8	166
-17	20.08	2.47e-23	1897	126.17	2	contig00340	4	PF03023	760	997	PF01554	1061	1203
-56	24.24	1.47e-56	755	161	1	contig00342	2	PF00849	219	401
-33.5	37.89	2.34e-40	417	55.44	2	contig00343	2	PF01883	230	300	PF13614	322	408
-30.5	35.18	4.36e-38	361	39.65	2	contig00344	3	PF09140	4	53	PF06155	209	285
-16	8.82	0	7044	276.32	2	contig00345	1	PF00464	2494	2886	PF05548	6291	6518
-54	20.16	7.45e-54	888	173.19	1	contig00346	5	PF03256	387	565
-71	13.84	1.07e-71	838	101.94	1	contig00347	2	PF00004	1	116
-108	28.98	5.14e-108	1729	452	1	contig00348	2	PF00083	83	583
-15	24.64	1.41e-15	978	182.07	1	contig00349	5	PF08007	258	498
-3.5	27.56	8.68e-07	1092	86.18	2	contig00350	3	PF10282	268	482	PF00400	493	578
-40	9.93	5.78e-40	3072	212	1	contig00351	6	PF12697	727	1031
-29	17.59	8.1e-29	705	97	1	contig00352	1	PF00153	118	241
-23.67	19.88	2.93e-30	3210	154.77	3	contig00353	2	PF00145	468	586	PF00145	699	956	PF05462	2624	2884
-34	42.05	2.96e-34	371	139	1	contig00355	3	PF07534	156	311
-27	27.77	1.35e-27	1379	353	1	contig00357	6	PF07690	88	470
-67	36.5	2.74e-67	1115	353	1	contig00358	4	PF07690	152	558
-63	14.72	2.91e-63	1189	158.68	1	contig00359	1	PF03848	65	239
-60	20.03	8.13e-60	1957	353	1	contig00360	1	PF07690	1	392
-44	12.07	7.07e-44	2328	270.41	1	contig00361	4	PF00248	1188	1468
-45	16.24	2.8e-45	1927	295	1	contig00363	3	PF05653	187	499
-24	8.16	2.24e-24	1384	95.29	1	contig00365	1	PF07890	4	116
-30	7.3	5.97e-45	5750	190.5	2	contig00368	6	PF03226	3851	3964	PF04821	5068	5373
-21	4.59	1.7e-21	1068	48	1	contig00369	6	PF05051	901	949
-34	8.24	3.09e-34	2488	198	1	contig00370	1	PF04755	485	689
-69	11.05	3.23e-69	3303	348	1	contig00371	3	PF14307	225	589
-14	13.51	3.64e-14	1155	153.06	1	contig00372	6	PF00650	157	312
-9	36.36	2.35e-09	308	90.24	1	contig00373	4	PF13716	12	123
-66	15.97	2.37e-66	1609	213	1	contig00375	4	PF07774	549	805
-53	22.1	1.4e-53	1579	270.07	1	contig00378	5	PF01593	992	1340
-37	28.16	5.19e-37	1236	340.18	1	contig00379	4	PF01494	19	366
-18.5	11.76	5.05e-22	1190	51.76	2	contig00380	3	PF00153	284	342	PF00153	575	655
-15	2.15	3.73e-15	2048	44	1	contig00382	1	PF06203	93	136
-49.5	8.6	1.57e-110	9496	132.84	4	contig00383	6	PF03600	5696	6030	PF02040	6071	6216	PF00155	7919	8018	PF00155	9074	9309
-11	15.49	4.34e-11	639	89.92	1	contig00384	3	PF04430	111	209
-43	15.13	1.09e-43	1342	183	1	contig00385	5	PF05193	193	395
-18.5	12.98	0	5361	319.11	2	contig00386	3	PF03357	2626	2771	PF02990	4468	5017
-72.5	8.13	7.65e-89	5007	182.54	2	contig00387	6	PF01062	1139	1386	PF00160	3050	3208
-52	3.2	5.04e-52	7667	174.49	1	contig00388	4	PF10282	5933	6177
-74	14.67	8.65e-74	1186	166.35	1	contig00389	5	PF00574	121	294
-107	6.01	1.16e-107	4246	211.81	1	contig00390	1	PF00850	1554	1808
-18	9.27	1.04e-18	2924	258.6	1	contig00392	3	PF13839	456	726
-17.5	27.83	7.57e-20	1308	156.88	2	contig00393	3	PF01753	371	412	PF09814	615	936
-13	9.91	2.41e-13	464	34.13	1	contig00394	4	PF04117	269	314
-8	6.2	8.25e-09	1968	44.18	2	contig00395	6	PF01426	207	280	PF01448	376	423
-22	7.34	2.57e-22	4291	305.31	1	contig00396	1	PF08610	415	729
-10.5	61.79	8.36e-14	280	77.45	2	contig00397	3	PF00153	68	148	PF00153	171	262
-16	10.73	3.46e-16	839	83.51	1	contig00398	3	PF00153	10	99
-44	5.8	2.81e-44	3551	83	1	contig00399	5	PF07717	1513	1718
-14	6.16	1.89e-14	1770	93.55	1	contig00400	5	PF00134	1158	1266
-25	14.21	6.68e-25	1661	213	1	contig00401	1	PF07957	185	420
-18	7.97	1.43e-18	2247	159.41	1	contig00402	2	PF12706	1738	1916
-64	13.42	4.23e-64	3695	451	1	contig00403	1	PF01593	817	1312
-68	6.34	3.81e-89	11712	296.63	2	contig00405	2	PF03055	5094	5612	PF00685	5758	5980
-71.5	10.41	3.98e-90	4177	197.07	2	contig00406	2	PF01529	1524	1692	PF00459	3736	4001
-122	12.21	4.39e-122	2892	294.58	1	contig00408	4	PF00501	680	1032
-27	9.18	6.88e-27	1754	126.44	1	contig00409	4	PF10441	509	669
-104	11.91	1.85e-104	2200	260.02	1	contig00411	1	PF00069	775	1036
-120	14.64	2.29e-120	3450	418.07	1	contig00412	6	PF10345	1274	1778
-39	28.3	7.5e-49	1325	132.07	2	contig00414	3	PF13416	54	222	PF07714	612	817
-19	23.89	8.98e-19	561	119.71	1	contig00415	3	PF01694	202	335
-23	26.8	1.7e-23	388	104	1	contig00416	3	PF13426	233	336
-25	17.62	1.1e-25	664	102.92	1	contig00417	1	PF04116	388	504
-47	24.48	1.88e-47	960	230	1	contig00418	5	PF04445	84	318
-13	20.27	2.14e-28	1554	73.18	3	contig00419	1	PF13640	293	449	PF13414	786	827	PF13489	1018	1133
-28	27.07	1.88e-28	905	230.87	1	contig00420	4	PF07714	154	398
-63.5	4.63	1.37e-64	8182	171.19	2	contig00421	6	PF01217	7051	7199	PF00928	7346	7575
-27.5	13.01	1.22e-34	3974	233.64	2	contig00422	6	PF13632	607	844	PF14630	2999	3277
-49	14.87	6.31e-49	955	102.36	1	contig00423	6	PF01170	663	804
-50	12.22	1.55e-50	908	22.69	1	contig00424	5	PF02738	19	129
-34	49.41	0	1684	185.71	4	contig00425	5	PF00941	732	882	PF03450	892	995	PF01315	1088	1200	PF02738	1215	1678
-73	6.97	2.2e-73	4389	300	1	contig00427	4	PF04189	1335	1640
-17	34.98	1.31e-17	243	69	1	contig00428	4	PF00505	68	152
-68	5.92	1.99e-68	5082	251	1	contig00429	1	PF05096	754	1054
-45.5	14.48	8.34e-58	1616	89.98	2	contig00430	6	PF03462	84	215	PF00472	271	372
-33	20.62	1.52e-52	3700	198.59	3	contig00432	1	PF07692	707	791	PF07692	1629	1859	PF13347	2411	2857
-10	24.35	1.23e-20	616	69.02	2	contig00434	6	PF09409	47	123	PF00789	194	266
-47.33	8.77	2.28e-113	7891	195.7	3	contig00435	6	PF03219	1316	1903	PF03457	4435	4503	PF00627	7782	7816
-53	45.47	4.07e-53	1359	596	1	contig00436	5	PF03177	436	1053
-66	90.48	4.19e-66	557	434	1	contig00437	4	PF08801	1	504
-17	5.8	1.39e-17	2346	69	1	contig00438	5	PF00505	717	852
-33	39.88	2.17e-52	484	89.72	2	contig00439	2	PF00406	1	161	PF05191	111	142
0	18.64	0	2044	368	1	contig00440	2	PF01645	322	702
-25	5.52	1.77e-25	1648	86.26	1	contig00441	3	PF13640	876	966
-17	5.58	4.89e-17	1076	42.86	1	contig00442	1	PF12796	2	61
-38.5	12.72	1.93e-42	2507	125.63	2	contig00443	2	PF04722	149	243	PF00149	833	1056
-78.75	9.03	1.32e-159	11216	196.5	4	contig00444	2	PF00504	1726	1866	PF01435	4093	4258	PF03074	8420	8923	PF07714	9437	9638
-70	38.11	1.12e-70	614	173.83	1	contig00445	3	PF04142	205	438
-9	4.92	3.11e-09	3046	99.12	1	contig00446	2	PF04991	4	153
-58	14.94	7.2e-82	2316	120.44	2	contig00447	5	PF00225	750	973	PF13489	1586	1707
-51	9.75	4.94e-51	2144	192	1	contig00448	2	PF13604	1068	1276
-11	16.95	2.87e-11	1994	298.29	1	contig00449	6	PF00328	1417	1754
-26	35.64	1.02e-42	1229	119.15	3	contig00450	3	PF01301	583	817	PF13364	938	1049	PF13364	1114	1204
-86	28.53	1.44e-86	694	167.54	1	contig00451	5	PF13561	26	223
-46	62.38	3.91e-46	521	255	1	contig00453	5	PF08423	195	519
-47	18.69	3.57e-47	535	82.64	1	contig00454	5	PF00828	255	354
-71.67	33.07	4.42e-103	2876	264.63	3	contig00455	2	PF01490	847	1072	PF01490	1277	1690	PF03069	2565	2875
-47	25.59	1.96e-47	508	45.43	1	contig00456	1	PF03069	1	130
-29	5.4	1.38e-29	1981	99	1	contig00457	1	PF09759	1807	1913
-149	14.01	2.95e-149	1948	241	1	contig00458	6	PF01370	1620	1892
-36	10.38	2.44e-36	1898	140.61	1	contig00459	4	PF09359	1227	1423
-67	45.49	2.61e-67	266	115	1	contig00460	3	PF09996	116	236
-36	18.73	9.7e-38	1874	151.46	2	contig00461	1	PF00664	330	580	PF00005	730	829
-29	7.64	4.71e-29	1125	73.23	1	contig00462	1	PF03168	398	483
-58	8.62	2.08e-58	3203	118.29	1	contig00463	5	PF05547	838	1113
-38.5	14.41	3.44e-55	2963	170.99	2	contig00464	2	PF02463	1255	1532	PF15175	1981	2129
-107	18.1	3.49e-107	2100	286	1	contig00465	4	PF02598	157	536
-48	27.48	7.11e-48	666	142.51	1	contig00466	3	PF00102	471	653
-51	4.6	1.87e-91	5526	93.58	2	contig00467	6	PF01765	2440	2603	PF03336	4206	4295
-14	4.17	1.12e-14	839	32.24	1	contig00468	3	PF01549	432	466
-22.5	14.55	1.48e-30	3788	100.56	4	contig00469	6	PF07986	827	934	PF13329	2433	2591	PF10351	2922	3119	PF09333	3238	3323
-141	8.34	9.49e-141	4055	324	1	contig00472	4	PF02628	2110	2447
-24	9.88	9.78e-24	921	69.59	1	contig00473	1	PF11788	562	652
-14	47.1	4.03e-14	310	73	1	contig00474	5	PF01544	164	309
-59	10.15	1.06e-77	4938	208.5	2	contig00476	1	PF11718	1363	1634	PF00557	4074	4302
-37.5	21.88	1.84e-43	2865	260.78	2	contig00478	1	PF07690	289	576	PF03209	1113	1451
-46	11.8	1.81e-46	2255	250	1	contig00479	3	PF07082	329	594
-55.5	18.09	1.14e-66	1255	101.5	2	contig00480	5	PF13167	612	715	PF01926	805	927
-5	13.24	2.45e-05	1632	42	2	contig00481	5	PF07645	295	357	PF06247	1262	1414
-49	22.86	2.24e-58	1522	167.6	2	contig00482	1	PF00787	125	243	PF09325	279	507
-30.5	26.57	2.78e-81	1897	84.25	4	contig00483	5	PF08214	852	1105	PF08214	1304	1447	PF00569	1464	1497	PF02135	1539	1610
-126	10.76	4.03e-126	2100	193.47	1	contig00485	1	PF00069	861	1086
-84.8	23.61	1.43e-177	2499	92.97	5	contig00486	3	PF11211	819	865	PF00575	1362	1434	PF00270	1684	1847	PF00271	1887	2015	PF07717	2123	2299
-19	8.89	3.27e-19	540	29.92	1	contig00487	3	PF06093	113	160
-140	33.66	1.06e-140	924	310	1	contig00488	4	PF00883	200	510
-64.75	18.7	1.64e-109	3791	164.06	4	contig00489	5	PF00378	1062	1324	PF02737	1396	1579	PF00725	1778	1857	PF02190	2152	2333
-47.6	28.18	0	3155	163.3	5	contig00490	3	PF08082	245	395	PF08083	624	1060	PF10598	1246	1339	PF10597	1479	1612	PF10596	1711	1783
-76.5	9.15	2.26e-142	4393	166.21	2	contig00491	2	PF00194	333	402	PF01266	652	983
-26	20.24	3.21e-28	2648	127.13	3	contig00492	4	PF04784	50	175	PF04030	835	989	PF09445	1858	2112
-23.5	10.31	9.31e-40	2028	91.72	2	contig00493	5	PF00169	790	868	PF04784	968	1097
-25.5	38.12	1.53e-26	1330	194.44	2	contig00494	3	PF10712	140	581	PF01974	1063	1127
-37	54.84	1.28e-37	434	213.75	1	contig00496	1	PF09612	100	337
-54	57.49	2.74e-54	374	177.79	1	contig00497	3	PF02263	145	359
-12.5	7.98	1.16e-17	3947	121.77	2	contig00498	6	PF12697	1318	1463	PF10604	1954	2122
-52	42.2	2.51e-52	372	69.04	1	contig00499	5	PF01663	21	177
-103	22.47	1.73e-134	1700	190.5	2	contig00500	5	PF00108	101	360	PF02803	368	489
-31.67	20.84	9.31e-105	4295	104.58	6	contig00501	6	PF00009	1242	1594	PF03144	1660	1737	PF14492	1769	1839	PF03764	1841	1963	PF00679	1995	2071	PF01494	3907	4099
-33	23.81	5.13e-53	567	57.81	2	contig00502	5	PF07716	147	189	PF13426	254	345
-13	6.59	6.32e-13	1350	71.36	1	contig00503	1	PF00651	1027	1115
-25.5	10.53	1.99e-26	4996	169.35	2	contig00504	1	PF14811	1872	1991	PF05804	4464	4869
-43	24.6	2.02e-43	1012	234.85	1	contig00505	3	PF00069	85	333
-61	6.57	9.78e-61	3713	237.2	1	contig00507	1	PF05096	2141	2384
-82	14.98	1.83e-82	2323	268.52	1	contig00508	2	PF01593	1064	1411
-14.33	29.29	2.19e-32	676	44.79	3	contig00509	5	PF13637	69	101	PF12796	88	211	PF13637	197	237
-44	11.54	8.2e-44	1412	132.84	1	contig00510	3	PF00804	839	1001
-50.5	42.11	1.19e-66	881	170.52	2	contig00511	4	PF00504	229	370	PF01861	583	811
-24	29.82	3.23e-36	721	59.13	2	contig00512	3	PF13417	389	426	PF14497	511	687
-13	5.6	8.41e-13	3194	131	1	contig00513	2	PF00293	1200	1378
-33	5.96	3.63e-33	3842	171.38	1	contig00514	4	PF03239	554	782
-48	5.01	3.39e-48	3836	190	1	contig00516	5	PF00227	12	203
0	59.12	0	888	524	1	contig00517	3	PF01602	307	831
-24	8.5	9.53e-24	1235	98.44	1	contig00518	2	PF09066	65	169
-12	3.58	6.08e-12	1258	36.82	1	contig00519	2	PF13637	325	369
-28	6.03	3.29e-28	2337	114.92	1	contig00520	2	PF02390	1	141
-65	8.64	8.05e-65	1656	143	1	contig00522	6	PF07286	1393	1535
-92	17.33	2.14e-92	1685	292	1	contig00523	4	PF00248	943	1234
-22	41.67	1.37e-26	312	34.01	2	contig00525	6	PF14259	2	62	PF00076	118	186
-42	7.66	1.12e-42	4464	248.86	1	contig00526	1	PF04882	2910	3251
-63	20.25	1.16e-63	1491	252	1	contig00527	3	PF02265	611	912
-30	11.6	1.53e-30	1371	132	1	contig00528	1	PF06212	700	858
-25	9.16	7.89e-25	1070	90.6	1	contig00529	4	PF02675	878	975
-92	8.32	7.03e-92	4697	367.5	1	contig00530	2	PF01142	1984	2374
-14	10.46	4.95e-14	1291	69.03	1	contig00532	4	PF00069	439	573
-13	4.47	2.7e-13	1163	45.07	1	contig00534	2	PF02791	644	695
-30.25	6.51	0	11034	151.62	4	contig00535	6	PF00206	6537	6868	PF10415	6935	6988	PF02055	8500	8686	PF00179	10198	10342
-19	63.56	2.28e-22	472	95.9	2	contig00536	3	PF06990	83	355	PF02880	445	471
-28	7.25	1.27e-28	3297	223.13	1	contig00538	6	PF01501	1605	1843
-34	28.36	2.99e-34	691	177	1	contig00539	5	PF00852	454	649
-35	14.42	2.4e-35	1318	177	1	contig00540	4	PF00852	232	421
-88	8.55	7.21e-88	5075	419	1	contig00541	4	PF00450	1	434
-124.5	25.76	4.91e-159	1351	161	2	contig00542	2	PF00091	596	813	PF03953	851	980
-59.67	56.99	5.37e-66	965	148.66	3	contig00543	1	PF00370	1	162	PF02782	191	357	PF00834	456	676
-86	4.81	5.99e-86	2784	128.26	1	contig00544	3	PF00179	1779	1912
-15	34.08	1.03e-15	223	47.74	1	contig00545	3	PF06695	112	187
-44	7.17	7.37e-44	1548	57.85	1	contig00546	1	PF00590	741	851
-145	18.11	3.83e-145	1706	278	1	contig00547	3	PF00231	76	384
-67	8.3	6.49e-67	1446	113.39	1	contig00549	4	PF00134	578	697
-62	10.17	2.61e-62	2153	185.9	1	contig00550	1	PF00481	442	660
-70	65.41	8.64e-70	584	322.84	1	contig00552	2	PF00083	19	400
-20	6.8	2.27e-20	1250	83.05	1	contig00553	4	PF14560	1065	1149
-14.5	19.04	1.5e-20	1502	97.86	2	contig00554	3	PF05753	1238	1377	PF15310	1356	1501
-32	6.46	6.74e-32	929	58	1	contig00556	6	PF04758	413	472
-3.25	33.01	5.24e-14	1954	60.48	8	contig00558	1	PF01345	70	113	PF07705	486	574	PF01345	616	665	PF04886	788	826	PF07705	881	963	PF05753	1014	1137	PF07705	1172	1258	PF05753	1320	1448
-44	30.5	9.64e-44	564	75	1	contig00559	2	PF04739	329	500
-127	28.54	7.84e-127	1328	376	1	contig00561	3	PF01960	429	807
-11	4.56	1.95e-11	1273	32.66	1	contig00562	1	PF00168	543	600
-11.5	21.08	7.14e-14	996	33.14	2	contig00563	3	PF00999	684	748	PF00999	848	992
-62	14.4	2.77e-62	854	121	1	contig00564	6	PF01775	374	496
-22	9.19	1.23e-33	1829	70.3	2	contig00565	4	PF00505	753	797	PF13775	779	901
-110	67.41	1.25e-110	804	407	1	contig00566	4	PF03055	233	774
-74	9.98	7.46e-74	2626	221	1	contig00570	1	PF05216	2207	2468
-17	10.88	8.45e-17	432	44	1	contig00571	3	PF13639	306	352
-22.67	35.81	2.63e-36	916	75.8	3	contig00572	3	PF00005	544	722	PF10995	705	773	PF12848	764	843
-40	21.81	1.83e-40	651	137	1	contig00573	1	PF00005	82	223
-21	20.11	6.24e-21	905	156.25	1	contig00574	3	PF12697	60	241
-77	6.48	5.62e-77	4291	258	1	contig00575	4	PF00481	3623	3900
-11	10.37	1.62e-11	984	102	1	contig00576	6	PF07705	74	175
-9	9.9	1.57e-09	586	36.97	1	contig00577	4	PF01345	263	320
-28	4.77	1.63e-28	5011	237	1	contig00582	1	PF13360	3839	4077
-65.5	40.9	1.06e-111	1105	151.01	2	contig00583	5	PF02990	1	263	PF05023	540	728
-25	20.71	9.39e-25	565	26.58	1	contig00584	4	PF02990	449	565
-26	7.92	3.92e-26	1010	52.89	1	contig00585	4	PF03382	850	929
-47	10.7	1.66e-89	3777	180	2	contig00587	3	PF01472	153	267	PF10672	335	623
-27.5	15.97	3.81e-51	3619	113.04	4	contig00588	5	PF10436	405	551	PF02518	567	724	PF07714	1804	1975	PF01196	2154	2254
-62	11.28	3.95e-62	1675	186.05	1	contig00589	1	PF04427	260	448
-44	11.45	5.31e-44	1607	169	1	contig00591	6	PF03914	270	453
-12	25.72	1.85e-12	836	179	1	contig00592	6	PF13472	264	478
-34	16.96	3.42e-34	1197	157.29	1	contig00596	5	PF05206	684	886
-10.5	34.35	1.23e-15	722	83.37	2	contig00597	1	PF13350	23	108	PF10409	164	325
-34.67	47.4	1.11e-44	1057	123.41	3	contig00598	1	PF10152	47	150	PF10152	230	358	PF02181	418	685
-108.25	19.16	5.31e-146	4901	209.09	4	contig00599	1	PF00933	1299	1547	PF01915	1582	1814	PF14310	1845	1915	PF00474	2693	3078
-46	4.36	4.31e-46	4217	177.26	1	contig00600	6	PF04511	933	1116
-14	10.96	4.73e-14	1013	104.42	1	contig00601	3	PF15490	337	447
-108	23.44	1.72e-108	849	76.6	1	contig00602	1	PF00920	257	455
-23	18.35	1.86e-53	3509	123.94	4	contig00603	3	PF03208	103	277	PF10037	2348	2633	PF04116	3167	3275	PF08777	3432	3505
-123	13.63	1.42e-123	2325	232.61	1	contig00604	2	PF02127	1347	1663
-50	10.51	1.83e-60	5023	226.56	2	contig00605	5	PF00079	89	491	PF01163	2936	3060
-86	19.76	3.28e-86	1473	243.34	1	contig00606	4	PF03062	225	515
-28	8.15	1.39e-28	1913	142.32	1	contig00607	3	PF10354	136	291
-45	4.41	6.28e-45	5668	242.25	1	contig00608	3	PF00481	4565	4814
-102	9.56	2.24e-102	3283	296.08	1	contig00609	2	PF00225	1619	1932
-61.67	15.97	4.9e-76	2673	129.86	3	contig00610	1	PF13625	555	683	PF04851	783	943	PF00271	1014	1150
-16	10.84	1.58e-16	415	43	1	contig00612	3	PF12799	363	407
-70	4.03	4.93e-70	5336	179.86	1	contig00613	6	PF00443	1142	1356
-22	13.51	8.05e-22	2302	284.47	1	contig00616	2	PF01757	1986	2296
-45.5	9.63	2.89e-54	2959	112.43	2	contig00617	1	PF00227	1444	1618	PF00227	2604	2713
-35	37.11	1.7e-35	380	64.13	1	contig00618	5	PF00883	238	378
0	30.68	0	1144	303.45	1	contig00619	3	PF00202	639	989
-43	50.97	7.8e-43	206	60.25	1	contig00620	6	PF01214	10	114
-32	34.07	3.11e-32	270	46.25	1	contig00621	4	PF01214	146	237
-38	17.76	3.59e-38	653	114.03	1	contig00622	4	PF06417	388	503
-28	85.76	4.99e-40	309	50.6	4	contig00623	2	PF01138	14	95	PF03725	98	166	PF03726	192	270	PF01138	274	308
-29.67	15.69	1.17e-55	1957	84.16	3	contig00624	3	PF01995	100	274	PF00013	248	306	PF00575	333	405
-19.33	54.96	9.41e-32	1068	121.52	3	contig00625	4	PF00373	75	336	PF00169	135	287	PF01852	386	557
-68	44.81	1.26e-115	549	93.5	2	contig00626	2	PF00406	148	345	PF05191	270	317
-30	6.03	6.1e-30	3879	217	1	contig00628	5	PF01738	1254	1487
-99	57.51	1.17e-99	346	134.7	1	contig00629	2	PF00291	137	335
-16	23.7	1.74e-16	422	67.57	1	contig00630	2	PF08534	208	307
0	35.44	0	1075	336.02	1	contig00631	3	PF02127	70	450
-24	19.17	6.75e-26	913	35.37	2	contig00632	4	PF10637	12	104	PF01105	477	558
-35.5	9.13	5.57e-37	2925	100.53	2	contig00633	5	PF13640	2567	2669	PF10637	2759	2922
-9	15.63	2.27e-09	403	55	1	contig00634	5	PF13637	114	176
-48	28.02	8.89e-48	796	204	1	contig00636	3	PF01734	518	740
-68	2.71	5.38e-68	4102	102	1	contig00640	4	PF02777	16	126
-42	18.74	2.11e-56	2188	102.73	3	contig00641	6	PF03561	303	486	PF03561	537	700	PF01077	1491	1552
-85	11.26	2.73e-85	2105	224.68	1	contig00643	6	PF01151	1588	1824
-43.2	47.79	2.62e-157	1402	117.9	5	contig00644	3	PF12894	503	555	PF00400	582	660	PF00400	666	705	PF00400	737	774	PF04053	840	1299
-33	28.83	9.07e-33	562	83.31	1	contig00645	3	PF04142	387	548
-48	28.65	7.39e-48	761	150.87	1	contig00646	3	PF04142	411	628
-31	52.59	1.91e-31	502	210	1	contig00647	3	PF14329	112	375
-165	43.03	2.67e-165	1090	462	1	contig00648	2	PF00171	549	1017
-27	7.01	7.8e-27	1713	103.6	1	contig00649	3	PF07534	531	650
-22.33	16.68	6.39e-35	1139	50.13	3	contig00650	6	PF00397	463	493	PF13733	569	666	PF02709	677	737
-69	4.51	1.14e-69	5633	233	1	contig00651	6	PF02358	4092	4345
-86.5	13.13	2.68e-125	2697	110.01	2	contig00653	5	PF00378	538	772	PF13766	773	891
-31	81.03	2.6e-31	174	47	1	contig00654	5	PF00501	13	153
-34	33.68	2.94e-34	763	156.14	1	contig00655	5	PF00501	468	724
-62	27.86	5.79e-62	908	241	1	contig00656	3	PF04884	575	827
-16.5	10.69	7.38e-19	1001	42.12	2	contig00657	5	PF12906	497	553	PF00498	621	670
-14	21.52	1.31e-14	409	62.45	1	contig00658	2	PF13456	109	196
-29.67	12.19	0	5020	182	3	contig00659	2	PF00750	385	780	PF05746	794	916	PF03134	1199	1291
-46	28.28	2.91e-80	1800	218.84	2	contig00660	5	PF13594	391	444	PF07969	427	881
-14	8.82	9.62e-16	2121	77.09	2	contig00662	6	PF01740	1825	1912	PF00027	1980	2078
-18.33	6.04	7.84e-36	6340	104.97	3	contig00665	1	PF12717	1771	1919	PF12348	1989	2155	PF13513	2132	2198
-117	29.51	2.41e-117	1318	363	1	contig00666	2	PF00155	252	640
-24	14.11	2.2e-46	1113	44.93	3	contig00667	4	PF00249	583	625	PF13921	627	692	PF08914	684	731
-47	8.27	1.55e-47	1427	114	1	contig00668	3	PF02373	93	210
-37	7.35	6.59e-37	3688	260	1	contig00669	1	PF07714	1852	2122
-57.5	17.78	8.26e-58	3981	341.1	2	contig00670	5	PF06012	383	746	PF06025	864	1207
-39	17.29	4.62e-39	995	103.44	1	contig00671	6	PF10672	637	808
-42.33	23.52	1.43e-91	3053	205.61	3	contig00672	3	PF10152	1931	2044	PF02181	2085	2493	PF08613	2586	2780
-29	16.3	2.51e-63	4817	120.56	5	contig00674	5	PF07250	684	850	PF07250	861	1017	PF09118	1005	1098	PF08325	2447	2573	PF12697	3470	3709
-37	18.56	4.04e-37	878	157	1	contig00675	6	PF05118	240	402
-97.33	27.72	8.33e-175	2908	218.7	3	contig00676	1	PF09619	790	902	PF01602	1488	1950	PF07718	2130	2359
-96.5	16.04	4.76e-130	2936	219	2	contig00677	4	PF01121	1537	1745	PF04078	2001	2262
-16	19.42	1.71e-16	824	145	1	contig00679	6	PF04652	662	821
-9	9.21	3.25e-09	597	41.44	1	contig00680	4	PF03729	284	338
-7	25.1	5.05e-07	482	38.03	2	contig00681	4	PF01345	22	75	PF07705	349	415
-29	14.6	1.94e-29	877	88	1	contig00687	4	PF00027	109	236
-52	38.14	4.78e-92	970	146.19	2	contig00688	6	PF00481	503	817	PF00027	914	968
-21	7.19	9.11e-21	988	69.05	1	contig00689	3	PF04564	196	266
-63	7.64	5.93e-63	2028	133.47	1	contig00690	1	PF03741	76	230
-16	12.19	2.53e-16	804	94.16	1	contig00694	2	PF07705	110	207
-9	29.08	4.65e-09	306	77.66	1	contig00695	1	PF07705	4	92
-60	16.93	4.07e-60	697	116	1	contig00697	3	PF13380	225	342
-30	2.37	7.23e-30	2573	56.38	1	contig00699	4	PF00313	1466	1526
-57	4.35	1.81e-57	7146	193	1	contig00700	1	PF07228	3014	3324
-65	25.86	3.25e-65	580	150	1	contig00701	3	PF03737	147	296
-96	19.46	1.05e-96	812	75.42	1	contig00702	5	PF00493	642	799
-15	19.96	1.04e-15	987	180	1	contig00703	1	PF06911	310	506
-101	51.15	3.4e-101	479	213	1	contig00704	3	PF02919	221	465
-27	13.58	1.16e-27	1156	123	1	contig00705	2	PF03874	947	1103
-21	10.65	8.68e-21	695	66.78	1	contig00706	1	PF00645	475	548
-17	5.31	4.4e-17	3919	171	1	contig00707	4	PF07209	3360	3567
-46.6	10.97	9.84e-111	13298	114.66	10	contig00708	6	PF13460	3052	3133	PF08547	3318	3452	PF02881	4153	4232	PF00448	4251	4445	PF02978	4473	4580	PF00782	7769	7827	PF10785	8331	8409	PF13175	10038	10276	PF03104	11928	12272	PF00136	12347	12483
-13	6.37	8.47e-13	1193	70.44	1	contig00709	2	PF12432	332	407
-151	42.86	1.35e-151	889	346.45	1	contig00710	4	PF00450	235	615
0	6.42	0	4858	277.33	1	contig00711	6	PF04551	1131	1442
-94	6.89	1.19e-94	2745	163.11	1	contig00712	5	PF02167	1	189
-96	9.99	5.1e-96	5137	444	1	contig00713	1	PF06762	1274	1786
-48	23.72	1.14e-48	586	73.46	1	contig00714	4	PF00494	204	342
-19	20.17	1.16e-19	1512	268	1	contig00715	4	PF07766	296	600
-27.5	7.21	3.41e-43	4896	161	2	contig00716	5	PF01554	3504	3667	PF01554	3732	3920
-50	33.58	7.38e-50	274	79.1	1	contig00718	1	PF00581	182	273
-30.75	28.71	1.07e-49	1818	109.98	4	contig00720	5	PF02469	963	1120	PF02469	1135	1257	PF14032	1277	1402	PF03382	1663	1777
-50	5.95	1.96e-50	3448	160	1	contig00722	1	PF13535	831	1035
-10	16.51	2.44e-10	751	21.72	1	contig00723	6	PF05804	613	736
-20.5	27.29	4.61e-41	1081	93.69	2	contig00724	2	PF02421	557	663	PF01926	726	913
-59	9.39	1.72e-59	2312	181.11	1	contig00726	3	PF07714	1649	1865
-7.5	18.28	5.95e-10	2926	134.59	2	contig00727	5	PF08639	1450	1685	PF08639	1777	2075
-12	73.09	3.31e-12	327	235.07	1	contig00729	2	PF07727	43	281
-9	6.67	7.97e-09	645	3.5	1	contig00730	6	PF01457	431	473
-52	9.4	6.09e-52	4022	273	1	contig00731	5	PF02934	2369	2746
-87	9.25	4.85e-87	3526	317	1	contig00732	5	PF14234	2891	3216
-35	25.98	3.89e-35	254	64.06	1	contig00733	6	PF01781	172	237
-9	9.71	3.41e-09	721	51.04	1	contig00734	3	PF05071	150	219
-28	3.53	1.35e-28	3481	112.07	1	contig00738	5	PF08315	2582	2704
-24.5	17.49	0	4031	324.28	2	contig00740	1	PF13191	355	564	PF01019	2713	3207
-44.5	19.76	3.55e-79	1083	82.02	2	contig00741	6	PF05783	96	126	PF00071	179	361
-80	41.28	2.56e-129	940	106.14	3	contig00742	6	PF07992	559	766	PF00070	623	693	PF02852	794	902
-14.6	24.78	7.88e-43	1029	44.09	5	contig00743	1	PF01851	266	296	PF01851	312	352	PF01851	355	389	PF01851	390	438	PF13646	474	572
-46	10.74	2.88e-46	1676	166.15	1	contig00744	2	PF00106	1183	1362
-60	9.5	5.81e-60	1242	117.01	1	contig00746	2	PF00833	607	724
-24	44.01	4.07e-24	309	112.1	1	contig00748	5	PF13489	60	195
-24	6.76	2.03e-24	829	19.48	1	contig00749	6	PF00504	23	78
-48	5.27	1.31e-48	3679	121.02	1	contig00750	2	PF00704	1251	1444
-130	26.9	6.54e-130	1160	310	1	contig00751	4	PF00883	12	323
-23	15.12	2.01e-23	1303	195	1	contig00753	5	PF01758	1	197
-44.33	4.7	1.41e-82	7442	83.41	3	contig00754	2	PF03992	2046	2132	PF08240	3125	3247	PF00883	6185	6324
-16	15.4	5.04e-16	461	36.27	1	contig00757	4	PF07534	1	71
-17	3.1	5.94e-17	2127	31.34	1	contig00758	4	PF07534	2045	2110
-24	13.83	7.5e-24	2148	227.34	1	contig00760	6	PF04912	1550	1846
-32.5	11.99	4.93e-84	3586	85.05	4	contig00761	2	PF03457	1628	1701	PF03457	1712	1777	PF00536	2033	2090	PF00225	2598	2829
-126	15.53	1.04e-126	2756	389	1	contig00762	1	PF05889	1814	2241
-57	8.34	1.48e-57	2855	212	1	contig00763	6	PF12697	2496	2733
-53	14.94	3.47e-53	1319	132	1	contig00764	5	PF00291	440	636
-39	34.1	1.13e-48	1616	174.23	3	contig00765	2	PF00210	99	233	PF00732	667	963	PF05199	1065	1183
-34.33	15.03	3.25e-50	2828	124	3	contig00766	4	PF03453	871	1066	PF00994	1085	1236	PF03454	1273	1349
-18	3.48	7.65e-18	4086	126.02	1	contig00768	5	PF08547	584	725
-39	66.23	3.37e-39	302	160	1	contig00769	4	PF01151	96	295
-25.33	47.76	9.11e-41	624	77.99	3	contig00770	6	PF00085	198	291	PF00085	344	434	PF13848	460	572
-86	23.22	6.36e-132	1628	187.51	2	contig00771	3	PF00206	1038	1347	PF14698	1411	1478
-24.5	10.75	9.38e-27	3890	163.01	2	contig00772	4	PF13872	3057	3330	PF13871	3566	3709
-18	18.06	2.45e-18	454	15.9	1	contig00773	1	PF01150	1	82
-43.33	11.61	3.37e-59	5658	197.97	3	contig00774	4	PF09258	105	323	PF09258	4066	4304	PF01636	5418	5616
-31	42.86	1.87e-31	343	68	1	contig00776	5	PF03966	95	241
-44	12.49	1.12e-44	1137	125.24	1	contig00777	4	PF00504	115	256
-40	40.09	1.53e-40	868	278.4	1	contig00779	3	PF06963	445	792
0	23.12	0	2046	452.89	1	contig00780	4	PF01039	1394	1866
-71	13.94	1.08e-71	1141	147.84	1	contig00781	3	PF03248	594	752
-22	2.55	2.78e-22	4671	92.56	1	contig00782	2	PF13420	120	238
-38	17.15	5.57e-38	904	111.23	1	contig00784	4	PF02902	259	413
-50.67	17.97	4.53e-91	3266	191.69	3	contig00787	2	PF00294	1219	1515	PF03171	1854	1956	PF00625	2941	3127
-12	34.2	1.53e-12	269	9.07	1	contig00789	4	PF04762	55	146
-35	11.54	2.01e-35	1404	128.65	1	contig00790	6	PF06080	1004	1165
-15.5	17.18	0	3248	250.5	2	contig00791	1	PF13802	515	590	PF01055	613	1094
-5	5.17	1.11e-05	5244	107.22	2	contig00792	5	PF08613	3093	3296	PF12796	4737	4803
-19	9.06	2.33e-19	1346	77.52	1	contig00793	3	PF05197	7	128
-31	46	2.96e-31	437	145.33	1	contig00795	6	PF05704	113	313
-50.33	18.22	4.96e-76	3096	144	3	contig00796	3	PF00849	1657	1848	PF01300	2452	2658	PF03481	2662	2826
-42.6	22.99	6.51e-79	2323	101.77	5	contig00797	1	PF00009	233	420	PF03144	464	528	PF14492	541	614	PF03764	616	740	PF00679	744	825
-48	7.03	1.48e-50	9769	299.85	2	contig00799	5	PF01457	3581	4042	PF00481	4543	4767
-16.5	20.89	4.3e-20	1082	92.79	2	contig00802	6	PF02558	29	143	PF08546	117	227
-44.5	6.32	2.61e-53	9405	263.88	2	contig00803	6	PF00481	2005	2248	PF01062	6629	6978
-15	20.56	5.46e-15	467	48	1	contig00804	4	PF13604	71	166
-11	27.88	1.28e-11	269	38.53	1	contig00805	6	PF13245	111	185
-13	31.83	4.68e-13	443	77.66	1	contig00806	3	PF01501	161	301
-40	28.66	4.16e-40	942	247.96	1	contig00807	1	PF02958	593	862
-75	64.62	4.07e-75	407	227	1	contig00808	5	PF00230	144	406
-16	31.8	1.13e-16	566	158.05	1	contig00809	5	PF08123	328	507
-9	20.69	2.81e-09	928	176.38	1	contig00810	4	PF01852	640	831
-57	7.83	9.11e-57	2287	138	1	contig00811	1	PF13302	1621	1799
-33	10.44	1.5e-33	1907	154.69	1	contig00812	4	PF01501	1474	1672
-12	44.59	1.54e-18	462	87.41	2	contig00813	5	PF03490	165	203	PF00388	189	355
-67	8.84	2.1e-67	3393	292	1	contig00814	3	PF00248	1772	2071
-16	10.93	7.84e-16	1235	127	1	contig00815	1	PF13673	218	352
-20	9.85	3.91e-20	1573	134.97	1	contig00816	3	PF13419	1	155
-68	16.34	4.02e-165	4797	159.83	3	contig00817	6	PF04762	1436	1746	PF09418	2332	2395	PF09418	2483	2891
-24	19.42	3.29e-24	1653	219.7	1	contig00818	2	PF11744	234	554
-60	18.51	4.49e-60	1480	223.44	1	contig00819	6	PF05158	1172	1445
-17	9.15	2.27e-17	2186	161.29	1	contig00820	3	PF00656	73	272
-88	16.09	1.57e-88	1952	310	1	contig00821	1	PF00883	1317	1630
-42	24.69	1.6e-42	640	133.5	1	contig00822	4	PF03962	66	223
-48	8.84	4.06e-48	1572	117.81	1	contig00826	3	PF03398	1	139
-15	40.27	1.29e-15	442	100.9	1	contig00827	1	PF05548	37	214
-26	10.1	6.87e-26	2356	234	1	contig00828	3	PF13561	1652	1889
-11	4.12	5.63e-12	2523	44.61	2	contig00829	4	PF00010	139	189	PF13188	243	295
-75	5.32	2.45e-75	4603	225	1	contig00831	5	PF01255	3670	3914
-12	22.34	1.25e-12	376	78.4	1	contig00832	3	PF01250	68	151
-71	21.94	3.21e-112	2457	157.67	3	contig00833	3	PF01321	124	307	PF01321	341	481	PF00557	479	692
-27	50.25	6.52e-27	199	80.65	1	contig00834	3	PF13456	8	107
-46	37.78	1.9e-83	1236	214.12	2	contig00835	2	PF03721	130	159	PF01593	145	581
-17	7.22	4.01e-17	748	31.35	1	contig00837	1	PF00893	425	478
-75	30.87	5.55e-75	881	264	1	contig00838	4	PF03619	314	585
-10	17.63	8.99e-10	902	158	1	contig00839	1	PF13679	157	315
-37.5	47.19	1.73e-73	729	45.25	4	contig00840	2	PF00899	42	185	PF10585	192	233	PF02134	362	428	PF14732	479	569
-91.5	21.85	1.36e-116	1808	159.02	2	contig00841	2	PF00091	72	343	PF03953	387	509
-24	10.44	2.1e-24	948	21.17	1	contig00842	6	PF00067	89	187
-57	4.76	8.8e-57	3825	180.02	1	contig00843	2	PF13460	3220	3401
-118	18.5	8.4e-118	1649	259	1	contig00844	3	PF03009	332	636
-9	3.94	2.74e-09	2844	59.17	1	contig00845	4	PF03407	261	372
-171.33	40.04	1.99e-174	3122	339.18	3	contig00846	5	PF03842	1165	1553	PF03842	1612	2039	PF03842	2083	2515
-42	52.79	2.5e-48	1237	145.16	4	contig00847	3	PF00258	109	258	PF00258	310	464	PF00667	666	868	PF00175	916	1060
-24.5	13.87	3.8e-34	2300	157.53	2	contig00850	1	PF07714	25	286	PF05347	1774	1830
-24	13.47	3.22e-24	787	92.86	1	contig00852	1	PF03382	213	318
-20	32.21	4.04e-20	832	204.05	1	contig00853	6	PF01266	231	498
-52	11.19	3.07e-52	1841	165.12	1	contig00855	5	PF00443	768	973
-23	20.38	6.2e-23	1629	210.35	1	contig00856	4	PF05787	850	1181
-9.5	44.98	1.31e-10	558	47.47	2	contig00857	1	PF05787	11	194	PF14755	481	547
-63.4	26.02	0	4516	184.42	5	contig00858	1	PF04563	1887	2334	PF04561	2034	2219	PF04566	2396	2457	PF00562	2536	2928	PF04560	2930	3015
-50.25	4.79	2.46e-111	11832	98.71	4	contig00859	1	PF00493	2655	2835	PF13245	8276	8341	PF13604	8669	8803	PF13087	8779	8963
-47.5	23.43	1.02e-72	1690	193.01	2	contig00860	2	PF01694	568	715	PF01636	1353	1600
-17	11.62	1.86e-17	1093	112.79	1	contig00861	6	PF01456	42	168
-9	3.76	1.95e-09	1169	19.56	1	contig00862	3	PF07850	347	390
-25	32.86	1.81e-25	706	168.73	1	contig00863	1	PF08007	237	468
-24	14.29	2.61e-24	616	57.79	1	contig00864	6	PF01529	222	309
-11	3.62	6.77e-11	4444	158.05	1	contig00865	4	PF01273	400	560
-19	7.77	9.46e-19	1132	84	1	contig00866	3	PF04359	11	98
-10	13.34	3.75e-10	682	32.6	1	contig00867	1	PF10647	5	95
-15	10.78	1.86e-15	2106	173	1	contig00868	5	PF02390	1713	1939
-88.33	19.45	5.76e-177	3697	201.82	3	contig00869	1	PF01751	121	314	PF01131	330	728	PF01412	2169	2294
-27	5.35	1.62e-41	7754	199.08	2	contig00870	6	PF09423	527	890	PF07716	5001	5051
-35	22.42	2.64e-35	1454	213.41	1	contig00871	1	PF04114	546	871
-24	10.92	1.28e-24	1666	156	1	contig00872	5	PF11977	428	609
-29	7.14	1.77e-29	3585	125.07	1	contig00873	4	PF05787	698	953
-23	16.53	1.34e-34	2383	118.9	2	contig00874	4	PF01124	493	577	PF05787	1985	2293
-48	51.56	1.9e-48	384	102.63	1	contig00875	5	PF01053	8	205
-16	8.12	1.29e-16	714	22.73	1	contig00876	4	PF08534	491	548
-33	93.09	5.32e-33	405	347.5	1	contig00877	2	PF01490	12	388
-11	29.5	1.59e-11	261	57.56	1	contig00878	5	PF08386	118	194
-91	17.24	5.13e-91	644	94.05	1	contig00879	3	PF01058	447	557
-43	15.56	3.18e-43	1163	163.81	1	contig00880	2	PF13398	830	1010
-30	11.15	4.15e-30	1157	105	1	contig00881	1	PF00636	182	310
-27	8.63	3.07e-27	1135	81.39	1	contig00883	6	PF12681	376	473
-68	22.14	4.94e-92	2317	194.5	2	contig00884	4	PF00248	632	949	PF00153	1911	2105
-106	14.16	1.22e-146	2302	150.52	2	contig00885	3	PF00009	321	537	PF03143	551	659
-26	4.43	3.5e-26	3972	122.92	1	contig00886	4	PF14617	490	665
-53.5	19.86	3.19e-82	3051	141.19	2	contig00889	1	PF15240	4	163	PF03435	580	1025
-24	12.18	1.18e-24	698	76.05	1	contig00890	4	PF03795	535	619
-95	44.68	1.42e-95	573	232	1	contig00892	2	PF04670	218	473
-21.5	11.81	1.34e-29	1499	84.26	2	contig00893	6	PF00085	298	398	PF09409	462	537
-52	17.49	2.28e-52	1492	232.49	1	contig00894	1	PF01212	109	369
-81	9.2	5.3e-81	2934	126.78	1	contig00895	3	PF00995	2665	2934
-32	20.13	4.3e-58	3021	154.51	3	contig00896	2	PF00995	2	352	PF04757	1523	1741	PF13923	1795	1832
-79	13.41	0	5259	336.7	2	contig00897	3	PF00310	836	1242	PF04898	1320	1617
-23.5	17.01	3.69e-36	3075	99.3	4	contig00898	4	PF13967	316	465	PF14703	520	581	PF02714	719	787	PF02714	940	1181
-16	50.97	1.35e-29	724	53.06	4	contig00899	4	PF13967	65	214	PF14703	269	333	PF02714	440	506	PF02714	631	717
-48	14.68	2.94e-48	1260	124.91	1	contig00900	4	PF02714	889	1073
-28	25	5.33e-28	448	56.76	1	contig00904	3	PF00089	316	427
-21	11.95	1.44e-21	1481	165	1	contig00906	4	PF09445	1	177
-41	19.35	6.28e-41	1204	188	1	contig00907	6	PF04072	52	284
-15	39.02	1.78e-25	651	96.38	2	contig00908	3	PF03152	317	530	PF00789	604	643
-16	10.06	8e-17	2395	112.13	2	contig00910	6	PF03435	917	1044	PF03435	1267	1379
-35	22.47	4.99e-35	485	81.38	1	contig00911	6	PF06544	96	204
-57.67	31.57	1.6e-66	1381	103.86	3	contig00914	4	PF00270	586	746	PF00271	950	1044	PF07717	1185	1364
-77	33.14	3.16e-77	507	108.55	1	contig00915	4	PF07714	137	304
-66	12.79	2.51e-101	2143	108.79	2	contig00917	3	PF05019	719	815	PF00025	1483	1659
-27	11.5	6.64e-27	1783	161.63	1	contig00918	5	PF07714	699	903
-60	12.95	2.81e-69	3259	176.1	2	contig00922	6	PF00488	911	1162	PF01595	1618	1787
-30	10.65	1.03e-30	2987	279	1	contig00923	6	PF06432	1637	1954
-69	24.08	3.83e-69	814	182.07	1	contig00925	3	PF04042	201	396
-25.5	18.21	1.77e-43	1450	126.72	2	contig00926	4	PF00400	761	797	PF13360	784	1010
-51	25.33	3.49e-51	691	171	1	contig00928	6	PF09768	146	320
-47	22.27	1.97e-47	714	158	1	contig00929	2	PF00160	518	676
-27	7.91	6.53e-27	2756	193.19	1	contig00930	4	PF13383	1927	2144
-101	30.61	8.08e-101	918	215	1	contig00931	5	PF00566	420	700
-36.5	20.36	2.13e-67	1321	131.64	2	contig00932	6	PF00400	164	198	PF13360	245	478
-31	11.49	1.13e-50	8004	174.81	4	contig00933	2	PF07714	1577	1783	PF10037	3749	4190	PF10037	4213	4369	PF04658	5107	5220
-36	4	1.43e-36	4102	161	1	contig00934	3	PF00504	995	1158
-81	5.8	8.22e-81	3859	210	1	contig00935	1	PF01135	2555	2778
-31	3.97	7.44e-31	1838	65.79	1	contig00936	6	PF03366	814	886
-27	16.48	1.13e-27	1226	108	1	contig00937	6	PF01416	940	1141
-18	38.26	7.61e-18	311	58.04	1	contig00938	6	PF00899	88	206
-24	11.53	2.35e-24	685	56.23	1	contig00939	1	PF00651	114	192
-32	14.1	3.27e-32	908	115.38	1	contig00940	2	PF04087	196	323
-41	5.38	7.66e-41	2769	96	1	contig00941	6	PF13640	2375	2523
-33.5	27.64	1.9e-48	1270	112.36	2	contig00942	2	PF12717	922	1194	PF12755	1167	1244
-55.5	13.95	5.43e-76	3169	176.82	2	contig00944	4	PF03643	258	556	PF07714	1233	1375
-67	33.6	9.09e-173	1729	122	4	contig00945	2	PF09298	1014	1123	PF01557	1139	1415	PF13409	1460	1531	PF00043	1538	1659
-11	5.6	1.83e-11	1661	83.97	1	contig00946	6	PF00168	756	848
-26	12.5	6.97e-26	1776	194	1	contig00948	6	PF01442	1515	1736
-169	2.3	1.05e-169	13757	190.56	1	contig00949	4	PF02867	2460	2775
-9.5	23.95	6.86e-14	998	95.98	2	contig00950	2	PF08240	596	727	PF01488	713	819
-16.5	35.79	7.72e-24	542	89.88	2	contig00951	3	PF01138	140	261	PF03725	299	370
-53	20.28	7.38e-60	2845	265.5	2	contig00953	3	PF03547	764	1195	PF01125	1650	1794
-52	12.17	4.23e-52	2392	222.26	1	contig00954	2	PF09746	1700	1990
-49	4.44	5.56e-71	13907	147.48	4	contig00955	6	PF07716	5238	5286	PF13426	5342	5438	PF04172	6539	6768	PF00696	9701	9942
-11	28.31	4.01e-11	484	46.69	1	contig00956	5	PF06990	237	373
-167	9.72	1.91e-167	5298	423	1	contig00957	1	PF00501	4255	4769
-78.5	16.6	6.82e-84	2367	139.39	2	contig00958	6	PF00850	277	462	PF00481	1548	1754
-35	6.27	3.34e-57	10593	231.94	2	contig00959	3	PF01946	9305	9359	PF01593	9334	9942
-11.5	21.92	1.98e-14	511	20.85	2	contig00960	2	PF13419	251	330	PF13419	479	510
-44.33	11.04	5.12e-77	3994	136.85	3	contig00961	5	PF04641	2782	3034	PF00160	3052	3198	PF11789	3722	3762
-13	18.86	7.37e-13	769	119.46	1	contig00962	2	PF00270	29	173
-53.5	13.78	1.36e-93	1763	111.42	2	contig00963	5	PF06831	1298	1376	PF03167	1530	1693
-38	30.55	2.11e-38	311	75	1	contig00964	4	PF12701	14	108
-110	20.11	2.26e-110	2183	356	1	contig00966	1	PF01494	706	1144
-39	4.9	1.64e-39	3532	72.47	1	contig00967	6	PF01704	1386	1558
-49	11.75	4.28e-62	6613	282.26	2	contig00968	3	PF00995	478	845	PF03124	1017	1425
-11	8.73	1.39e-12	2762	79.88	2	contig00969	2	PF04826	838	972	PF13646	1162	1267
-31.5	20.62	4.49e-51	1033	102.13	2	contig00970	1	PF01346	293	416	PF00254	424	512
-68	4.92	2.93e-68	5001	207.25	1	contig00971	2	PF01265	4486	4731
-59	63.19	1.07e-105	364	104.13	2	contig00972	2	PF13450	46	76	PF03275	150	348
-48	11.72	5.36e-48	1902	156.87	1	contig00973	4	PF14234	1516	1738
0	40.32	0	1173	463	1	contig00974	3	PF00221	646	1118
-95	24.08	9.94e-95	897	216	1	contig00975	1	PF05013	23	238
-102	93.45	6.12e-102	229	160.13	1	contig00976	2	PF03480	11	224
-17	17	0	3483	252.97	2	contig00977	3	PF06808	301	781	PF00892	3371	3481
-56.33	44.69	0	1394	185.64	3	contig00978	4	PF05222	427	557	PF01262	572	720	PF01264	845	1187
-40	10.83	1.7e-40	2881	292	1	contig00979	5	PF07992	1	312
-29	59.07	3.98e-29	193	44.51	1	contig00980	4	PF07992	80	193
-91.5	48.45	2.1e-108	1418	336.27	2	contig00981	4	PF06808	206	606	PF03480	661	946
-20.5	72.55	2.93e-27	357	125.18	2	contig00982	2	PF00126	26	76	PF03466	111	318
-89.5	70.88	1.36e-153	656	216.87	2	contig00983	5	PF00501	120	508	PF13193	492	567
-73.5	33.59	3.64e-127	1042	158.52	2	contig00984	2	PF03480	634	919	PF04290	977	1040
-77	75.74	1.68e-77	338	157.54	1	contig00985	2	PF06808	83	338
0	19.85	0	1783	348	1	contig00986	6	PF00180	311	664
-108	8.04	3.55e-108	2899	223	1	contig00987	3	PF01063	1753	1985
-125	64.1	1.78e-125	415	250.02	1	contig00988	5	PF13416	3	268
-44.33	38.77	0	1790	221.03	3	contig00989	4	PF00171	308	763	PF00005	1356	1514	PF08402	1619	1697
-102	13.71	1.2e-102	2050	268.57	1	contig00990	5	PF00291	1472	1752
-112	32.21	5.4e-179	2440	170.25	4	contig00991	2	PF13416	1000	1287	PF00005	1376	1545	PF08402	1637	1717	PF00528	1746	1992
-62	94.44	6.74e-62	234	138.75	1	contig00992	2	PF01266	9	229
-42	52.65	5.85e-42	226	103.36	1	contig00993	5	PF00892	11	129
-85	36.18	1.5e-102	948	138.19	2	contig00994	5	PF01968	44	234	PF01625	587	738
-13	25.09	2.49e-13	2172	447.33	1	contig00995	1	PF10565	65	609
-178	46.6	9.61e-178	588	255.36	1	contig00997	3	PF02719	160	433
-144	52.97	1.64e-144	489	186.34	1	contig00998	2	PF01041	11	269
-15	18.1	1.27e-15	685	49.6	1	contig00999	4	PF05159	218	341
-37	36.57	3.14e-52	432	47.45	2	contig01001	4	PF03102	1	100	PF08666	115	172
-48	23.97	3.87e-48	997	202.56	1	contig01002	4	PF01073	527	765
-106	52.27	6.99e-106	419	217.02	1	contig01003	4	PF02348	18	236
-28	75.51	2.87e-28	196	86.58	1	contig01004	5	PF03567	47	194
-49	45.45	1.23e-49	451	193	1	contig01005	4	PF08548	7	211
-37	20.97	2.66e-37	725	137	1	contig01006	5	PF00005	25	176
-45	71.25	9.72e-45	320	92	1	contig01007	4	PF02706	18	245
-103	30	1.08e-103	840	241	1	contig01008	6	PF03102	197	448
-28	11.28	1.78e-28	1002	77.39	1	contig01009	2	PF13489	207	319
-77	53.36	2.05e-77	238	43.83	1	contig01010	6	PF01645	1	127
-98.5	67.91	5.93e-160	564	153.09	2	contig01011	5	PF04898	126	408	PF01645	464	563
0	28.18	0	1093	225.87	1	contig01012	6	PF00310	784	1091
-95	23.67	1.46e-95	993	233	1	contig01013	5	PF05368	543	777
-54	10.27	2.92e-54	2190	194.71	1	contig01014	4	PF01697	18	242
-15	64.32	1.66e-15	227	81.98	1	contig01015	6	PF01697	1	146
-46.33	74.93	3.21e-98	351	42.19	3	contig01016	4	PF01370	1	154	PF13950	167	223	PF13704	297	348
-116	13.32	1.46e-116	1727	221	1	contig01017	4	PF02348	1009	1238
-141	95.55	2.99e-141	449	319.52	1	contig01018	4	PF10712	21	449
-39	16.7	9.73e-66	1042	84.72	2	contig01019	2	PF14520	568	619	PF04002	635	756
0	15.89	0	2416	376	1	contig01020	3	PF01960	1945	2328
-45.2	44.42	7.3e-98	932	71.52	5	contig01021	5	PF08364	26	62	PF04760	269	319	PF00009	351	492	PF11987	629	737	PF14578	761	835
-123	3.39	3.84e-123	5371	165	1	contig01022	3	PF13489	1344	1525
0	30.31	0	1280	388	1	contig01023	2	PF00764	832	1219
-104	26.91	9.35e-104	1241	326.19	1	contig01024	1	PF13458	176	509
-30.5	77.75	1.17e-49	481	84.4	4	contig01025	2	PF02518	2	83	PF00072	84	180	PF00072	231	341	PF01627	389	472
-31	15.74	9.78e-31	705	110.01	1	contig01026	2	PF00072	524	634
-26	15.89	4.98e-40	1152	56.11	2	contig01027	1	PF00196	520	575	PF03050	967	1093
-79	19.68	1.47e-79	1174	223	1	contig01028	5	PF01063	758	988
-102.5	30.6	2.02e-122	1013	109.48	2	contig01029	4	PF00390	690	820	PF03949	835	1013
-132	100	9.87e-132	179	170.43	1	contig01030	2	PF00488	1	179
-59	73.72	2.58e-75	411	120.24	2	contig01031	4	PF01628	1	128	PF01025	159	333
-99	11.55	2.13e-99	1645	171	1	contig01032	3	PF01725	429	618
-35	26.52	2.21e-35	264	23.33	1	contig01033	4	PF13932	127	196
-21.75	72.23	0	911	141.37	4	contig01034	6	PF10396	74	187	PF13191	278	358	PF12631	423	495	PF01134	509	898
-55.25	81.37	1.64e-119	526	96.11	4	contig01035	6	PF03653	2	107	PF07498	162	202	PF07497	206	282	PF00006	317	520
-71	11.76	9.79e-87	5093	183.86	3	contig01036	6	PF02666	1878	2048	PF08241	2358	2454	PF07690	2566	2896
-71	46.74	1.01e-109	1258	154.56	3	contig01037	5	PF01546	423	733	PF07687	536	638	PF00227	767	940
-169.5	68.06	4.29e-179	1218	332	2	contig01038	4	PF00580	311	753	PF13361	772	1157
-48	61.89	7.13e-48	286	40.79	1	contig01039	4	PF04257	100	276
-66	14.45	4.78e-66	1453	183.75	1	contig01040	6	PF01636	612	821
-33	23.46	8.76e-33	358	56.45	1	contig01041	5	PF13581	84	167
-72	9.28	9.41e-72	1768	154.57	1	contig01042	3	PF02630	302	465
-55	76.33	3.24e-75	283	97.2	2	contig01043	6	PF03795	59	143	PF01878	151	281
-173	26.99	9.61e-173	1082	271	1	contig01044	5	PF00814	532	823
-42	16.48	2.46e-44	2197	165.62	2	contig01045	6	PF01541	95	179	PF13304	796	1072
-117	22.51	2.38e-117	1355	277.69	1	contig01046	5	PF00145	1031	1335
-16	8.03	1.75e-16	1059	78.53	1	contig01047	1	PF13020	543	627
-31	54.26	3.03e-31	258	98.99	1	contig01048	6	PF05272	73	212
-13	6.99	1.59e-13	715	49.02	1	contig01049	6	PF12728	266	315
-24.5	18.27	3.15e-43	914	78.01	2	contig01050	6	PF13356	706	789	PF02899	809	891
-16.5	22.74	7.5e-19	1495	113.02	2	contig01051	3	PF04652	987	1243	PF02120	1336	1418
-27.67	84.88	1.7e-46	324	62.41	3	contig01052	2	PF03963	1	71	PF13861	77	210	PF13860	99	168
-92	45.96	9.77e-154	1027	137.01	3	contig01053	6	PF01209	42	271	PF03109	389	508	PF06176	492	613
-83.5	31.12	5.4e-156	1931	146.83	4	contig01054	2	PF00378	122	363	PF00712	1236	1355	PF02767	1365	1483	PF02768	1486	1605
-21.5	37.31	0	2286	381.25	2	contig01055	5	PF00361	13	133	PF10070	336	1067
-36	30.22	2.56e-45	804	109.91	2	contig01056	3	PF00126	226	283	PF03466	311	495
-48.5	46.37	0	2081	148.5	6	contig01057	4	PF02142	241	354	PF01808	364	676	PF08149	683	736	PF11233	945	1100	PF00675	1615	1759	PF05193	1758	1940
-68	42.34	1.23e-113	725	112.19	2	contig01058	6	PF01189	32	262	PF07940	650	725
-67	15.73	3.45e-67	1055	162.09	1	contig01059	1	PF09992	786	951
-38	9.72	1.16e-38	1441	134	1	contig01060	2	PF07799	249	388
-102	9.32	1.05e-102	1899	173	1	contig01061	4	PF06026	930	1106
-25	28.66	7.07e-25	335	76.8	1	contig01062	5	PF04263	208	303
-59.67	42.36	0	2087	247.61	3	contig01063	6	PF01791	269	505	PF00171	588	1023	PF00171	1058	1268
-79	35.36	3.54e-79	741	258	1	contig01064	2	PF00950	480	741
-77	63.6	2.51e-77	445	258	1	contig01065	2	PF00950	132	414
-28	80.3	4.5e-28	203	92.9	1	contig01066	5	PF05035	5	167
-105	35.98	6.94e-105	492	176.01	1	contig01067	3	PF05378	159	335
-83	57.84	9.36e-95	453	51.12	2	contig01068	1	PF01968	1	151	PF02538	340	450
-87.5	12.84	1.61e-151	3645	223.87	2	contig01069	3	PF05008	576	631	PF06808	2996	3407
-98	7.73	6.57e-98	3426	240	1	contig01070	2	PF02626	285	549
-62.17	28.26	1.17e-140	3482	127.38	6	contig01071	1	PF13472	233	416	PF00155	1634	1970	PF02915	2291	2426	PF01988	2452	2506	PF01988	2506	2597	PF03547	2707	2886
-66.67	14.52	3.26e-154	4553	203.98	3	contig01072	1	PF04900	273	355	PF12697	1357	1593	PF01266	3126	3466
-80	10.5	2.39e-80	1858	159.1	1	contig01073	5	PF03411	1	195
-86	75.07	9.03e-124	762	267.71	2	contig01074	6	PF13279	68	195	PF11700	237	680
-75.5	42.46	1.93e-91	504	79.82	2	contig01075	3	PF00270	126	254	PF00271	345	429
-81	20.65	2.81e-128	1487	150.5	2	contig01076	1	PF00570	10	77	PF03883	179	417
-72	27.87	4.33e-104	854	79.99	2	contig01077	5	PF00389	180	349	PF02826	283	350
-46	38.97	1.28e-46	272	83.85	1	contig01078	4	PF00389	33	138
-115	26.75	3.72e-115	931	244.1	1	contig01079	2	PF00487	328	576
-52	32.14	7.85e-96	1590	99.78	4	contig01080	3	PF06888	172	285	PF01323	1100	1229	PF02739	1313	1480	PF01367	1482	1580
-60	33.12	0	1739	276	2	contig01081	1	PF01612	25	220	PF00476	250	629
-61	18.55	6.17e-103	2750	138.87	3	contig01082	1	PF00582	304	419	PF01545	453	719	PF00004	2113	2239
-39	25.84	7.17e-67	2566	269.03	2	contig01083	6	PF04654	335	546	PF15273	1964	2414
-35	27.63	9.65e-35	409	91.86	1	contig01084	1	PF01565	199	311
-43.5	31.84	1.55e-44	490	75	2	contig01085	2	PF13183	221	289	PF02754	384	470
-51	36.32	1.45e-51	435	112.96	1	contig01086	1	PF00089	200	357
-41	25.73	6.43e-41	583	101.81	1	contig01087	1	PF00089	44	193
-23.5	33.74	5e-27	486	75.67	2	contig01088	5	PF09619	191	285	PF09864	302	370
-43.5	16.31	0	3790	262.37	2	contig01089	5	PF04976	1682	1960	PF00171	3427	3765
-66	55.37	4.06e-113	1033	179.08	3	contig01090	4	PF04955	235	415	PF00392	527	588	PF00155	657	985
-152	14.11	2.11e-152	1871	171.67	1	contig01091	4	PF00202	1606	1869
-64	55	5.97e-64	200	84.03	1	contig01092	1	PF03255	91	200
-74	40.81	3.07e-74	892	347.76	1	contig01093	6	PF00999	271	634
-57	44.16	6.08e-57	394	146.26	1	contig01094	6	PF01863	221	394
-148	15.09	1.76e-148	1504	209	1	contig01095	6	PF00557	134	360
-81	33.38	2.38e-81	770	235.89	1	contig01096	6	PF00491	200	456
-115.33	51.8	1.73e-146	1195	135.81	3	contig01097	6	PF02784	9	275	PF00278	267	488	PF02784	1066	1195
-77	44.57	2.24e-94	2367	231.16	4	contig01098	3	PF04443	372	697	PF05893	804	1123	PF00528	1483	1651	PF13561	2037	2276
-82	20.11	4.17e-82	925	164.74	1	contig01099	4	PF01261	405	590
-53	29.27	7.56e-53	410	118.03	1	contig01100	5	PF14833	4	123
-25	15.55	2e-25	643	63.29	1	contig01101	5	PF03446	543	642
-28.67	45.37	1.16e-52	778	70.87	3	contig01102	2	PF02706	366	575	PF14712	559	639	PF13807	715	776
-15	25.22	3.68e-23	1233	126	2	contig01103	1	PF13579	774	957	PF13524	930	1056
-24.33	44.09	7.32e-32	871	121.46	3	contig01104	1	PF13579	31	177	PF13524	152	244	PF12847	550	693
-37.8	13.22	1.68e-75	4221	95.04	5	contig01105	1	PF00989	621	733	PF00512	756	821	PF02518	792	977	PF00072	1007	1113	PF01627	1176	1261
-15.5	32.83	6.76e-22	920	119.38	2	contig01106	5	PF13505	48	151	PF13505	163	360
-39.33	55.75	3.24e-69	983	168.5	3	contig01107	5	PF02518	2	79	PF00072	59	157	PF10082	555	925
-39	12.55	4.03e-39	1044	99.77	1	contig01108	5	PF00174	337	467
-47	23.9	2.5e-47	456	106.08	1	contig01109	6	PF00072	339	447
-40.33	63.7	5.63e-92	708	114.29	3	contig01111	3	PF00664	39	293	PF13555	365	396	PF13304	383	546
-19	32.59	3.12e-19	359	14.5	1	contig01112	3	PF11996	177	293
-35	10.56	4.07e-35	1761	136	1	contig01113	1	PF01569	1183	1368
-10.5	27.96	6.55e-16	540	67.47	2	contig01114	3	PF00072	191	289	PF00196	328	379
-96	38.66	1.58e-96	1415	293.05	1	contig01115	2	PF00873	858	1404
-56	51.43	3.33e-56	733	139.21	1	contig01116	3	PF00873	11	387
-62.33	58.44	6.22e-134	3438	251.17	6	contig01117	1	PF12700	61	335	PF03098	461	596	PF03098	720	1127	PF11996	1184	1653	PF03098	2231	2755	PF08548	2896	3090
-70	99.44	2.42e-70	180	72.16	1	contig01118	2	PF04317	1	179
-41	24.88	7.04e-41	639	156.06	1	contig01119	2	PF05128	419	577
-27.75	17.45	0	4596	175.26	4	contig01120	3	PF00133	818	1371	PF01406	1344	1410	PF08264	1448	1601	PF06827	1656	1682
-88.67	71.91	2.48e-129	1182	259.84	3	contig01121	1	PF03480	56	334	PF06808	589	998	PF00378	1021	1181
-55	38.06	1.2e-55	247	24.01	1	contig01122	1	PF02515	150	243
-38	7.99	3.24e-38	2366	178	1	contig01123	6	PF13505	597	785
-94	19.01	2.55e-94	1168	219	1	contig01124	1	PF02167	179	400
-51	31.38	1.83e-79	1415	198.34	2	contig01125	5	PF00999	936	1277	PF02254	1312	1413
-12	4.88	5.08e-12	1066	51.02	1	contig01126	4	PF05532	332	383
-64	34.98	1.8e-110	992	155.15	2	contig01127	4	PF03601	558	856	PF00210	943	990
0	52.9	0	552	288.05	1	contig01128	6	PF00732	257	548
-20	25.67	4.23e-20	526	132	1	contig01129	3	PF04290	300	434
-108	72.41	1.04e-108	493	306.37	1	contig01130	3	PF06808	1	357
-44	16.29	1.54e-44	1707	270.22	1	contig01131	3	PF03480	481	758
-54	36.49	7.43e-111	2077	161.41	4	contig01132	1	PF00664	292	554	PF00005	622	772	PF00529	1422	1583	PF02321	1598	1779
-24.25	52.31	5.09e-35	1319	163.82	4	contig01133	4	PF02563	178	256	PF10531	277	331	PF10082	425	831	PF01694	928	1076
-29	6.81	7.01e-29	2160	122.08	1	contig01135	6	PF13614	576	722
-67.67	15.15	1.86e-78	4507	221	3	contig01136	6	PF00664	1730	2005	PF00005	2094	2248	PF05621	4174	4425
-67	91.53	3.02e-67	189	130.13	1	contig01137	1	PF13641	5	177
-60	14.96	4.87e-60	1464	179.63	1	contig01138	3	PF00685	22	240
-10	31.55	9.27e-10	523	160.15	1	contig01139	1	PF13439	279	443
-38	28.81	6.06e-38	670	133.99	1	contig01140	2	PF05704	116	308
-23	28.45	2.95e-23	362	63.15	1	contig01141	3	PF03808	260	362
0	24.65	0	2909	700.39	1	contig01142	1	PF03971	2058	2774
-64.33	56.07	0	1154	141.87	3	contig01143	4	PF00532	3	173	PF00141	634	964	PF00141	1004	1148
-26	62.62	1.1e-29	214	36.21	2	contig01144	4	PF00356	59	103	PF00532	115	203
-85.33	66.26	1.63e-122	1307	251.35	3	contig01145	2	PF03480	153	429	PF06808	694	1106	PF00815	1130	1305
-104	91.93	6.9e-104	223	102.75	1	contig01146	2	PF00815	1	205
-59	87.29	5.01e-59	181	106.68	1	contig01147	3	PF13561	2	159
-24.5	29.77	6.25e-35	561	58.86	2	contig01148	2	PF08240	1	84	PF00107	172	254
-116	57.51	1.85e-120	666	170.97	2	contig01149	1	PF01351	197	373	PF01555	454	659
-53	80.97	1.56e-53	226	182.01	1	contig01150	1	PF13460	3	185
-120	43.29	2.9e-120	499	183.69	1	contig01151	5	PF00487	262	477
-38	18.08	2.11e-41	1864	162.74	2	contig01152	6	PF04413	54	215	PF00534	235	409
-116	49.3	4.53e-116	787	352	1	contig01153	4	PF01266	55	442
-21	43.31	6.78e-37	605	127.62	2	contig01154	4	PF00126	286	345	PF03466	373	574
-97	29	3.44e-97	800	216	1	contig01155	3	PF05013	91	322
-108	46.22	3.19e-108	476	215.11	1	contig01156	4	PF00215	233	452
-51.8	62.47	6.58e-100	738	69.28	5	contig01157	3	PF02861	114	164	PF02861	191	242	PF00004	299	436	PF09738	414	587	PF07724	692	737
-45	29.51	5.53e-45	593	124.49	1	contig01158	3	PF13383	294	468
-70	15.25	6.9e-70	1771	260	1	contig01159	5	PF01697	829	1098
-18	7.49	2.85e-18	1763	121.85	1	contig01160	6	PF00075	1198	1329
-36	3.86	7.3e-36	5543	170	1	contig01162	5	PF09992	337	550
-27	11.62	8.27e-48	8687	153.9	5	contig01163	1	PF03407	467	673	PF09834	2317	2368	PF01697	7132	7361	PF01697	7615	7859	PF04762	8205	8479
-59	15.54	0	3815	259.54	2	contig01164	6	PF03842	848	1275	PF00071	3025	3189
-84.25	11.77	5.86e-138	7887	185.55	4	contig01165	4	PF02460	2845	3032	PF08393	5542	5954	PF12774	6100	6328	PF07728	6426	6523
-27.5	42.31	3.85e-44	494	85.44	2	contig01166	2	PF04495	246	320	PF04495	360	493
-159	25.87	1.6e-159	1372	347.18	1	contig01167	5	PF00155	722	1076
-15	5.69	2.45e-15	1634	85.63	1	contig01168	2	PF00011	243	335
-13.33	12.78	3.35e-29	1408	42.01	3	contig01170	1	PF08606	939	1005	PF12894	1247	1291	PF00400	1287	1354
-38.67	25.47	5.3e-65	2301	126.25	3	contig01173	4	PF03813	451	613	PF05577	1058	1330	PF01490	2020	2169
-22	38.74	1.66e-22	684	152	1	contig01174	4	PF03813	335	599
-14.17	31.65	1.88e-37	891	35.88	6	contig01175	6	PF13428	207	243	PF07719	236	267	PF13181	269	301	PF00515	382	409	PF13414	397	471	PF02466	688	764
-52	40.71	1.63e-52	958	336.5	1	contig01176	4	PF00083	276	665
-23.67	34.4	2.55e-52	971	56.7	3	contig01178	3	PF13450	38	90	PF01593	141	381	PF13792	928	967
-31.5	38.95	4.66e-63	914	120.81	2	contig01179	3	PF00916	2	219	PF01740	223	360
-54	17.35	2.43e-54	1170	116.74	1	contig01180	2	PF07690	652	854
-33	21.49	1.2e-44	2150	218.14	2	contig01181	3	PF00226	22	75	PF10037	1212	1619
-52	22.12	1.06e-52	904	183	1	contig01182	5	PF00211	215	414
-33.33	34.76	1.93e-60	1007	86.24	3	contig01183	6	PF13579	399	506	PF13439	579	663	PF00534	663	819
0	57.14	0.00029	182	45.58	2	contig01186	3	PF13637	38	81	PF13857	62	121
-128	30.7	1.38e-128	837	135.9	1	contig01187	5	PF00342	70	326
0	11.48	0	3300	368	1	contig01188	5	PF00368	950	1328
0	14.7	0.000586	558	37.98	2	contig01189	2	PF00515	268	300	PF13428	334	382
-25.83	26.07	3.07e-46	2877	94.26	6	contig01190	2	PF15265	778	1161	PF02671	1206	1251	PF02671	1408	1453	PF02671	1603	1647	PF08295	1677	1775	PF01602	2742	2871
-147	62.72	1.09e-147	676	343.08	1	contig01191	1	PF01602	7	430
-24	45.53	3.32e-24	235	100	1	contig01192	2	PF14807	97	203
-71.33	12.35	7.77e-147	6908	271.42	3	contig01193	3	PF01764	397	515	PF01062	3706	3987	PF01432	6272	6723
-44	22.27	1.07e-44	988	183.33	1	contig01194	6	PF00069	206	425
-28.83	15.99	1.37e-68	8356	175.45	6	contig01195	6	PF01490	4032	4460	PF00069	5233	5301	PF04130	6199	6649	PF07767	6623	6783	PF00856	7227	7333	PF00134	7904	8022
-29	9.84	1.52e-29	2541	210	1	contig01196	5	PF13672	1143	1392
-36	3.42	7.95e-36	6318	145.35	1	contig01198	3	PF08767	5809	6024
-29	25.67	2e-29	674	173	1	contig01199	1	PF05050	74	246
-14	8.11	8.38e-14	1023	48.86	1	contig01200	4	PF01764	168	250
-16	36.63	7.04e-16	243	68.28	1	contig01201	3	PF05064	155	243
-28	11.99	1.78e-28	1343	146.45	1	contig01202	2	PF07856	788	948
-24	38.29	1.1e-24	222	76.86	1	contig01203	3	PF00254	8	92
-38.67	14.43	4.78e-71	3188	139.78	3	contig01204	1	PF13508	78	149	PF02567	185	501	PF00173	796	866
-26.5	14.26	3.98e-36	1052	63.64	2	contig01205	5	PF00466	551	651	PF00428	777	825
-23.67	8.84	6.05e-42	3677	53.83	3	contig01206	3	PF00595	880	948	PF12234	1562	1761	PF00017	2403	2458
-9	12.54	5.79e-09	1691	171	1	contig01207	1	PF06821	291	502
-51	4.37	9.75e-51	4778	163	1	contig01210	3	PF01931	2113	2321
-75.67	11.05	6.95e-165	3684	108.8	3	contig01211	1	PF00069	103	156	PF00069	151	389	PF12605	390	503
-50	5.04	3.08e-50	4958	240	1	contig01212	2	PF01636	1319	1568
-28	10.4	9.13e-28	1366	116.55	1	contig01214	5	PF05050	799	940
-21	16.48	2.8e-21	801	32.94	1	contig01215	2	PF01457	518	649
-66	20.82	1.39e-95	1398	143.5	2	contig01216	1	PF02403	451	561	PF00587	643	822
-18	15.82	3.47e-18	923	124.65	1	contig01217	2	PF07209	663	808
0	22.17	0	1371	301.03	1	contig01219	6	PF00850	114	417
-13.5	5.49	1.02e-20	1347	26.39	2	contig01220	1	PF00249	719	757	PF13921	925	959
-28.5	21.05	2.53e-44	1164	52.46	2	contig01221	3	PF00860	202	397	PF00860	645	693
-74	7.07	9.39e-74	3267	164	1	contig01222	3	PF12695	2779	3009
-21	5.74	2.41e-21	2004	111	1	contig01223	4	PF04705	1886	2000
-10.5	13.83	1.81e-15	1359	33	4	contig01225	6	PF12799	361	411	PF00560	394	436	PF00560	440	483	PF12799	507	556
-21.5	10	4.55e-33	4521	212.19	2	contig01226	2	PF06772	1227	1587	PF04774	3015	3105
-54	5.91	3.68e-54	2606	138.69	1	contig01227	1	PF04851	706	859
-16	25.47	0	3859	160.77	2	contig01229	4	PF02463	1981	2854	PF06470	2452	2560
-93	21.57	9.11e-145	2531	158.02	3	contig01230	4	PF00933	1311	1562	PF01915	1603	1825	PF14310	1859	1929
-34	22.9	2.34e-34	882	161.28	1	contig01231	4	PF03567	29	230
-95	37.57	4.78e-95	881	219.56	1	contig01233	3	PF00201	537	867
-26	13.37	6.52e-26	591	31.05	1	contig01234	4	PF12706	2	80
-141	16.44	3.29e-141	2920	452	1	contig01235	4	PF00083	1109	1588
-39	34.47	2.7e-39	409	125.04	1	contig01236	3	PF01327	201	341
-72	15.51	1.23e-72	2392	336.53	1	contig01238	3	PF01490	156	526
0	33.52	0	1271	392.81	1	contig01240	1	PF00171	96	521
-95	20.39	9.06e-95	2678	368.04	1	contig01241	5	PF13764	2132	2677
-20	1.76	3.21e-20	3585	56.7	1	contig01242	2	PF02207	787	849
-81	15.49	4.05e-135	3674	234.43	2	contig01243	1	PF03382	517	622	PF02005	1251	1713
-61	37.09	4.66e-61	577	207.22	1	contig01244	4	PF00089	224	437
-24.4	14.79	4.92e-42	5111	129.56	5	contig01245	5	PF09279	3844	3918	PF00388	3933	4102	PF07767	4285	4591	PF00387	4783	4885	PF00168	4891	4991
-67	25.21	1.03e-87	1218	143.5	2	contig01246	4	PF00270	323	503	PF00271	533	658
-19	18.55	3.93e-19	620	51.46	1	contig01247	6	PF00443	369	483
-17	1.65	2.73e-17	2730	37.5	1	contig01248	5	PF00385	1547	1591
-57	33.87	3.37e-57	939	286.47	1	contig01250	5	PF07690	480	797
-32	10.28	3e-32	1887	178.37	1	contig01251	6	PF07859	290	483
-155	10.68	1.89e-155	3521	355.22	1	contig01253	3	PF06068	2312	2687
-33	9.14	3.85e-33	2406	210	1	contig01254	2	PF01135	1951	2170
-65	18.11	2.81e-65	1734	263.63	1	contig01255	4	PF10340	207	520
-28	12.32	7.08e-28	1907	224.49	1	contig01256	2	PF04278	237	471
-8	13.84	3.08e-10	1373	51.96	3	contig01258	1	PF13640	503	575	PF13414	592	645	PF13432	625	687
-22	12.98	8.07e-22	1926	245	1	contig01259	5	PF10494	1336	1585
-59	43.35	4.52e-59	346	49.89	1	contig01260	6	PF01593	196	345
-49	49.85	4.39e-78	1001	106.8	3	contig01261	6	PF12698	177	437	PF13304	550	734	PF12736	725	777
-28	16.72	7.74e-28	1316	140.29	1	contig01262	4	PF12698	268	487
-68	23.12	4.4e-115	2240	230.22	2	contig01263	3	PF06454	250	514	PF00026	1355	1607
-9	44.34	1.27e-09	433	186.18	1	contig01265	4	PF04755	113	304
-27	36.87	8.6e-42	2533	306.5	2	contig01266	4	PF13476	31	548	PF01306	2000	2415
-83	5.81	1.56e-166	10539	146.43	3	contig01267	2	PF02142	6139	6253	PF01808	6263	6593	PF05925	9898	10063
-51	8.88	7.05e-51	2004	130	1	contig01268	2	PF13238	121	298
-22	3.3	1.24e-22	5705	185.05	1	contig01270	1	PF04511	3144	3331
-30	23.88	1.33e-56	1780	123.6	3	contig01271	4	PF03649	1	229	PF13191	320	475	PF13245	1735	1774
-9	13.96	3.83e-11	1476	42.33	2	contig01272	3	PF03567	290	402	PF03567	845	937
0	53.42	0	906	456	1	contig01273	6	PF09418	342	825
-14	13.19	3.21e-14	1675	34.04	1	contig01274	6	PF12252	1117	1337
-19	7.49	2.24e-19	3123	171.65	1	contig01275	5	PF08007	1187	1420
-27	21.01	1.82e-27	552	25.68	1	contig01276	4	PF05787	151	266
-18	6.59	9.22e-24	2245	58.99	2	contig01277	2	PF10197	250	280	PF12542	302	418
-104	12.56	2.05e-104	1951	207.7	1	contig01278	6	PF11496	543	787
-14	11.92	4.47e-14	495	30.54	1	contig01279	6	PF01648	331	389
-53	54.05	4.34e-53	494	86.13	2	contig01280	6	PF13485	1	121	PF09127	174	319
-68	20.75	1.99e-68	1841	353	1	contig01281	3	PF07690	534	915
-17.5	11.76	5.45e-37	3648	100.75	4	contig01282	6	PF00366	406	473	PF15406	2921	3034	PF00373	3244	3381	PF00169	3256	3364
-58	30.35	8.88e-96	1990	285.71	2	contig01283	5	PF02259	1043	1375	PF00454	1719	1989
-77.5	13.94	2.41e-134	3844	183.59	2	contig01285	5	PF10712	1682	1959	PF01209	2911	3168
-31	20.97	2.21e-31	1254	236.88	1	contig01289	3	PF01544	251	513
-9	28.88	9.94e-18	914	86.83	2	contig01291	1	PF00892	628	743	PF03151	753	900
-54	47.65	8.01e-54	361	152.49	1	contig01292	4	PF00300	121	292
0	8.11	0	5956	475.13	1	contig01293	4	PF00118	1298	1780
-34	7.59	9.04e-34	3701	223.69	1	contig01294	5	PF07690	1953	2233
-28	23.65	1.15e-41	2004	132.74	2	contig01298	6	PF14656	634	957	PF02485	1351	1500
-31	13.79	4.21e-31	899	37.14	1	contig01299	4	PF14655	728	851
-78	8.96	1.64e-78	2613	225.33	1	contig01300	2	PF00121	1554	1787
-13	9.24	1.07e-13	3031	252	1	contig01301	6	PF09807	2349	2628
-13	14.5	5.18e-13	1752	199.12	1	contig01306	4	PF10186	1273	1526
-51	21.78	3.64e-51	964	204	1	contig01307	2	PF09861	108	317
-58	32.57	1.29e-58	1179	333.61	1	contig01308	3	PF00858	310	693
-44	18.77	4.9e-44	1108	199.37	1	contig01309	1	PF13469	689	896
-38	30.75	2.38e-38	1252	217.34	1	contig01310	2	PF03639	548	932
-14	4.8	3.58e-14	1584	60.17	1	contig01311	2	PF00447	420	495
-9	9.59	2.55e-09	1929	123.56	1	contig01312	6	PF07651	1	185
-26	15.28	1.64e-46	4156	242.75	2	contig01313	5	PF10037	3267	3708	PF10037	3768	3960
-40	16.11	2.56e-40	2253	224.48	1	contig01315	1	PF05183	1153	1515
-15	15.86	3.86e-15	681	67.42	1	contig01316	3	PF02390	540	647
-13	34.36	1.56e-23	649	69.99	3	contig01317	4	PF13417	69	145	PF13417	210	285	PF00462	346	415
-74	29.7	3.81e-74	431	127.01	1	contig01318	4	PF00692	72	199
-26	15.69	5.58e-26	733	69	1	contig01320	6	PF00498	556	670
-56	19.53	5.48e-56	932	181	1	contig01321	6	PF01885	257	438
-74	95.96	2.73e-74	272	192.98	1	contig01322	5	PF07690	6	266
-23	2.87	3.26e-23	4525	120	1	contig01323	3	PF02996	4333	4462
-23	13.03	1.44e-23	1366	149.45	1	contig01324	6	PF03407	149	326
-38	12.71	4.58e-38	2007	247	1	contig01325	2	PF02485	1575	1829
-11	13.98	3.29e-11	2939	380	1	contig01326	5	PF04100	1215	1625
-27	19.11	1.86e-38	984	92.5	2	contig01327	2	PF01565	257	398	PF08031	635	680
-11	11.45	7.43e-11	1415	82.01	1	contig01329	5	PF05830	338	499
-25	40.19	6.51e-42	622	105.5	2	contig01330	3	PF13613	228	319	PF13359	318	475
-14	8.49	2.74e-14	1838	36.16	1	contig01331	3	PF00305	758	913
-34.5	18.5	8.31e-49	816	44.39	2	contig01332	4	PF00573	13	106	PF14374	111	167
-48	20.22	6.56e-48	1088	161	1	contig01333	6	PF00849	434	653
-81	4.31	1.12e-81	5152	188.83	1	contig01334	3	PF00795	4207	4428
-22	71.96	9.2e-30	460	132.04	2	contig01335	5	PF07995	16	269	PF01833	290	366
-31.5	58.13	3.62e-42	886	113.78	4	contig01336	4	PF11721	75	219	PF11721	252	393	PF11721	458	598	PF01833	699	785
-42.33	72.61	7.53e-46	606	130.38	3	contig01337	4	PF11721	45	190	PF11721	218	365	PF11721	410	555
-42	35.25	2.8e-42	417	130.96	1	contig01338	6	PF11721	209	355
-21	51.41	1.79e-21	354	99.77	1	contig01339	4	PF07995	16	197
-26	47.38	5.78e-41	477	102.61	2	contig01340	4	PF11721	31	172	PF01833	273	356
-33.5	16.08	3.85e-48	4385	151.85	4	contig01341	5	PF13967	542	695	PF14703	752	840	PF02714	971	1282	PF11721	2101	2250
-109	63.08	6.66e-109	409	224.88	1	contig01342	2	PF08643	126	383
-84	12.23	7.48e-84	1505	165	1	contig01343	3	PF13489	1076	1259
-26	7.68	4.7e-26	1837	114.26	1	contig01344	4	PF10294	8	148
-20	13.43	2.37e-44	2055	62.16	3	contig01345	1	PF00111	1186	1215	PF01544	1676	1884	PF13833	1947	1983
-22	8.4	2.79e-22	1155	75.27	1	contig01346	3	PF04536	960	1056
-13	11.2	9e-13	2233	214	1	contig01347	5	PF15328	1547	1796
-44.33	11.69	1.32e-48	3840	135.78	3	contig01348	5	PF11721	2944	3090	PF11721	3255	3404	PF11721	3444	3595
-58.67	21.54	2.87e-91	3552	157.6	3	contig01349	3	PF02374	671	1020	PF02374	1066	1230	PF08553	3085	3334
-38	45.61	1.93e-38	285	111.92	1	contig01350	5	PF05903	3	132
-34	21.47	9.35e-57	764	68.19	2	contig01351	1	PF02678	269	374	PF05726	427	484
-19	6.68	3.39e-19	3146	177.11	1	contig01352	1	PF15310	527	736
-34	7.47	2.43e-34	3026	205	1	contig01353	3	PF01126	780	1005
-14.5	25.92	1.31e-20	436	34.41	2	contig01355	4	PF12220	305	384	PF14259	404	436
-25	13.48	7.11e-25	675	31.97	1	contig01357	6	PF05711	252	342
-92	24.33	2.23e-92	1114	264.18	1	contig01358	3	PF00231	209	479
-5.5	10.65	2.04e-11	1146	58.05	2	contig01359	6	PF14766	757	793	PF14768	930	1014
-63	42.62	4.64e-78	1673	301.79	2	contig01360	5	PF03219	505	934	PF03590	1144	1426
-35.5	24.75	4.91e-51	905	81.44	2	contig01361	5	PF00504	40	101	PF13353	739	900
-45	32.63	7.27e-45	570	175.61	1	contig01362	5	PF00485	152	337
-12	9.15	1.16e-12	1399	54.98	1	contig01363	1	PF01531	220	347
-22.5	44.61	0	2273	417.17	2	contig01364	2	PF11965	122	285	PF02514	288	1137
-38	11.05	1.1e-38	2462	127.78	1	contig01365	4	PF04858	1912	2183
-13	9.99	1.27e-13	1952	152.71	1	contig01366	2	PF09310	83	277
-35	16.39	1.64e-63	2257	58.93	4	contig01368	1	PF06733	20	102	PF06733	169	322	PF06777	334	369	PF13307	734	830
-18.5	4.97	3.11e-23	2152	48.72	2	contig01371	2	PF14570	1535	1581	PF00076	1651	1710
-23.5	57.87	2.5e-35	394	58.38	2	contig01373	5	PF06966	2	128	PF02301	284	384
-70	54.73	1.17e-70	782	409	1	contig01374	2	PF01490	323	750
-50	6.66	2.34e-50	6758	356	1	contig01376	3	PF01494	5098	5547
0	19.16	0	1602	288.22	1	contig01377	6	PF01264	560	866
-39	5.05	2.04e-39	7342	145.18	2	contig01378	5	PF01925	110	281	PF10223	4137	4335
-85.5	17.02	7e-133	2368	171.56	2	contig01379	2	PF01217	311	416	PF00928	439	735
-17.67	60.53	1.77e-27	973	137.3	3	contig01380	3	PF07712	98	298	PF03351	413	526	PF07712	566	839
-101	34.66	2.98e-101	857	128.96	1	contig01381	1	PF10395	36	332
-10	7.74	1.58e-10	1383	106.01	1	contig01382	5	PF01491	362	468
-28	8.54	1.14e-28	1359	102.72	1	contig01383	5	PF00293	571	686
-34.5	17.03	1.07e-102	4804	171.5	4	contig01384	3	PF07228	2657	2877	PF13176	4123	4176	PF10345	4150	4657	PF13181	4647	4681
-65.5	9.29	8.94e-97	3562	134.76	2	contig01385	6	PF00121	787	1026	PF08423	1569	1659
-52	16.63	2.05e-52	818	112.78	1	contig01386	5	PF12695	174	309
-29.2	14.12	9.07e-58	5191	117.49	5	contig01387	5	PF00817	1577	1817	PF14229	1789	1851	PF11799	1889	2002	PF02622	4545	4712	PF02622	4806	4952
-90	6.35	1.78e-90	7179	434	1	contig01388	5	PF05577	1035	1490
-15	5.95	6.92e-15	656	2.53	1	contig01391	1	PF00133	173	211
-17	12.93	1.22e-19	1694	11.88	2	contig01393	5	PF09739	135	251	PF13615	461	562
-11	7.3	4.38e-11	5040	251.25	1	contig01394	6	PF08639	452	819
-42	11.64	7.4e-42	1796	172.65	1	contig01395	1	PF13621	158	366
-45	23.35	3.23e-79	1944	150.47	2	contig01396	6	PF13424	927	969	PF10345	1008	1418
-29	8.5	6.13e-29	1730	116.18	1	contig01401	2	PF02141	939	1085
-95	28.49	1.05e-95	1067	215	1	contig01402	6	PF12708	494	797
-10	1.92	4.5e-10	5109	72.21	1	contig01405	2	PF06228	395	492
-71	3.73	4.87e-71	5944	194	1	contig01406	1	PF00300	2453	2674
-18	18.37	3.4e-18	1067	139	1	contig01407	6	PF07534	761	956
-106.5	86.3	1.37e-169	606	200.5	2	contig01408	4	PF07517	178	573	PF01043	426	552
-38	18.93	1.93e-46	729	67.56	2	contig01409	5	PF08069	284	343	PF00312	351	428
-93	4.62	5.67e-101	7298	159.67	2	contig01410	1	PF12471	380	567	PF00925	597	745
-125	35.62	6.78e-125	1314	309	1	contig01412	1	PF00884	79	546
-49	11.24	2.78e-72	4483	215.5	2	contig01414	1	PF03178	978	1374	PF05005	1545	1651
-8.4	26.48	3.41e-17	1129	30.03	5	contig01416	1	PF12697	406	517	PF12799	892	937	PF13516	928	977	PF13504	1016	1053	PF13516	1070	1122
-63	5.61	2.3e-63	3299	171	1	contig01417	4	PF03853	2547	2731
0	34.55	0	770	209	1	contig01419	3	PF00557	177	442
-61	17.61	1.78e-61	2078	284	1	contig01420	1	PF04258	450	815
-21	22.92	8.81e-21	938	177.79	1	contig01423	3	PF07714	334	548
-41.67	5.36	5.55e-76	6417	100.37	3	contig01425	6	PF01850	95	200	PF08772	586	666	PF01201	2671	2827
-45	29.62	1.07e-45	368	70.3	1	contig01426	5	PF00856	132	240
-56.75	18.95	1.5e-132	5156	165.26	4	contig01427	3	PF10433	2140	2698	PF03178	3002	3141	PF13898	4081	4210	PF13898	4317	4464
-32	6.32	1.16e-32	1899	119	1	contig01428	4	PF01119	91	210
-21	10.79	3.8e-21	3048	302	1	contig01429	3	PF00294	1502	1830
-58.5	5.78	4.29e-94	4670	124.35	2	contig01430	6	PF00276	411	472	PF00149	3889	4096
-30.5	12.84	1.72e-43	1823	97.37	2	contig01431	1	PF00085	1056	1157	PF13848	1265	1396
-25	49.78	1.55e-25	227	91.86	1	contig01432	2	PF13716	16	128
-34	8	2.71e-34	1812	139	1	contig01433	3	PF13716	239	383
-125	28.96	9.7e-125	1174	320	1	contig01434	5	PF02383	521	860
-46	11.65	1.99e-68	1829	53.18	2	contig01435	5	PF01423	427	478	PF01066	991	1151
-20.75	6.98	2.12e-27	9654	114.64	4	contig01436	4	PF08923	3833	3980	PF12624	4190	4322	PF06650	8750	8946	PF10351	9415	9610
-9	6.81	8.41e-09	910	58	1	contig01437	4	PF08246	239	300
-48.33	10.31	4.22e-87	6674	218.19	3	contig01438	5	PF13297	4820	4879	PF11931	4901	5092	PF00067	5574	6009
-20	10.49	3.87e-20	715	63.92	1	contig01439	2	PF00027	25	99
-34.33	21.23	4.15e-72	1823	116.93	3	contig01440	2	PF00009	562	778	PF03144	830	902	PF03143	909	1005
-38.67	13.17	1.47e-60	3387	133.46	3	contig01441	1	PF13414	382	441	PF00685	582	818	PF01694	1720	1868
-2.33	18.51	5.49e-07	1864	88.54	3	contig01442	5	PF05753	383	502	PF05753	567	693	PF07705	749	846
-11	12.13	5.35e-12	668	38.26	2	contig01445	4	PF12906	325	367	PF01753	459	496
-16	8.26	3.66e-16	545	43.09	1	contig01446	2	PF00249	303	347
-113	13.06	2.66e-113	1930	240.55	1	contig01447	2	PF00069	444	695
-13	6.2	2.64e-13	774	44.31	1	contig01448	5	PF00628	47	94
-22	14.14	1.62e-22	1075	108.98	1	contig01450	4	PF03959	251	402
-15	36.79	1.86e-15	560	62.59	2	contig01451	2	PF03144	96	160	PF04950	301	441
-15	94.59	6.94e-15	185	110.56	1	contig01455	3	PF03867	7	181
-14	91.01	1.13e-14	267	221.99	1	contig01456	3	PF15452	6	248
-28.25	18.24	1.88e-44	2807	108.21	4	contig01459	5	PF00400	340	433	PF09070	604	715	PF08324	740	1001	PF04886	1265	1308
-73	8.15	1.63e-73	2664	178	1	contig01460	1	PF01145	889	1105
-22	9.71	5.68e-22	1895	175.42	1	contig01461	1	PF07574	1671	1854
-73	20.14	6.98e-73	690	137	1	contig01462	5	PF00005	396	534
-78	27.46	2.01e-78	1107	274	1	contig01463	5	PF00664	381	684
-113	37.11	4.68e-113	997	352	1	contig01465	1	PF01266	304	673
-34	51.87	2.25e-34	428	189.55	1	contig01466	5	PF07714	132	353
-40	23.02	2.34e-40	643	131.95	1	contig01467	4	PF01025	361	508
-18.33	12.4	2.65e-19	5193	190.64	3	contig01469	3	PF01793	2689	2992	PF01755	3101	3310	PF01323	4147	4276
-42	20.95	2.35e-42	654	108	1	contig01470	4	PF00730	82	218
-82	29.07	1.27e-82	602	104.88	1	contig01471	1	PF00248	284	458
-80	6.39	7.6e-80	2409	124.82	1	contig01472	4	PF00227	211	364
-42	33.21	1.68e-42	271	55.48	1	contig01473	2	PF03704	70	159
-40.5	10.37	2.7e-46	4351	129.4	2	contig01474	1	PF12569	20	260	PF08449	2730	2939
-13	12.33	8.31e-13	730	75	1	contig01475	2	PF01416	319	408
-37	26.09	2.71e-37	920	225.88	1	contig01476	6	PF08423	648	887
0	10.51	0	3149	274.59	1	contig01477	6	PF00464	2171	2501
-62.33	8.97	1.43e-106	6625	139.36	3	contig01480	1	PF00443	1466	1849	PF01987	3961	4025	PF01694	5552	5696
-177	39.37	1.63e-177	927	334.74	1	contig01481	6	PF06068	84	448
-25	13.46	1.4e-25	1776	131.62	1	contig01482	5	PF05090	164	402
-33	5.49	5.85e-33	3531	175.05	1	contig01484	1	PF00566	1797	1990
-17	10.58	7.91e-19	2419	121.39	2	contig01485	5	PF08718	429	571	PF01152	2128	2240
-43	50.9	2.27e-43	277	134.33	1	contig01486	2	PF08534	39	179
-15	34.48	8.89e-15	232	42.95	1	contig01487	5	PF08718	2	81
-36.33	29.2	5.92e-71	3230	275.33	3	contig01490	2	PF05761	205	497	PF01412	1528	1640	PF15258	1853	2389
-29	12.25	3.89e-29	2171	253	1	contig01492	6	PF13379	1171	1436
-34	4.96	1.05e-34	3667	177	1	contig01493	4	PF11891	704	885
-51	23.03	7.98e-51	1090	215.76	1	contig01494	1	PF00248	357	607
-124	14.48	3.59e-124	2803	365.49	1	contig01495	4	PF01593	932	1337
-21	7.19	9.19e-21	3548	254	1	contig01498	2	PF01501	2001	2255
-15.67	34.64	3.1e-20	407	27.7	3	contig01499	6	PF00226	179	215	PF00684	286	340	PF01556	343	391
-27	19.56	1.17e-27	1263	241	1	contig01500	6	PF05705	799	1045
-69	7.66	2.21e-69	2480	186.08	1	contig01502	6	PF00009	88	277
-9	6.53	3.74e-09	505	29.43	1	contig01503	4	PF00627	328	360
-84	53.88	2.2e-84	258	132	1	contig01504	3	PF00252	5	143
-83	11.07	1.34e-83	3957	434	1	contig01505	4	PF05577	3479	3916
-39	48.48	4.62e-39	396	164	1	contig01506	4	PF12695	79	270
-27	21.2	6.28e-27	1434	229.89	1	contig01507	5	PF06990	186	489
-53	19.68	9.67e-53	930	179	1	contig01508	1	PF02816	661	843
-13	101.75	1.77e-26	171	58.03	2	contig01509	2	PF12796	11	142	PF13637	130	171
-14	19.05	2.3e-14	462	37.78	1	contig01510	1	PF08123	206	293
-13	22.74	2.81e-15	1319	99.63	2	contig01511	4	PF03595	671	872	PF01814	937	1034
-26	12.01	5.17e-26	1149	65.9	1	contig01512	5	PF08637	188	325
-20	9.18	5.08e-20	1732	117.04	1	contig01513	1	PF02931	984	1142
-15.5	54.66	3.06e-23	547	143	2	contig01514	6	PF13360	188	434	PF13415	482	533
-17	56.93	8.95e-25	548	143	2	contig01516	4	PF13415	232	285	PF13360	262	519
-17	49.4	1.82e-37	749	88.01	4	contig01517	4	PF14312	416	457	PF13360	441	674	PF13415	658	709	PF14312	696	737
-20.67	38.73	6.07e-40	865	106.22	3	contig01518	6	PF14312	107	146	PF13360	145	387	PF13415	404	455
-53	11.21	1.99e-53	803	47.37	1	contig01524	1	PF04851	325	414
-29.5	20.38	6.66e-92	4009	166.99	4	contig01525	4	PF14938	1489	1628	PF13424	1771	1849	PF13424	1879	1953	PF10345	2665	3187
-52	5.53	2.79e-52	2604	128.8	1	contig01527	1	PF00504	177	320
-57	22.42	1.03e-104	2774	293.1	2	contig01528	6	PF13472	269	441	PF00450	2275	2723
-30	38.96	1.93e-30	634	234.65	1	contig01529	4	PF01697	315	561
-15.5	26.07	4.28e-21	3203	380	2	contig01531	2	PF05802	651	977	PF14092	965	1472
-15	26.29	8.6e-15	795	184	1	contig01532	4	PF13460	568	776
-41.5	14.45	5.56e-64	2657	77.09	2	contig01533	5	PF02460	42	316	PF01746	2368	2476
-30	27.2	2.37e-30	1070	104.42	1	contig01534	6	PF02460	563	853
-28	8.34	7.33e-28	2674	151.61	1	contig01535	2	PF00962	1994	2216
-27	12.2	4.49e-29	1344	51.84	2	contig01537	4	PF02358	133	235	PF00280	1024	1084
-67	27.02	7.4e-67	903	125.6	1	contig01538	6	PF00982	361	604
-51	40.37	3.93e-51	592	232.2	1	contig01539	2	PF10275	203	441
-41	11.27	6.64e-51	5042	280.5	2	contig01540	4	PF05050	866	1044	PF10037	4334	4722
0	20.38	0	1663	208.19	1	contig01541	5	PF01411	430	768
-133	8.88	1.09e-133	3220	273	1	contig01542	4	PF02353	2322	2607
-44.5	65.54	2.7e-52	267	79.48	2	contig01543	2	PF00679	1	68	PF06421	70	176
-107	10.36	5.06e-107	3484	307	1	contig01544	4	PF00850	3019	3379
-10	8.06	2.55e-10	744	15.13	1	contig01548	6	PF07103	1	60
-40.67	31.03	1.53e-53	1763	157.13	3	contig01549	5	PF13500	988	1206	PF07085	1215	1343	PF07103	1551	1749
-21	17.92	1.6e-21	346	45.22	1	contig01551	3	PF12861	178	239
-106	26.81	1.02e-106	496	126.35	1	contig01552	4	PF00179	251	383
-30	30.89	4.38e-42	777	74.62	2	contig01554	1	PF01636	1	48	PF00069	97	288
-13	17.5	6.58e-18	857	62.85	2	contig01555	5	PF03134	256	316	PF03134	360	448
-25	14.68	1.64e-25	436	63	1	contig01556	2	PF00226	267	330
-33	9.32	7.72e-33	1770	129.64	1	contig01557	3	PF14308	1	165
-13	28.06	1.1e-13	278	72.43	1	contig01558	1	PF00439	155	232
-24	4.25	2.16e-24	4115	173	1	contig01561	4	PF03357	1701	1875
-17.5	28.03	4.37e-22	528	60	2	contig01562	1	PF00137	124	186	PF00137	245	329
-35	20.78	3.49e-35	1054	201.52	1	contig01563	3	PF09749	43	261
-12	4.48	2.86e-12	826	33.39	1	contig01564	1	PF08263	751	787
-13	58.15	1.28e-13	184	94.62	1	contig01565	2	PF03382	8	114
-17	19.93	3.41e-17	612	103	1	contig01566	6	PF13564	118	239
-16	9.94	9.32e-16	936	68.1	1	contig01567	6	PF13673	423	515
-10	1.45	1.4e-10	2414	16.33	1	contig01568	4	PF00575	481	515
-35	11.13	7.9e-35	1536	146	1	contig01569	3	PF04051	1101	1271
-12	4.24	2.13e-12	1133	47	1	contig01570	4	PF00249	736	783
-29	9.14	1.63e-29	2625	182	1	contig01572	5	PF06206	337	576
-31.5	10.9	1.82e-58	2322	118	2	contig01575	4	PF00560	78	114	PF01633	792	1007
-14	39.49	6.96e-17	428	82	2	contig01576	4	PF12799	90	135	PF03382	281	403
-28	11.88	4.58e-28	1027	113.62	1	contig01578	6	PF00293	365	486
-21	5.97	1.39e-21	2611	140	1	contig01579	3	PF13373	219	374
-8	22.17	3.16e-10	1908	104.32	3	contig01580	6	PF06743	500	588	PF12700	1065	1250	PF00529	1234	1381
-24.5	12.91	1.02e-41	3082	186.8	2	contig01581	2	PF03097	1722	2084	PF00627	2510	2544
-41	13.66	5.14e-41	1325	164	1	contig01583	2	PF13890	891	1071
-31	42.58	4.68e-31	357	84.32	1	contig01584	5	PF02714	69	220
-21.5	53.1	2.5e-33	452	96.18	2	contig01585	6	PF13967	73	232	PF14703	283	362
-17	26.63	7.74e-19	507	63	2	contig01588	2	PF03457	156	223	PF03457	230	296
-38	8.93	2.89e-38	3091	168.9	1	contig01591	1	PF01593	1021	1296
-31	5.74	2.58e-31	4143	235	1	contig01592	4	PF06966	3600	3837
-31	18.71	1.34e-31	1144	179	1	contig01593	1	PF02816	63	276
-14	20.83	5.83e-14	312	20.61	1	contig01594	4	PF08123	121	185
-21	17.87	5.89e-21	912	149	1	contig01596	2	PF08389	162	324
-39	17.57	1.25e-39	1673	212	1	contig01598	6	PF12697	373	666
-23	28.44	4.28e-23	225	8.87	1	contig01599	6	PF00171	114	177
-52.5	35.24	2.92e-74	1623	266.24	2	contig01600	4	PF13847	499	635	PF01490	1101	1535
-4	39.1	5.04e-08	555	86.71	2	contig01601	4	PF12895	183	258	PF09976	415	555
-48	17.16	2.63e-48	1148	122.43	1	contig01602	1	PF14234	41	237
-39	65.29	4.77e-39	170	56.78	1	contig01603	4	PF02230	1	111
-25	32.68	5.64e-25	921	197	1	contig01604	2	PF09353	313	613
-52	47.99	2.72e-53	623	124.64	2	contig01605	1	PF14671	20	198	PF00782	289	408
-33	11.37	1.42e-33	1662	179.5	1	contig01606	6	PF13386	341	529
-45.67	32.58	7.01e-72	4055	234.38	3	contig01608	3	PF04869	592	835	PF02463	951	1731	PF01263	3129	3424
-13	7.45	1.94e-13	2563	142.5	1	contig01609	3	PF10637	400	590
-45.67	13.53	6.17e-51	5018	204.83	3	contig01613	1	PF08240	1269	1430	PF13602	1469	1594	PF03097	1743	2133
-28	14.97	9.76e-28	795	118	1	contig01614	5	PF14226	603	721
-16.5	17.02	2.15e-17	2197	130.48	2	contig01615	6	PF06990	91	371	PF01529	1136	1228
-19	11.26	7.64e-19	924	30.73	1	contig01616	6	PF13651	586	689
-48	6.67	2.97e-48	3480	221	1	contig01618	6	PF00089	2629	2860
-67.5	34.19	2.69e-110	857	135.9	2	contig01619	4	PF02885	20	80	PF00591	93	324
-24	5.79	3.41e-24	1002	50.97	1	contig01620	1	PF00313	641	698
-56	14.17	4.07e-56	988	139	1	contig01621	1	PF03870	846	985
-43	54.57	1.02e-43	438	204	1	contig01622	4	PF00149	165	403
-49	39.64	3.5e-49	560	161	1	contig01623	3	PF00849	188	409
-49	41.15	5.35e-49	593	204	1	contig01624	5	PF00149	139	382
-22.5	56.23	4.74e-45	779	184.6	2	contig01625	6	PF08433	308	519	PF00149	522	747
-34	21.61	7.25e-40	1314	136.5	2	contig01627	2	PF00226	455	517	PF14308	615	835
-23	20.12	1.08e-73	2386	96.67	4	contig01628	4	PF00501	267	597	PF13193	584	660	PF00550	836	880	PF14602	1367	1393
-12	9.54	8.22e-12	367	28.49	1	contig01631	3	PF12799	60	94
-67.5	30.24	5.49e-126	883	106.47	2	contig01632	4	PF01116	338	361	PF01116	552	794
-19.5	26.09	3.3e-20	1353	136.46	2	contig01633	6	PF03629	213	414	PF15310	573	723
-17	19.79	3.45e-22	1127	66.38	3	contig01634	4	PF03382	66	182	PF12799	204	260	PF12799	274	322
-154	16.35	4.12e-154	2312	373	1	contig01635	6	PF01238	556	933
-8	16.32	8.71e-16	925	29.67	3	contig01636	2	PF00560	204	247	PF00560	330	368	PF12799	358	425
-49	15.67	2.72e-49	989	134	1	contig01637	6	PF01529	203	357
-36.5	26.86	6.33e-58	618	63.41	2	contig01638	4	PF03382	349	459	PF03382	467	521
-62.5	12.74	2.72e-99	2434	150.63	2	contig01641	4	PF00226	94	157	PF00348	1274	1519
-51.5	29.95	4.31e-66	1359	171	2	contig01642	3	PF13439	681	907	PF00534	929	1108
-33.75	41.48	0	1842	146.92	4	contig01643	6	PF02786	57	251	PF02785	285	391	PF08326	1143	1224	PF01039	1329	1708
-51	21.82	2.58e-51	1586	340	1	contig01644	6	PF14027	589	934
-74.67	20.46	8.28e-125	3534	176.66	3	contig01645	2	PF00685	1501	1609	PF05470	2805	3279	PF01399	3288	3426
-21.75	24.72	0	5947	265.48	4	contig01648	6	PF02373	544	637	PF00063	1995	2753	PF01442	2979	3421	PF00685	5467	5640
-11	4.7	4.32e-11	3402	101.19	1	contig01649	3	PF03567	678	837
-30	21.64	2.97e-30	305	63	1	contig01652	5	PF00226	130	195
-23	15.22	8.96e-23	552	73.5	1	contig01653	1	PF00447	302	385
-17.5	27.58	8.77e-29	689	27.37	2	contig01654	6	PF00400	366	430	PF04762	407	531
-27	2.59	1.69e-27	5873	146	1	contig01655	2	PF07200	3174	3325
-63	22.09	6.68e-101	1322	138.47	2	contig01656	1	PF01557	199	402	PF00736	1017	1104
-16.5	16	2.69e-21	1637	89.22	2	contig01658	4	PF13536	492	594	PF00892	626	784
-16	34.74	4.34e-16	426	137	1	contig01659	5	PF00892	208	355
-32	14.63	6.64e-32	909	131.03	1	contig01661	2	PF03652	24	156
-42	23.63	2.04e-59	1663	126.25	2	contig01662	3	PF05277	479	606	PF05277	808	1072
-25.67	18.02	2.58e-58	1992	101.61	3	contig01663	6	PF00041	256	322	PF00149	349	585	PF14008	600	654
-19	3.45	1.62e-19	1217	33.92	1	contig01664	4	PF00628	1128	1169
-10	10.13	2.54e-10	1076	45.35	1	contig01665	1	PF10291	329	437
-15	7.9	3.65e-15	1126	63.37	1	contig01666	3	PF08854	18	106
-82	24.42	4.6e-82	1343	232.87	1	contig01668	6	PF00171	238	565
-99	9.42	6e-99	2697	219	1	contig01669	6	PF00112	2382	2635
-32	12.48	1.29e-32	1603	181.82	1	contig01670	6	PF03731	1296	1495
-41	15.45	5.64e-41	1042	104.52	1	contig01671	5	PF00656	283	443
-21	5.86	2.21e-21	3072	155.02	1	contig01673	5	PF01852	178	357
-74	12.8	2.82e-74	1703	212	1	contig01675	1	PF00326	293	510
-63	20.81	1.14e-63	1091	221	1	contig01676	4	PF00089	104	330
-52	9	3.17e-52	3877	336	1	contig01677	6	PF05028	1951	2299
-63	7.81	8.81e-63	2522	187	1	contig01678	1	PF01812	146	342
-91	27.19	1.16e-94	1747	231	2	contig01679	6	PF00928	425	688	PF01351	1376	1586
-41	5.13	9.29e-41	4716	212	1	contig01680	6	PF12697	2336	2577
-32.5	13.69	1.24e-53	2797	172.42	2	contig01681	3	PF12933	3	267	PF03171	2565	2682
-28	9.01	1.07e-28	2164	185.49	1	contig01682	5	PF08123	571	765
0	7.15	0	4644	317	1	contig01683	1	PF00490	4265	4596
-16.5	4.54	5.86e-24	13141	110.76	4	contig01684	1	PF00342	139	390	PF06239	4561	4761	PF04117	10307	10372	PF00076	12762	12838
-56	14.17	1.03e-56	1764	160.67	1	contig01685	2	PF00860	1262	1511
-39	10.4	2.52e-39	1654	153	1	contig01686	4	PF04031	66	237
-15.5	11.64	1.17e-22	1856	87	2	contig01689	6	PF13417	1557	1649	PF14497	1648	1770
-37	17.14	4.72e-37	1015	101.94	1	contig01690	6	PF03982	268	441
-9	18.45	5.56e-09	656	69.06	1	contig01691	6	PF12697	491	611
-24.5	8.41	1.8e-70	11544	231.87	4	contig01692	3	PF01490	4374	4788	PF14073	6214	6395	PF05700	6402	6598	PF14988	6897	7073
-49.5	16.85	7.44e-79	1436	87.18	2	contig01693	5	PF04511	84	156	PF00106	1101	1269
-14	15.59	1.9e-14	1219	94.5	1	contig01694	6	PF06728	713	902
-10	27.96	7.7e-14	1556	102.3	4	contig01695	6	PF00169	350	447	PF00373	353	466	PF00373	632	757	PF00169	659	755
-46.5	23.86	1.19e-70	1840	194.72	2	contig01696	3	PF11397	359	667	PF08144	1690	1819
-26.5	29.2	1.32e-27	1291	160.74	2	contig01697	4	PF04928	811	1047	PF01909	824	963
-52.5	17.41	0	3521	273.42	2	contig01702	5	PF00501	684	1078	PF00685	2179	2396
-29	8.5	6.3e-29	2071	152.59	1	contig01703	5	PF02431	1291	1466
-11	29.05	2.25e-11	981	238	1	contig01704	6	PF00003	362	646
-24	26.97	1.2e-28	1242	110.97	2	contig01706	1	PF06813	488	703	PF03209	865	983
-37	23.44	2.13e-37	913	171.52	1	contig01707	3	PF00685	84	297
-49	24	3.07e-49	1129	171.19	1	contig01708	3	PF05602	59	329
-14.4	29.53	2.42e-30	2381	124.16	5	contig01709	4	PF06027	652	975	PF08447	1270	1357	PF00989	1385	1498	PF00512	1531	1622	PF13581	1637	1721
-21	44.38	2.02e-21	365	154	1	contig01710	2	PF13015	129	290
-10	7.07	1.4e-10	1599	61.39	1	contig01711	6	PF02190	1338	1450
-68	35.26	2.25e-68	397	139	1	contig01712	5	PF11371	20	159
-88.8	18.91	6.12e-111	6006	207.44	5	contig01713	2	PF01546	1869	2086	PF07687	1881	1985	PF00795	2589	2752	PF02897	3769	4201	PF00326	4285	4500
-156	21.61	2.69e-156	2341	378.19	1	contig01714	2	PF00063	1	506
-33.5	7.5	5.16e-62	6744	107.82	4	contig01715	4	PF08240	4146	4261	PF13602	4310	4459	PF13489	5543	5634	PF06962	5655	5802
-21	35.15	2.59e-21	441	143	1	contig01716	3	PF03208	149	303
-49.5	14.86	5.22e-51	1480	63.87	2	contig01717	1	PF00271	1190	1262	PF13234	1315	1461
-12	10.65	2.08e-12	1615	116.47	1	contig01718	2	PF00487	767	938
-22.5	40.47	1.64e-26	845	118.32	2	contig01719	6	PF06813	78	302	PF03209	439	555
-25	28.23	3.26e-25	705	131.13	1	contig01720	2	PF00294	46	244
-11	19.88	8.14e-11	493	42.5	1	contig01721	2	PF11935	256	353
-48	5.74	4.14e-48	3587	186	1	contig01722	1	PF12295	605	810
-47	17.68	1.99e-47	1414	236.74	1	contig01723	1	PF00069	226	475
-43	6.12	9.22e-43	3074	176	1	contig01724	4	PF00270	1254	1441
-5.75	29.69	5.18e-09	906	48.41	4	contig01725	1	PF13432	189	252	PF13428	325	366	PF14559	439	502	PF05843	494	592
-46	8.52	2.11e-46	4155	329.78	1	contig01726	2	PF04100	1465	1818
-13	3.27	8.12e-13	3521	109.3	1	contig01727	1	PF13474	2337	2451
-29	28.01	1.4e-51	2174	86.24	5	contig01730	2	PF00580	620	796	PF04127	1294	1357	PF04127	1449	1587	PF13452	1780	1894	PF01575	1992	2105
-50	11.91	7.75e-50	1243	92.81	1	contig01731	6	PF01940	428	575
-22	59.86	1.08e-22	294	97	1	contig01732	4	PF00153	109	284
-18	20	2.74e-18	210	10.96	1	contig01733	3	PF00504	165	206
-48	3.09	8.13e-48	5410	156	1	contig01734	4	PF02421	2854	3020
-67	20.92	7.59e-97	1018	93.53	2	contig01736	4	PF00044	1	56	PF02800	61	217
-98.5	74.14	2.73e-141	495	163.4	2	contig01737	4	PF00121	115	389	PF00044	403	494
-43	34.32	1.44e-43	236	64.96	1	contig01738	3	PF00044	155	235
-67	30.15	3.39e-100	786	108.05	2	contig01739	2	PF02800	1	154	PF00013	528	610
-48.33	12.87	1.54e-77	3814	130.52	3	contig01740	5	PF06644	495	681	PF11496	2624	2867	PF00571	3598	3657
-9	10.98	1.11e-09	246	24.3	1	contig01743	1	PF00641	169	195
-28	2.86	4.42e-28	5935	109.89	1	contig01744	1	PF02636	1579	1748
-12	15.63	7.46e-12	1715	144.52	1	contig01745	5	PF02995	99	366
-50	32.14	1.31e-50	896	166.89	1	contig01746	4	PF02995	606	893
-21.67	74.26	2.05e-32	575	108.83	3	contig01747	3	PF11721	13	154	PF01833	256	341	PF07995	370	568
-43.25	30.65	2.44e-90	2349	144.27	4	contig01748	6	PF04851	470	748	PF13920	956	1001	PF00271	1064	1151	PF00291	1814	2120
-69.5	25.97	7.29e-71	1798	217.22	2	contig01749	3	PF05013	393	594	PF03480	1328	1592
-102	38.57	8.89e-102	503	109.09	1	contig01750	2	PF00120	1	194
-109	47.02	7.28e-109	436	115.45	1	contig01751	3	PF00465	230	434
-53	28.49	6.71e-53	372	54.02	1	contig01752	1	PF10563	267	372
-37	34.83	4.05e-37	267	41.58	1	contig01753	2	PF10563	1	93
-124	31.19	2.64e-124	1074	283	1	contig01754	3	PF13416	340	674
-87.33	38.22	1.03e-142	1486	182.27	3	contig01755	2	PF13476	412	615	PF08402	668	732	PF02733	1115	1413
-5.5	31.1	0	1312	184.01	2	contig01756	2	PF13403	112	172	PF13458	363	709
-84	84.56	4.46e-84	298	236.96	1	contig01757	3	PF02653	44	295
-37	43.21	1.23e-37	361	137	1	contig01758	3	PF00005	157	312
-21.5	33.88	4.27e-36	487	79.02	2	contig01759	2	PF12399	4	25	PF00005	50	192
-17	73.78	6.66e-17	694	394.8	1	contig01761	4	PF10565	56	567
-27.5	11.25	9.96e-40	2053	73	2	contig01762	2	PF03412	1798	1909	PF00664	1934	2052
-76	24.03	3.17e-82	1927	134.29	2	contig01763	3	PF00529	500	763	PF01135	990	1188
-113	28.75	3.24e-137	1339	121.4	2	contig01764	6	PF01656	740	974	PF07685	1019	1168
-150	27.53	2.85e-150	810	134.04	1	contig01765	1	PF00266	533	755
-66	87.92	1.24e-66	207	91.25	1	contig01766	6	PF00155	24	205
-26.5	54.81	7.7e-31	270	54.67	2	contig01767	5	PF08264	1	83	PF10458	140	204
-11.5	86.65	0	869	310.95	2	contig01768	4	PF00133	63	760	PF08264	809	863
-19	52.28	1.82e-19	197	83.54	1	contig01769	5	PF06163	91	193
-87.5	54.47	3.71e-131	771	143.49	2	contig01770	1	PF01315	318	427	PF02738	455	764
-56	39.02	1.91e-56	328	30.17	1	contig01771	3	PF02738	2	129
-113	36.38	1.71e-113	525	127.11	1	contig01772	4	PF02219	335	525
-111	31.73	8.56e-111	602	134.12	1	contig01773	2	PF00459	1	191
-12	53.62	9.86e-12	621	117.47	1	contig01774	1	PF11996	267	599
-30	8.25	8.1e-30	1722	135	1	contig01775	2	PF01252	979	1120
-60.67	41.7	1.7e-119	1223	159.65	3	contig01777	1	PF03412	628	743	PF00664	765	1029	PF00005	1085	1213
-30	8.43	8.39e-37	1411	53.11	2	contig01778	6	PF12802	154	197	PF01037	215	289
0	77.18	0	907	323.34	2	contig01779	1	PF01619	1	280	PF00171	359	778
-72	22.7	3.98e-72	696	150	1	contig01780	2	PF01694	98	255
-86	49.14	2.24e-86	291	52.3	1	contig01781	4	PF09334	148	290
-24	50	1.29e-24	380	79.87	1	contig01782	4	PF00083	80	269
0	71.59	0	454	292	1	contig01783	3	PF00248	94	418
-35	26.99	6.33e-35	478	121.47	1	contig01784	2	PF00892	335	463
-21	33.23	3.11e-21	325	89.04	1	contig01785	6	PF00293	20	127
-18	30.15	1.13e-21	335	38.27	2	contig01786	1	PF12763	236	308	PF13405	295	322
-46	63.74	4.56e-46	262	150.75	1	contig01787	2	PF07638	95	261
-44	12.19	5.89e-44	1583	178	1	contig01788	1	PF13419	933	1125
-7	67.51	0	711	182.13	2	contig01789	3	PF06253	1	410	PF07700	491	560
-65.5	39.86	7.99e-119	592	95.95	2	contig01790	3	PF09371	269	460	PF14639	549	592
-23	4.3	5.57e-23	3302	127.62	1	contig01791	3	PF09250	1516	1657
-50.33	49.33	4.69e-79	673	57.08	3	contig01794	5	PF03320	1	109	PF01368	207	363	PF02272	506	571
-102	67.07	2.81e-102	249	90.26	1	contig01795	4	PF03320	75	241
-53.67	32.45	9.92e-93	1094	115.01	3	contig01796	5	PF00196	301	356	PF03447	777	897	PF00742	905	1082
-55.5	29.32	9.53e-62	764	100.17	2	contig01797	5	PF02678	313	414	PF05726	470	591
-64.6	22.49	3.29e-125	2868	120.41	5	contig01798	1	PF02812	1099	1226	PF00208	1246	1507	PF01807	1987	2087	PF08275	2110	2238	PF13662	2248	2272
-49	13.84	5.48e-49	1308	180	1	contig01799	5	PF08659	328	508
-11	19.6	7.17e-11	2020	236.17	1	contig01800	4	PF10565	665	1060
-56	47.75	1.46e-56	289	80.02	1	contig01801	1	PF01497	5	142
-106	14.34	2.5e-106	2085	288.39	1	contig01802	4	PF05159	101	399
-45	29.92	9.15e-45	518	121.95	1	contig01803	2	PF00753	358	512
-124	38.27	1.31e-147	1863	298.27	2	contig01804	6	PF00171	1	227	PF02028	609	1094
-46	80.84	1.93e-105	830	127.65	4	contig01805	4	PF12697	16	192	PF00126	244	299	PF03466	326	521	PF00171	588	829
-64	30.84	6.55e-112	882	123.62	2	contig01806	4	PF01078	360	553	PF13335	579	656
0	25.43	0	1644	387.41	1	contig01807	3	PF01593	3	420
-90	67.59	2.39e-90	324	188.82	1	contig01808	3	PF00348	104	322
-131	23.93	1.71e-131	1074	243.72	1	contig01809	3	PF00142	690	946
-60	45.52	2.32e-60	859	383.16	1	contig01810	3	PF00148	27	417
-78	59.44	4.4e-130	1112	143.28	4	contig01811	2	PF05398	99	172	PF00124	406	643	PF00124	703	959	PF02276	1021	1112
-11	60.73	6.75e-11	820	373.5	1	contig01812	4	PF10565	17	514
-103	26.72	5.2e-108	2500	328.5	2	contig01813	4	PF03209	64	470	PF12291	1660	1920
-149	27.74	5.12e-149	941	251.37	1	contig01814	5	PF00142	507	767
-78	47.05	5.65e-137	933	217.03	2	contig01816	5	PF00148	66	459	PF08369	528	572
-135	81.54	8.55e-135	390	253.44	1	contig01817	6	PF00148	54	371
-64	11.77	7.51e-64	1147	131.12	1	contig01818	4	PF07284	1013	1147
-43	72.91	2.52e-43	251	132.89	1	contig01819	1	PF01040	1	183
-38	98.41	5.26e-38	251	152.14	1	contig01820	3	PF03209	2	248
-66	32.71	3.72e-111	1330	166.71	2	contig01821	2	PF03209	1	90	PF05834	116	460
-177	25.2	1.83e-177	1599	397.09	1	contig01822	5	PF01970	457	859
-27	44.85	6.13e-35	553	114.47	2	contig01823	1	PF00126	140	198	PF03466	225	413
-23	38.15	1.1e-23	249	77.14	1	contig01824	1	PF02746	142	236
-116	19.25	2.1e-116	1444	270	1	contig01825	5	PF05681	736	1013
-59	21.27	1.98e-59	1232	260.02	1	contig01826	3	PF00069	534	795
-70	33.09	5.91e-70	689	210	1	contig01827	1	PF13672	202	429
-30	41.34	3.47e-30	508	168	1	contig01829	2	PF00350	4	213
-29	12.22	1.82e-29	1260	141.17	1	contig01830	3	PF00350	91	244
-46	16.89	1.47e-46	1054	175.05	1	contig01831	4	PF00765	836	1013
-38	56.22	1.8e-62	651	176.67	2	contig01832	1	PF07992	240	521	PF00070	385	468
-38	87.64	1.16e-56	267	99.79	2	contig01833	3	PF00586	4	67	PF02769	93	262
-62.5	51.06	2.13e-75	517	121.5	2	contig01834	4	PF00581	186	296	PF13207	313	465
-17	68.34	5.13e-17	199	46.36	1	contig01835	1	PF00909	55	190
-54	39.81	6.24e-54	618	151.67	1	contig01836	1	PF00909	1	246
-48.67	75.03	1.25e-88	733	142.37	3	contig01837	3	PF00155	1	177	PF03480	262	543	PF04290	641	731
-139	39.11	1.46e-139	1056	410.02	1	contig01838	1	PF06808	75	487
-20	56.84	0	1316	160.32	3	contig01839	5	PF13533	393	451	PF13437	504	616	PF00873	737	1312
-33	29.86	1.82e-45	700	75.71	2	contig01840	4	PF01614	14	139	PF13485	610	692
0	45.92	0	1420	526	1	contig01841	3	PF01274	186	837
-69.67	23.09	5.23e-141	2690	181.86	3	contig01842	1	PF05544	670	994	PF01136	2363	2580	PF05940	2613	2690
-39	99.59	1.63e-39	242	158.69	1	contig01843	3	PF05940	1	241
-75.5	46.97	1.31e-116	1173	268.28	2	contig01844	3	PF07298	73	284	PF07690	643	981
-11	16.15	6.98e-11	2254	296	1	contig01845	6	PF04484	204	567
-66	22.48	8.88e-83	1686	188	2	contig01846	1	PF02665	100	320	PF10649	1464	1621
-18	5.56	3.43e-18	1241	62.64	1	contig01847	3	PF05036	1171	1239
-88	26.73	1.1e-88	707	185	1	contig01848	1	PF02223	410	598
-89.5	54.42	5.44e-138	599	140.79	2	contig01849	1	PF13177	6	80	PF01026	263	513
-64	13.79	1.79e-64	1073	108.98	1	contig01850	3	PF12706	1	148
-20.5	38.49	4.65e-28	1408	152.3	2	contig01852	5	PF11996	443	814	PF00094	1138	1307
-6.5	57.9	1.15e-07	677	77.08	4	contig01853	3	PF13750	71	214	PF13750	313	446	PF13754	491	547	PF13754	594	650
-34.5	57.38	2.54e-56	1084	236.89	2	contig01854	1	PF05895	29	435	PF07277	602	816
-9	77.42	1.59e-09	217	150.13	1	contig01855	2	PF02321	17	184
-54.5	86.56	3.45e-58	305	86.37	2	contig01856	2	PF00664	2	160	PF00005	192	296
-31	76.43	2.78e-39	280	69.71	2	contig01857	3	PF03412	29	147	PF00664	174	268
-84	52.77	3.27e-84	578	80	1	contig01858	2	PF00529	196	500
-21	63.24	3.73e-21	185	109	1	contig01859	5	PF08240	49	165
-63	64.29	3.44e-63	322	202.12	1	contig01860	5	PF12697	86	292
-70	48.56	2.28e-70	381	120.94	1	contig01861	5	PF03096	194	378
-115	26.84	2.97e-115	1088	290.01	1	contig01862	5	PF00291	632	923
-146	11.8	3.01e-146	2009	234	1	contig01863	2	PF13561	1340	1576
-46	22.69	3.53e-46	401	86.26	1	contig01864	6	PF13704	124	214
-52.67	49.24	2.74e-105	662	104.08	3	contig01865	1	PF04055	92	266	PF01938	319	378	PF00691	565	655
-125	47.44	3.78e-125	430	203	1	contig01866	3	PF02562	188	391
-52	21.25	9.91e-52	607	128	1	contig01867	2	PF02130	86	214
-115	27.2	9.14e-115	1287	309.34	1	contig01868	3	PF01941	482	831
-69.5	52.4	1.01e-101	603	157	2	contig01869	6	PF01546	388	595	PF07687	493	600
-7.29	38.34	1.23e-14	1111	39.32	7	contig01870	2	PF12245	42	92	PF13754	128	184	PF13754	227	280	PF13754	327	382	PF12733	378	474	PF13754	526	580	PF13754	624	679
-80.67	19.43	5.51e-89	2836	172.35	3	contig01872	5	PF11150	102	323	PF00881	1250	1436	PF02580	1660	1801
-120	41.11	4.29e-120	793	320.11	1	contig01873	5	PF05816	467	792
-82	32.44	3.94e-82	521	161	1	contig01874	4	PF00849	33	201
-82	26.17	2.79e-82	749	163	1	contig01875	4	PF13483	537	732
-5.5	57.22	0	533	96.94	2	contig01876	3	PF01425	1	270	PF05901	498	532
-75	14.07	1.15e-75	1045	143	1	contig01877	5	PF09424	320	466
-36.5	13.36	5.1e-49	3151	178.42	2	contig01878	6	PF06163	511	608	PF00266	1036	1358
-118	25.34	1.49e-118	813	173.92	1	contig01879	4	PF00809	287	492
-39	30.54	8.9e-39	239	12.51	1	contig01880	5	PF00115	1	73
-147	99.14	6.31e-147	233	125.26	1	contig01881	4	PF00115	1	231
-79	47.7	1.79e-79	348	64.69	1	contig01882	6	PF00115	182	347
-32	15.29	6.22e-32	628	62.69	1	contig01883	1	PF10067	75	170
-58	11.9	1.24e-58	1487	160	1	contig01885	5	PF13535	1120	1296
-22	23.1	2.35e-22	619	118.89	1	contig01886	2	PF00589	107	249
-39.5	32.9	1.51e-59	927	144	2	contig01887	6	PF01930	18	188	PF11074	281	414
-56.5	88.55	0	559	156	2	contig01888	2	PF00389	161	475	PF02826	266	445
-132	58.16	1.79e-132	478	150.95	1	contig01889	2	PF01019	6	283
-59	81.89	3.59e-98	359	122.98	2	contig01890	2	PF01571	35	254	PF08669	278	351
-69	22.4	1.22e-69	875	188.31	1	contig01891	4	PF06080	125	320
-155	21.28	9.88e-155	1358	276.56	1	contig01892	5	PF02608	272	560
-66	59.52	6.31e-116	578	133.21	2	contig01893	4	PF09818	71	155	PF02653	279	537
-49	54.44	0	913	174.86	2	contig01894	3	PF02811	343	560	PF07733	634	912
-104.67	16.78	1.63e-150	4767	244.22	3	contig01895	2	PF13393	716	1057	PF03129	1076	1181	PF00496	4286	4637
-70.25	48.04	5.09e-132	1047	100.98	4	contig01896	1	PF00528	87	298	PF00005	643	794	PF10995	771	843	PF08352	838	903
-131	37.91	2.75e-131	1224	420.5	1	contig01897	2	PF01019	261	724
-68.5	58.82	1.9e-166	2460	349.9	4	contig01898	2	PF05145	42	357	PF06808	941	1374	PF04186	1365	1451	PF15273	1783	2392
-12.5	86.24	8.47e-13	218	28.15	2	contig01899	4	PF05738	1	59	PF11996	89	217
-17	20.18	2.36e-22	1516	83.23	3	contig01900	1	PF07695	827	1010	PF07730	1064	1117	PF02518	1151	1218
-42	14.35	4.41e-42	1240	176.02	1	contig01901	2	PF06055	146	323
-96	31.37	4.2e-96	1205	377	1	contig01903	2	PF00496	573	950
-83	21.52	8.82e-83	697	137	1	contig01904	3	PF00005	512	661
-54	14.3	8.21e-54	1091	130.14	1	contig01905	4	PF04115	251	406
-95.5	39.05	5.47e-175	2548	218.73	4	contig01906	1	PF13433	1347	1707	PF02653	1754	1984	PF02653	2080	2390	PF13191	2443	2534
-30	15.55	6.53e-30	926	132	1	contig01907	1	PF01730	568	711
-34.5	20.11	0	2094	191.31	2	contig01908	2	PF00449	30	150	PF01979	164	463
-76.5	49.25	1.16e-95	930	171.26	2	contig01909	2	PF13519	230	391	PF03069	474	769
-57	26.08	4.82e-57	1323	263.91	1	contig01910	2	PF01425	2	346
-45	10.44	1.17e-45	1686	107	1	contig01911	3	PF13519	658	833
-56	21.24	3.25e-56	659	100.51	1	contig01912	1	PF00106	518	657
-29.33	38.06	3.08e-33	967	110.81	3	contig01913	2	PF07366	188	290	PF12680	327	419	PF06041	563	734
-69	18.98	3.28e-69	827	153.1	1	contig01914	2	PF09351	70	226
-72	9.86	2.88e-72	1997	183.93	1	contig01915	5	PF07859	146	342
-22	91.79	3.68e-26	195	28.64	2	contig01916	6	PF01188	12	78	PF13378	80	191
-52	26.08	1.81e-74	2370	194.04	3	contig01917	2	PF04069	445	713	PF00528	1242	1429	PF00528	1625	1785
-82.5	59.64	5.57e-149	783	123.34	2	contig01918	2	PF00171	1	267	PF12831	342	541
-29	43	1.27e-37	486	37.83	2	contig01919	1	PF12831	3	179	PF01207	453	484
-120	56.21	6.85e-160	829	200.15	2	contig01920	1	PF01207	1	246	PF01925	350	569
-80	39.34	3.83e-80	333	127.12	1	contig01921	4	PF03652	85	215
-171	42.86	1.04e-171	805	338.14	1	contig01922	1	PF01266	405	749
-32.25	56.9	4.29e-90	754	90.27	4	contig01923	3	PF13510	127	212	PF07992	327	563	PF00070	447	504	PF04324	641	688
-74.5	17.64	1.06e-114	1803	139.96	2	contig01924	2	PF01571	23	240	PF08669	247	346
0	39.38	0	2435	900.76	1	contig01925	5	PF00873	483	1441
-39	15.43	1.84e-39	1329	187.61	1	contig01926	1	PF10858	171	375
-72	36.32	1.82e-72	658	224.89	1	contig01927	2	PF00487	383	621
-74	32.71	1.49e-101	853	134.73	2	contig01928	4	PF02403	417	525	PF00587	591	760
-135	13.77	2.02e-135	1873	199.89	1	contig01929	1	PF03176	85	342
-33.33	60.27	0	1032	149.27	3	contig01930	6	PF00330	10	371	PF00330	403	533	PF00694	659	787
-75	36.69	6.57e-75	526	184.4	1	contig01931	3	PF06764	170	362
-30.5	75.75	4.66e-31	268	69.54	2	contig01932	2	PF08468	51	179	PF05175	188	261
-167	43.2	2.31e-167	662	276.34	1	contig01933	1	PF01218	352	637
-69	82.89	2.87e-69	263	161.1	1	contig01934	5	PF03279	39	256
-66	8.96	1.97e-66	2533	226	1	contig01935	2	PF11927	1869	2095
-11	38.51	3.46e-11	1218	273.24	1	contig01936	4	PF15268	5	473
-63	25.1	8e-68	1558	125.16	3	contig01937	1	PF05697	349	494	PF00254	506	595	PF05698	613	767
-78	29.73	3.2e-78	555	146	1	contig01938	1	PF04264	56	220
-16	34.45	4.59e-16	209	27.43	1	contig01939	5	PF00033	135	206
-120	27.66	1.07e-120	788	203.09	1	contig01940	2	PF13561	151	368
-87.5	59.35	1.49e-101	433	95.48	2	contig01941	2	PF00109	1	143	PF02801	152	265
-145	16.09	3.53e-145	2523	399	1	contig01942	2	PF00909	509	914
-56	4.73	9.85e-56	5329	196	1	contig01943	5	PF10186	2190	2441
-102	6.13	2.41e-102	5941	326	1	contig01944	5	PF00773	1538	1901
-38	9.21	5.34e-38	4157	298.76	1	contig01945	5	PF03219	3125	3507
-82	17.96	9.22e-82	852	64.49	1	contig01946	4	PF00155	297	449
-31.33	34.64	2.78e-67	1715	178.96	3	contig01947	1	PF00069	976	1258	PF12773	1292	1318	PF00481	1347	1630
-10	15.59	2.92e-10	885	133.17	1	contig01948	2	PF10604	45	182
-21.86	66.16	2.01e-42	662	47.7	7	contig01949	3	PF00415	3	88	PF13540	91	120	PF00415	109	198	PF13540	195	224	PF00415	212	261	PF00651	288	395	PF07707	405	448
-115	10.18	3.02e-115	4528	419	1	contig01950	5	PF00450	286	746
-42	64.83	1.85e-42	236	58.67	1	contig01951	5	PF00909	3	155
-27	55.65	3.84e-27	717	353	1	contig01953	5	PF07690	68	466
-34.5	23.04	1.85e-45	1610	181.5	2	contig01954	5	PF06041	736	922	PF01171	996	1179
-20	3.28	8.18e-20	5238	124.83	1	contig01955	6	PF04855	397	568
-34	12.31	2.88e-34	1673	200.17	1	contig01956	3	PF03407	699	904
-10	3.77	5.76e-10	2731	53.04	1	contig01957	4	PF00804	1531	1633
-50	30.08	5.9e-50	1210	299	1	contig01958	2	PF06027	196	559
-42	17.78	5.13e-57	2463	166.92	2	contig01959	5	PF01611	691	919	PF08662	1823	2031
-50	9.51	2.08e-77	5690	268	2	contig01960	3	PF02230	1076	1293	PF08007	2222	2544
0	25.26	0	2363	576.71	1	contig01961	1	PF00888	1765	2361
-45	19.85	1.78e-45	1557	280	1	contig01962	3	PF13434	812	1120
-45.5	9.72	1.09e-53	3962	186	2	contig01963	2	PF02308	1	131	PF00756	714	967
-38	20.09	6.12e-38	1623	281.15	1	contig01965	5	PF03594	1134	1459
-15	5.83	4.05e-15	3807	124.77	1	contig01966	3	PF03568	3084	3305
-60	8.67	2.92e-60	2352	182	1	contig01967	2	PF01171	185	388
-28.2	26.68	1.07e-75	2496	105.57	5	contig01968	6	PF03600	1361	1486	PF02080	1402	1458	PF03600	1608	1923	PF02080	1626	1728	PF02080	1752	1815
-50	5.95	1.49e-86	5307	121.06	2	contig01970	1	PF00654	763	1018	PF00571	1051	1110
-22	6.4	4.03e-22	2484	147.84	1	contig01971	5	PF07209	2055	2213
-12	12.92	3.85e-12	1463	139.54	1	contig01972	2	PF01501	806	994
-34	9.05	1.08e-34	2673	217	1	contig01975	1	PF13469	1397	1638
-25.5	87.75	3.38e-40	204	67.31	2	contig01976	4	PF04063	20	142	PF04064	148	203
-14	5.88	4.73e-14	680	19.51	1	contig01978	3	PF00595	264	303
-94	27.43	5.72e-94	2348	511.39	1	contig01980	1	PF02460	129	772
-74	14.4	1.1e-146	5994	264.64	3	contig01981	6	PF07714	1915	2199	PF05057	4860	5042	PF00999	5557	5951
-50	9.96	1.39e-50	1185	118	1	contig01982	6	PF12681	614	731
-43	97.22	2.06e-43	324	228.63	1	contig01983	4	PF05577	1	315
-26	24.12	1.35e-26	651	153	1	contig01984	1	PF12239	396	552
-59.5	15.97	3.06e-92	2680	157.16	2	contig01985	3	PF12239	188	342	PF00171	2300	2572
-23	16.01	3.36e-23	868	128.81	1	contig01986	4	PF01694	104	242
-33	10.41	1.02e-33	1806	159.93	1	contig01987	4	PF00089	640	827
-13	19.14	2.64e-13	418	26.34	1	contig01991	6	PF07727	335	414
-14	19.27	5.14e-14	882	160	1	contig01994	4	PF04386	1	170
-9	17.05	2.59e-21	1173	33.25	4	contig02000	4	PF00560	198	246	PF12799	263	319	PF12799	369	421	PF13516	406	446
-27	16.55	7.04e-27	1299	211	1	contig02001	1	PF05721	739	953
-10.75	22.18	4.27e-20	825	37.35	4	contig02004	3	PF00140	363	381	PF04542	428	489	PF04539	511	562	PF04545	611	660
-13	14.96	2.88e-13	969	99.64	1	contig02005	1	PF05721	197	341
-21	13.5	1.19e-21	1237	132.8	1	contig02006	4	PF10039	31	197
-46	11.21	5.62e-46	1883	207.07	1	contig02007	4	PF00566	743	953
-40.5	23.34	1.87e-47	2134	190.02	2	contig02008	3	PF10037	221	581	PF03486	937	1073
-49.5	13.95	1.14e-71	2889	165.82	2	contig02010	5	PF13640	683	797	PF11397	857	1144
-17.5	28.57	3.09e-20	756	101.78	2	contig02011	6	PF03351	39	149	PF10348	220	324
-116	7.64	5.48e-116	3090	204	1	contig02012	5	PF00149	936	1171
-95.5	12.49	1.77e-120	4995	289.5	2	contig02013	4	PF04547	1053	1533	PF00004	2851	2993
-36	26.56	8.68e-36	655	174	1	contig02015	1	PF10294	164	337
-37	7.66	5.26e-37	2349	172	1	contig02017	5	PF04893	1235	1414
-32.67	44.42	7.04e-58	1916	218.99	3	contig02018	3	PF10037	424	651	PF10037	640	1077	PF10637	1613	1797
-57	6.87	4.19e-70	3727	113.29	2	contig02019	6	PF00091	1623	1783	PF12327	1820	1914
-13	7.06	1.16e-13	2210	50.91	1	contig02020	1	PF11700	104	259
-53	7.87	3.06e-54	7507	242.5	2	contig02021	6	PF06102	912	1104	PF04857	1795	2192
-14	11.17	3.2e-14	1880	209	1	contig02022	6	PF10505	1061	1270
-48	8.46	1.49e-68	5223	210.5	2	contig02023	3	PF00454	626	879	PF04851	2156	2343
-175	15.1	7.26e-175	2835	230.42	1	contig02024	5	PF00311	2284	2711
-32.25	11.41	4.03e-65	4418	102.81	4	contig02025	5	PF03382	674	780	PF06193	857	1065	PF13522	2429	2563	PF01380	2987	3039
-41.4	23.14	9.31e-106	4257	134.49	5	contig02026	1	PF00650	434	614	PF05466	1180	1349	PF08534	1677	1729	PF04906	2829	3091	PF00201	3516	3833
-43	17.99	3.08e-43	984	115.18	1	contig02027	3	PF00459	327	503
-57.5	25	1.17e-100	1128	135.5	2	contig02028	3	PF02881	280	357	PF00448	380	583
-48	2.82	4.31e-48	13300	360.58	1	contig02030	5	PF10037	1314	1688
-18	22.83	8.93e-18	587	112.93	1	contig02032	2	PF03367	215	348
-25.5	15.72	2.87e-35	2628	94.81	4	contig02034	4	PF02878	864	989	PF02879	1046	1138	PF02880	1158	1281	PF00408	1302	1371
-14	12.37	2.37e-14	598	11.46	1	contig02036	4	PF03254	155	228
0	18.6	0.000138	914	71.47	2	contig02037	5	PF13513	443	524	PF13646	511	598
-10	7.7	6.78e-10	844	62	1	contig02039	1	PF04117	664	728
0	50.56	0	896	453	1	contig02041	1	PF00232	350	802
-16	61.14	1.21e-26	543	158.49	2	contig02042	1	PF07714	60	303	PF13646	445	532
-48	3.13	1.44e-48	6708	163.94	1	contig02043	4	PF02668	4158	4367
-21	4.45	2.21e-22	2969	64	2	contig02044	2	PF04539	2756	2834	PF04545	2847	2899
-17	16.64	5.72e-17	1496	218.31	1	contig02045	5	PF13839	1216	1464
-27	32.15	1.04e-27	1098	330	1	contig02046	5	PF00144	1	353
-77	16.7	3.03e-77	1671	240	1	contig02047	6	PF01636	1130	1408
-21	9.58	2.38e-21	1889	126	1	contig02048	2	PF07010	1	181
-17	26.76	1.05e-21	1323	122.41	2	contig02049	3	PF00122	7	123	PF07034	758	994
-114	40.48	3.49e-114	588	214.56	1	contig02050	5	PF00069	151	388
-20	6.06	2.6e-20	2789	143	1	contig02053	6	PF02765	264	432
-39	24.95	1.23e-39	1010	190.7	1	contig02054	1	PF03176	547	798
-66	48.5	6.12e-66	532	199.89	1	contig02055	3	PF03176	32	289
-39	13.44	2.04e-39	1957	198.19	1	contig02058	5	PF04910	285	547
-35.33	31.73	1.24e-54	1538	154.61	3	contig02060	1	PF10075	159	295	PF07992	782	1070	PF00070	952	1013
-34	8.02	2.53e-34	2358	169.29	1	contig02061	4	PF07298	1106	1294
-68	23.54	8.31e-68	1024	240	1	contig02062	3	PF04981	205	445
-63	5.85	1.88e-63	1999	70.2	1	contig02063	5	PF00106	468	584
-71.5	23.66	3.33e-95	1644	177.5	2	contig02064	4	PF01636	44	309	PF01980	631	753
-12	16.03	7.99e-12	474	40.11	1	contig02065	6	PF11221	228	303
-72	55.19	2.4e-72	212	33.63	1	contig02066	6	PF00022	93	209
-66	17.1	4.39e-66	573	23.6	1	contig02067	5	PF00022	474	571
-45	22.98	9.84e-45	866	164.32	1	contig02068	2	PF04884	28	226
-18	6.51	9.66e-18	2688	113.85	1	contig02069	4	PF10350	1473	1647
-40	13.52	1.09e-71	7712	185.01	4	contig02070	6	PF02460	69	508	PF03800	1411	1608	PF15175	1734	1906	PF00459	6089	6320
-28	47.97	1.36e-28	467	200	1	contig02072	6	PF01755	150	373
-47	11.42	2.31e-47	2005	223	1	contig02074	4	PF10086	1181	1409
-15	84.97	4.68e-17	1264	179.48	2	contig02075	4	PF11894	1	414	PF11894	580	1239
-36	6.46	3.02e-36	3264	183.21	1	contig02077	5	PF11596	1596	1806
-39.5	7.08	2.84e-58	3674	128.04	2	contig02078	1	PF00657	2039	2234	PF02953	3583	3646
-30.5	9.54	1.22e-55	4120	187.9	2	contig02079	5	PF01494	2959	3299	PF13637	3431	3482
-108	14.98	2.09e-108	2818	394.86	1	contig02080	5	PF01425	149	570
-12	7.32	4.48e-12	2570	141.94	1	contig02082	5	PF09310	632	819
-53	19.49	2.44e-53	1283	234.08	1	contig02083	3	PF00685	276	525
-25	13.62	4.56e-25	1366	172.98	1	contig02084	4	PF02330	189	374
-23.5	12.39	1.07e-34	1090	54.32	2	contig02085	6	PF12756	22	58	PF12756	170	267
-34	18.83	1.6e-50	1583	84.81	3	contig02086	3	PF02771	188	288	PF02770	294	350	PF00441	412	551
-38.5	19.71	3.2e-62	1938	130.85	2	contig02087	2	PF00150	810	1017	PF00150	1157	1330
-31.25	24.15	6.03e-40	1801	98.76	4	contig02089	6	PF04057	687	785	PF01336	881	971	PF01336	1002	1088	PF08646	1152	1309
-21	38.83	1.77e-36	613	48	2	contig02090	4	PF14227	115	250	PF13640	284	385
-22	8.18	5.81e-22	1174	73	1	contig02093	3	PF09011	173	268
-10	12.32	3.76e-10	414	41.29	1	contig02094	5	PF00226	68	118
-93	44.71	1.81e-93	785	350	1	contig02095	6	PF01266	304	654
-22.67	23.29	3.64e-26	3207	223.47	3	contig02097	2	PF13806	113	248	PF01094	1233	1572	PF00003	1665	1935
-20.5	29.62	4.11e-36	476	56.8	2	contig02098	3	PF01807	134	182	PF13362	384	475
-16	18.43	1.23e-24	1443	117.78	2	contig02099	6	PF03351	658	768	PF03188	817	971
-18.6	35.05	9.67e-52	3007	189.34	5	contig02100	5	PF05922	384	474	PF00082	489	837	PF06280	869	975	PF04886	1310	1362	PF11700	1548	2001
-10	22.97	1.33e-16	2016	133.68	3	contig02101	3	PF12348	428	594	PF12348	665	875	PF13646	1370	1454
-120	8.73	3.34e-120	2233	144.03	1	contig02102	5	PF00069	1097	1291
-42.5	18.06	4.79e-67	1650	97.28	2	contig02103	6	PF13520	1135	1381	PF13906	1514	1564
-36	16.4	3.12e-36	1305	190	1	contig02106	5	PF14378	1055	1268
-40	9.33	3.41e-40	2026	148.84	1	contig02107	1	PF10223	993	1181
-63	19.95	5.93e-63	1163	156.01	1	contig02109	5	PF00120	203	434
-48	36.83	5.15e-48	524	175	1	contig02110	5	PF00857	308	500
-15	43.82	6.39e-18	760	68.62	2	contig02111	1	PF01306	149	304	PF03825	404	580
-74	5.88	2.38e-74	2498	142	1	contig02112	6	PF01217	1868	2014
-29	5.08	3.42e-29	4035	131.74	1	contig02114	1	PF08007	2162	2366
-31	45.05	2.24e-52	293	58.3	2	contig02115	6	PF12874	113	137	PF09732	173	279
-27	18.3	6.03e-27	1000	157.97	1	contig02116	4	PF12697	60	242
-20	19.27	6.29e-20	436	41.51	1	contig02117	3	PF13191	346	429
-17	25.02	2.52e-29	2258	205.49	2	contig02118	2	PF13191	2	109	PF10345	419	875
-52	3.42	9.81e-52	4702	104.1	1	contig02119	3	PF12813	3393	3553
-28	73.08	1.44e-28	509	345.1	1	contig02120	4	PF03209	57	428
-45	16.22	1.32e-45	1628	197	1	contig02121	2	PF09353	1343	1606
-25	18.93	7.21e-36	1912	132.43	2	contig02123	1	PF00069	2	148	PF05193	1621	1835
-16.5	11.85	1.55e-23	1215	59.71	2	contig02125	4	PF13650	237	323	PF13975	374	430
-9.5	13.39	4.14e-10	866	47.36	2	contig02126	5	PF00628	285	338	PF13771	382	443
-41	7.25	5.05e-41	2923	195	1	contig02127	4	PF03067	77	288
-22	16.84	6.5e-22	1063	161.82	1	contig02128	2	PF11833	352	530
-25	42.5	1.09e-25	400	166.09	1	contig02129	3	PF10294	196	365
-36	13.22	5.52e-52	1709	87.1	2	contig02131	3	PF00211	241	375	PF02518	1131	1221
-49	8.52	5.49e-49	2337	147	1	contig02132	2	PF08676	158	356
-73	17.33	1.9e-73	2424	381	1	contig02133	4	PF00999	258	677
-18.5	37.88	1.65e-24	697	123.26	2	contig02134	5	PF03351	290	406	PF03188	442	588
-23	6.52	1.19e-23	3330	190.64	1	contig02135	4	PF02485	732	948
-32	44.71	4.92e-32	378	165.09	1	contig02136	5	PF05050	44	212
-18	12.99	6.1e-18	1393	129.49	1	contig02138	2	PF03567	43	223
-66	14.17	9.33e-66	1122	157.02	1	contig02139	3	PF00504	275	433
-33.5	14.17	5.24e-47	3607	169.58	2	contig02140	1	PF01593	1631	1998	PF00463	2827	2969
-39.5	14.41	4.87e-40	1985	101.2	2	contig02141	5	PF03336	1323	1500	PF00085	1631	1738
-35	3.28	5.84e-35	5636	152	1	contig02142	4	PF03813	4823	5007
-47	30.87	6.14e-47	933	270	1	contig02143	5	PF01459	577	864
-10	18.54	2.62e-10	1284	199	1	contig02145	4	PF07823	104	341
-10	12.13	8.42e-14	1228	64	2	contig02146	4	PF04539	254	344	PF04545	381	438
-68.75	9.82	1e-134	8456	190.69	4	contig02147	1	PF05757	890	1056	PF07722	1834	2042	PF00682	4962	5208	PF00227	7963	8169
-119	27.67	1.49e-119	871	240	1	contig02148	3	PF02540	471	711
-13	29.34	1.14e-13	668	152.44	1	contig02150	4	PF08172	115	310
-11	17.34	1.07e-11	467	27.84	2	contig02151	1	PF12789	30	75	PF12789	196	230
-90	35.85	2.06e-108	2050	210.94	3	contig02152	4	PF00528	454	641	PF07693	906	1126	PF02126	1461	1786
-63	83.88	1.57e-63	273	179.59	1	contig02153	3	PF07992	43	271
-60.5	16.93	1.96e-76	3704	304.86	2	contig02154	3	PF01266	1	336	PF00701	393	683
-153	64.3	5.91e-153	437	276.09	1	contig02155	3	PF04960	59	339
-71	45.59	4.61e-71	555	193.97	1	contig02156	4	PF00144	292	544
-58	30.82	1.34e-58	610	183	1	contig02157	5	PF04986	49	236
-32	81.73	4.87e-34	208	53.87	2	contig02158	4	PF00589	5	90	PF14319	124	207
-28.5	43.49	3.4e-33	338	51.76	2	contig02159	6	PF13495	182	259	PF12835	269	337
-41.5	66.39	3.41e-62	482	117.16	2	contig02160	6	PF00465	4	103	PF13561	127	346
-94	31.23	3.18e-94	810	185	1	contig02161	4	PF00528	42	294
-53	42.81	9.3e-53	612	217.92	1	contig02162	4	PF01547	340	601
-66.5	67.99	1.16e-67	556	161.5	2	contig02163	4	PF00370	1	202	PF02782	225	400
-12	75.35	1.74e-12	353	243.99	1	contig02164	6	PF09330	31	296
-51	54.42	5.61e-51	215	98.48	1	contig02165	4	PF01565	97	213
-18	16.07	1.4e-27	2028	153.08	2	contig02166	3	PF02036	1438	1535	PF12697	1601	1828
-43	18.18	1.42e-43	1353	234.56	1	contig02167	3	PF13407	252	497
-63	25.4	1.03e-63	1075	268	1	contig02168	1	PF02653	509	781
-78	43.71	2.78e-110	1574	308.4	2	contig02169	2	PF00474	655	1065	PF00465	1297	1573
-58	13.41	3.27e-58	902	119.03	1	contig02170	4	PF13279	205	325
-113	35.05	1.29e-113	465	150.11	1	contig02171	4	PF02492	293	455
-20	58.77	0	616	145.67	2	contig02172	5	PF00449	1	65	PF01979	83	379
-59	64.42	8.51e-64	607	124.39	3	contig02173	4	PF01774	120	318	PF00547	342	440	PF00699	513	605
-62	42.9	8.19e-62	310	47.55	1	contig02174	6	PF03069	1	133
-90	69.05	1.31e-90	336	144.69	1	contig02175	5	PF03069	104	335
-11.5	75.49	1e-12	204	19.54	2	contig02176	5	PF07693	2	99	PF07693	131	186
-122	50.29	3.47e-122	517	252.24	1	contig02177	5	PF02653	30	289
-64.5	34.01	0	1785	299.05	2	contig02178	6	PF13458	1066	1401	PF02653	1478	1748
-34.5	26.97	1.58e-43	608	79.6	2	contig02179	3	PF00072	168	277	PF00196	391	444
-61.5	87.85	9.47e-113	461	68.4	4	contig02180	5	PF13555	16	49	PF13304	39	207	PF08352	227	265	PF00005	282	444
-145	25.68	4.97e-145	876	185	1	contig02181	4	PF00528	351	575
-25.5	47.83	1.67e-31	391	92.53	2	contig02182	3	PF00392	178	239	PF07729	249	373
-129	50.78	4.64e-129	451	101.43	1	contig02183	6	PF00920	168	396
-84	72.25	1.47e-84	400	237.28	1	contig02184	6	PF01266	14	302
-102.5	63.41	2.14e-164	921	228.89	2	contig02185	6	PF09084	1	95	PF06808	389	877
-16	42.41	1.92e-19	613	125.33	2	contig02186	2	PF00126	207	256	PF03466	288	497
-28	44.22	2.13e-41	839	69.7	5	contig02187	1	PF04972	98	160	PF04972	175	234	PF04972	244	305	PF00072	385	493	PF00486	536	612
-17.33	85.71	9.23e-25	273	63.96	3	contig02188	4	PF13426	1	88	PF00512	101	169	PF02518	194	270
-35	22.52	3.2e-35	484	108.01	1	contig02189	6	PF08448	349	457
-29	18.46	1.35e-29	661	122	1	contig02190	4	PF10025	458	579
-10.5	38.1	1.26e-13	294	41.56	2	contig02191	4	PF00027	16	68	PF13545	134	192
-55	83.87	6.71e-95	558	182.04	2	contig02192	6	PF13116	53	174	PF04357	177	522
-11	72.45	2.73e-11	530	183.18	1	contig02193	2	PF15268	2	385
-55	78.91	1.82e-95	479	177.04	2	contig02194	6	PF07244	10	89	PF01103	117	414
0	67.65	0	711	226.6	1	contig02195	6	PF00873	1	481
0	71.92	0	673	229.44	1	contig02196	4	PF00873	176	659
-33	66.36	2.33e-70	761	91.35	5	contig02197	4	PF13426	34	139	PF00512	160	222	PF02518	250	396	PF00072	414	516	PF01627	560	645
-36	22.68	4.32e-36	529	83.72	1	contig02198	5	PF00174	205	324
-43	5.19	1.56e-43	4395	181.13	1	contig02199	6	PF02219	3920	4147
-45	22.97	3.02e-45	727	154.08	1	contig02200	6	PF02581	112	278
-15	39.85	4.67e-15	1724	586.3	1	contig02201	6	PF15268	610	1296
-41	86.19	1.84e-67	239	95.65	2	contig02202	2	PF02518	7	116	PF00072	129	224
-17	40.15	6.3e-17	1330	354.23	1	contig02203	5	PF15268	10	543
-71	8.42	2.2e-71	1295	104	1	contig02204	4	PF00436	134	242
-31	54.19	2.29e-31	465	168.45	1	contig02205	4	PF00496	7	258
-24.5	41.53	7.94e-27	431	75.29	2	contig02206	4	PF02311	14	113	PF12833	95	173
-83	60.39	3.49e-83	308	151.74	1	contig02207	4	PF01715	1	186
-77.5	71.38	3.98e-113	304	58.56	2	contig02208	1	PF00696	25	159	PF01765	223	304
-137	29.74	9e-137	743	217.07	1	contig02209	2	PF01255	104	324
-58.67	72.64	3.79e-146	647	113.98	3	contig02210	1	PF02163	275	622	PF00595	356	423	PF00595	460	513
-33.17	71.11	7.67e-91	945	102.18	6	contig02211	3	PF07244	184	245	PF08479	248	306	PF07244	326	415	PF07244	415	493	PF07244	499	572	PF01103	600	907
-116	34.46	7.93e-156	1454	245.44	2	contig02212	2	PF07977	226	352	PF02684	906	1279
-138	12.04	1.46e-138	1777	128.64	1	contig02213	5	PF03054	1560	1773
-42	12.93	1.21e-42	928	111.63	1	contig02214	4	PF01592	265	384
0	53.04	0	624	279.49	1	contig02215	6	PF01134	294	624
-21	35.51	4.76e-21	245	30.4	1	contig02216	1	PF13622	109	195
-86	32.63	5.5e-155	1085	161.68	2	contig02217	4	PF12695	33	159	PF03976	241	467
0	35.99	0	817	290.05	1	contig02218	4	PF04204	384	677
-78.5	61.67	1.07e-124	1054	87.43	4	contig02219	5	PF00117	10	66	PF06508	97	207	PF00958	191	391	PF03349	773	1053
0	47.71	0	1006	458.05	1	contig02220	1	PF06253	224	703
-69	32.63	1.21e-69	665	214	1	contig02221	4	PF01988	236	452
-57	24.31	2.09e-57	613	145.1	1	contig02222	4	PF05951	332	480
-71	25.77	5.08e-89	1358	165.11	2	contig02223	3	PF00109	829	1065	PF02801	1074	1186
0	27.41	0	1857	504	1	contig02224	3	PF05872	203	711
-92	50.2	2.67e-92	488	223.97	1	contig02225	5	PF02653	18	262
-61	49.27	1.87e-61	617	268	1	contig02226	5	PF02653	267	570
-33.5	59.8	5.89e-59	301	80	2	contig02227	5	PF00005	13	169	PF12399	216	238
-79	41.47	9.44e-79	422	87	1	contig02228	5	PF01094	236	410
-104	99.45	6.93e-104	183	99.77	1	contig02229	1	PF07995	1	182
0	28.67	0	1123	237.26	1	contig02230	3	PF01474	566	887
-40	50.4	1.36e-40	248	103.48	1	contig02231	2	PF03755	123	247
-116	48.62	4.41e-116	362	170.2	1	contig02232	1	PF00625	1	176
-32	70.3	4.28e-47	266	82.37	2	contig02233	3	PF13188	3	62	PF02518	135	261
-102	44.54	3.17e-134	1538	211	3	contig02234	2	PF12849	124	410	PF12501	489	661	PF00528	742	966
-68	29.84	5.41e-68	667	185.05	1	contig02235	1	PF01865	175	373
-46.5	26.64	4.47e-76	882	102.65	2	contig02236	4	PF00126	611	663	PF03466	692	873
-73.5	36.71	1.57e-87	948	131.64	2	contig02237	3	PF01266	6	215	PF01220	669	806
-82	37.81	5.34e-82	402	111.08	1	contig02238	4	PF00889	1	152
-135	21.03	1.46e-135	1336	271.34	1	contig02239	1	PF04227	533	813
-96	51.05	1.05e-96	478	234	1	contig02240	6	PF13561	119	362
-113	58.41	6.46e-113	327	96.77	1	contig02241	2	PF00496	113	303
-94	35.62	1.78e-94	539	97.78	1	contig02242	2	PF00496	1	192
-15	54.01	1.03e-15	187	24.12	1	contig02243	1	PF00501	65	165
-99	45.13	1.12e-100	1108	223.13	2	contig02244	2	PF01323	338	538	PF07690	696	994
-50	11.94	5.08e-50	779	93	1	contig02245	2	PF00893	25	117
-17.5	33.59	2.53e-22	512	43.8	2	contig02246	4	PF02080	11	78	PF02386	409	512
-46.67	55.18	7.64e-66	560	100	3	contig02247	6	PF02254	186	308	PF02080	341	409	PF02254	420	536
-129.5	22.2	3.56e-157	2942	268.79	2	contig02248	6	PF01207	609	916	PF13654	2569	2913
-89.5	71.61	6.78e-114	768	259.95	2	contig02249	4	PF10604	21	159	PF03972	173	583
-63	11.58	2.37e-63	1917	221	1	contig02250	1	PF07786	283	504
-37	50.2	2.14e-37	490	193	1	contig02251	2	PF08548	196	441
-24.33	11.22	0	5090	185.6	3	contig02252	6	PF01906	1754	1855	PF00266	3137	3507	PF04233	4360	4457
-63	54.45	4.1e-107	584	88.58	3	contig02253	4	PF00270	24	173	PF00271	251	319	PF03461	420	518
-47	43.14	7.52e-47	204	79.84	1	contig02254	4	PF02559	116	203
0	21.15	0	1518	317	1	contig02255	3	PF00490	486	806
-29.67	61.79	4.9e-38	301	35.73	3	contig02256	2	PF00521	1	69	PF03989	112	166	PF03989	210	271
-24	25.9	6.33e-24	251	48	1	contig02257	2	PF03989	32	96
-51	19.76	1.09e-51	982	184	1	contig02258	1	PF02397	516	709
-108.5	90.37	1.83e-143	592	206.4	2	contig02259	5	PF02628	36	358	PF02074	380	591
-31	22.43	1.39e-31	437	87.31	1	contig02260	4	PF00825	162	259
-44	33.13	1.12e-44	326	106.04	1	contig02261	2	PF02852	19	126
-57.5	107.26	8.45e-87	248	98.4	2	contig02262	2	PF07992	52	238	PF00070	103	181
-27.5	57.57	4.61e-29	304	62.03	2	contig02263	3	PF09335	71	186	PF07992	244	302
-17.33	77.49	2.93e-31	311	72.69	3	contig02264	1	PF00672	6	64	PF00512	88	161	PF02518	196	303
-70	16.72	7.11e-70	580	78	1	contig02265	1	PF00111	364	460
-54	51.3	1.72e-108	731	50.39	3	contig02266	3	PF02738	41	111	PF01315	139	195	PF02738	241	487
-119	31.55	3.24e-119	542	149.95	1	contig02267	1	PF00106	143	313
-49.67	32.04	2.13e-90	1345	83.3	3	contig02268	6	PF13304	649	792	PF00005	842	1063	PF11365	1168	1232
-18.5	42	1.52e-26	250	35.75	2	contig02269	2	PF02620	1	53	PF01783	115	166
-162	62.11	2.29e-162	475	269.43	1	contig02270	3	PF02504	2	296
-65.25	43.93	1.13e-160	1268	133.03	4	contig02271	2	PF08545	1	42	PF08541	74	162	PF13411	313	381	PF06559	675	1031
-64.33	48.95	0	1520	228.59	3	contig02272	6	PF00750	7	337	PF05746	351	479	PF00933	842	1125
-57.6	55.6	2.73e-125	1464	148.9	5	contig02273	5	PF00892	8	103	PF01966	337	483	PF13286	559	649	PF00999	683	1062	PF02254	1076	1175
-112	21.19	1.78e-112	972	200.17	1	contig02274	2	PF03372	765	970
-132	13.09	4.41e-132	5180	416	1	contig02275	6	PF06808	2517	3194
-15	13.05	3.81e-15	383	39.68	1	contig02276	3	PF13443	183	232
-50	40.85	2.27e-70	705	132.43	2	contig02277	1	PF00355	88	181	PF00848	226	419
-77	97.08	6.93e-77	240	117.25	1	contig02278	4	PF00067	8	240
-15	17.74	3.79e-15	1116	164.72	1	contig02279	5	PF05466	108	305
-56.08	52.48	1.08e-165	2765	102.86	12	contig02280	6	PF01259	368	601	PF13507	719	928	PF14827	1028	1143	PF00512	1316	1385	PF02518	1406	1537	PF00072	1550	1653	PF13401	1708	1807	PF02954	1938	1978	PF00575	2192	2271	PF00575	2359	2418	PF10150	2421	2692	PF00684	2683	2714
-84	97.69	1.43e-84	173	106.57	1	contig02281	2	PF02574	3	171
-78	11.09	2.65e-78	1461	161	1	contig02282	3	PF07796	751	912
-114	37.97	1.11e-114	474	179.01	1	contig02283	6	PF00551	80	259
-87.5	16.55	2.09e-141	3034	225.19	2	contig02284	5	PF00293	1625	1748	PF01384	1863	2240
-26	66.05	2.93e-43	595	120.84	2	contig02285	2	PF13555	180	225	PF13514	242	588
-62	29.66	1.36e-62	1288	207	1	contig02286	3	PF13514	246	627
-116	17.47	1.04e-116	1580	266.35	1	contig02287	4	PF03480	961	1236
-29	43.87	1.91e-29	481	197.87	1	contig02288	1	PF00497	60	270
-49	54.73	2.74e-49	402	164.63	1	contig02290	3	PF03773	175	394
-46	34.19	4.66e-46	313	25.27	1	contig02292	2	PF02667	152	258
-125	55.42	7.25e-125	673	308.49	1	contig02293	2	PF01425	1	373
-53	44.54	7.22e-53	366	152.7	1	contig02294	3	PF12261	118	280
-43.5	27.72	9.58e-57	1526	194.37	2	contig02295	3	PF00106	409	567	PF02668	687	950
-97	26.38	7.59e-97	705	94.01	1	contig02296	1	PF02515	516	701
-63.67	57.21	1.1e-122	1346	212.68	3	contig02297	2	PF00378	117	304	PF03401	460	678	PF01970	978	1340
-18	30.23	6.47e-18	215	10.33	1	contig02298	1	PF01970	8	72
-142	18.84	1.68e-142	1566	273.66	1	contig02299	1	PF02423	974	1268
-33.5	60.29	0	1400	171.68	4	contig02300	6	PF08471	1	79	PF02867	130	680	PF02867	729	844	PF12637	910	1007
-173	19.04	2.18e-173	1234	234	1	contig02301	1	PF13561	967	1201
-48.67	65.14	2.49e-57	941	194.01	3	contig02302	3	PF00155	190	527	PF13624	566	720	PF13145	805	924
-11	66.94	2.31e-14	248	57.01	2	contig02303	3	PF13145	6	91	PF13145	103	182
-123.5	54.73	1.1e-180	729	196.03	2	contig02304	3	PF04715	33	177	PF00425	234	487
-80	60.47	1.34e-80	253	145.4	1	contig02305	1	PF00849	5	157
-50	36.5	6.89e-50	548	187.79	1	contig02306	5	PF04748	184	383
-31	26.29	8.89e-31	194	13.69	1	contig02307	3	PF00117	143	193
-151	28.23	2.52e-151	889	248.04	1	contig02308	3	PF00218	490	740
-159	45.55	1.79e-159	584	201.58	1	contig02309	4	PF04551	2	267
-25	21.86	1.08e-25	334	72.01	1	contig02310	4	PF13464	96	168
-21	25.31	5.41e-21	241	60.02	1	contig02311	5	PF13413	58	118
-80	49.46	3.15e-80	461	183.69	1	contig02312	2	PF03096	212	439
-28	27.89	2.78e-39	1685	131.59	3	contig02313	6	PF00893	318	423	PF00732	613	849	PF05199	990	1116
-33	45.31	8.55e-41	501	68.82	2	contig02314	5	PF12710	220	363	PF01040	418	500
-49	45.23	1.67e-49	325	132.57	1	contig02316	5	PF06035	31	177
-86.33	58.28	0	1244	215.83	3	contig02317	4	PF01702	170	405	PF02190	508	703	PF08298	772	1064
-83.25	57.95	2.86e-118	1277	171.88	4	contig02318	3	PF05618	22	156	PF05770	178	450	PF01521	682	775	PF00121	811	1048
-69.67	34.81	3.66e-104	1264	145.02	3	contig02319	1	PF10414	14	70	PF00590	82	292	PF01507	1020	1191
-55.5	58.14	8.17e-57	442	109	2	contig02320	2	PF08022	185	324	PF00175	297	413
-54	13.19	1.12e-54	1380	171.63	1	contig02321	1	PF03848	612	793
-10	28.1	4.36e-11	1605	176	2	contig02322	6	PF14279	515	588	PF04484	1050	1426
-125	58.19	5.29e-125	476	199	1	contig02323	6	PF01545	130	406
-28.5	49.1	0	1391	326.5	2	contig02324	5	PF01315	395	512	PF02738	529	1093
-57.67	37.5	6.1e-76	1160	138.67	3	contig02325	6	PF05762	40	264	PF02625	797	865	PF13478	956	1096
-66	32.36	1.99e-66	377	107.86	1	contig02326	4	PF07728	3	124
-32	31.1	8.59e-32	418	90.37	1	contig02327	2	PF05728	151	280
-62	59.64	0	1380	183.58	4	contig02328	1	PF01979	34	355	PF00156	457	568	PF00772	737	837	PF03796	915	1202
-43	78.9	5.87e-54	237	69.66	2	contig02329	2	PF01168	1	65	PF00842	73	194
-105	44.65	1.21e-105	477	212	1	contig02330	1	PF02405	1	213
-42	25.2	1.51e-45	1131	131.28	2	contig02331	3	PF04403	2	137	PF02674	936	1084
-92	14.87	2.8e-92	1311	195	1	contig02332	3	PF01975	783	977
-120.5	28.19	2.32e-125	1873	225.37	2	contig02333	4	PF01053	1	281	PF05673	1380	1626
-66	51.6	4.82e-66	407	196.88	1	contig02334	4	PF01177	124	333
-165	56.14	7.95e-165	415	185.29	1	contig02335	1	PF00579	183	415
-136	11.26	2.98e-136	2336	262	1	contig02336	4	PF01761	1351	1613
-41.75	64.24	7.17e-75	576	89.83	4	contig02337	1	PF01595	119	296	PF00571	313	372	PF00571	388	443	PF03471	460	535
-72.2	61.43	1.01e-156	1382	155.24	5	contig02338	4	PF02770	109	156	PF00441	216	356	PF01266	570	923	PF01571	1044	1255	PF08669	1263	1356
-62.5	66.33	0	998	162.34	4	contig02339	3	PF00676	208	503	PF00364	535	603	PF02779	663	837	PF02780	853	974
-111	30.95	3.02e-111	601	148.48	1	contig02340	3	PF00198	1	186
-12	30.72	1.75e-12	2057	496.18	1	contig02341	1	PF15268	644	1275
-55	25.15	9.04e-55	517	125.19	1	contig02342	6	PF06199	316	445
-64.5	55.32	1.31e-109	705	188.5	2	contig02343	6	PF05065	238	517	PF05135	580	689
-16	23	6.04e-16	787	179	1	contig02348	3	PF13472	213	393
-18	15.13	6.38e-18	2519	334.47	1	contig02349	2	PF02458	1990	2370
-53.5	8.96	3.07e-88	4373	141.91	2	contig02350	3	PF10037	715	868	PF01063	3583	3820
-56	10.25	5.26e-56	1726	165	1	contig02353	5	PF13489	1326	1502
-16	8.2	1e-16	1585	97	1	contig02355	6	PF00153	1003	1132
-37.5	25.19	3.2e-45	1941	192.1	2	contig02356	6	PF09852	131	462	PF03152	1784	1940
-16.5	12.83	1.26e-19	1723	93.49	2	contig02357	2	PF03073	203	322	PF10213	1261	1361
-15.33	37.8	3.28e-41	418	42.05	3	contig02358	2	PF00249	14	77	PF00249	170	199	PF13921	208	271
-45	8.9	2.52e-45	4317	383	1	contig02359	2	PF06870	3390	3773
-47	16.79	7.72e-47	977	149	1	contig02360	6	PF10238	90	253
-25	14.86	1.03e-30	3386	164.67	2	contig02361	6	PF06650	2298	2633	PF10351	2694	2860
-51	15.18	8.39e-90	3228	234.47	2	contig02362	4	PF00999	343	731	PF12624	2361	2461
-11	22.53	7.5e-11	546	34.7	1	contig02365	3	PF12054	322	444
-65.5	62.19	5.49e-109	648	183.85	2	contig02366	1	PF00176	117	458	PF00271	571	631
-9	3.27	1.04e-09	1622	9.72	1	contig02367	1	PF11496	69	121
-40.5	8.41	5.1e-44	3828	143.42	2	contig02368	2	PF00585	2019	2088	PF05368	3271	3522
-38	58.81	4.5e-38	369	202.1	1	contig02369	3	PF05368	146	362
-30	6.98	3.5e-30	1389	92.25	1	contig02370	2	PF12680	916	1012
-76	99	2.71e-76	201	125.32	1	contig02371	5	PF00331	1	199
-38	16.03	5.13e-38	1410	216	1	contig02372	5	PF02902	941	1166
-13	8.94	1.9e-16	4734	177.58	2	contig02373	3	PF03399	1710	1803	PF11707	2287	2615
-66	10.18	7.02e-103	3783	167.82	2	contig02374	5	PF13472	197	338	PF01063	1314	1556
-19	37.12	1.52e-19	590	102.26	1	contig02375	3	PF11744	256	474
-76.33	18.01	9.73e-178	4025	185.91	3	contig02376	4	PF01218	176	469	PF07995	2719	2865	PF06990	3730	4013
-19.33	12.73	5.68e-27	2774	78.73	3	contig02377	2	PF13472	716	937	PF00656	1395	1492	PF01194	2231	2263
-36	7.13	1.03e-36	1192	84	1	contig02378	2	PF00439	770	854
-12	9.69	2.26e-13	3717	154.42	2	contig02379	5	PF13579	2971	3170	PF00534	3258	3417
-28.5	38.04	9.26e-47	652	66.17	2	contig02380	2	PF02259	101	179	PF00454	483	651
-21.5	28.06	6.95e-28	360	25.52	2	contig02381	1	PF00454	63	131	PF02260	199	230
-23.5	38.98	2.75e-26	567	66.2	2	contig02382	6	PF00856	75	177	PF13398	423	540
-45.5	18.36	1.24e-67	2805	242.5	2	contig02383	1	PF06087	854	1305	PF00226	1721	1783
-58.5	10.29	1.21e-86	2371	110.46	2	contig02384	5	PF02737	2072	2252	PF00725	2255	2317
-24	18.6	1.16e-31	1317	100.95	2	contig02385	2	PF00004	3	84	PF11075	1028	1190
-39	12.07	7.93e-39	2601	303	1	contig02387	2	PF09468	1858	2171
-44	12.6	2.01e-59	4499	265.84	2	contig02388	3	PF07690	2213	2529	PF02485	2910	3159
-7.5	8.71	1.95e-15	1929	65.96	2	contig02389	1	PF11875	207	313	PF00226	653	713
-51.5	55.01	3.64e-69	549	137.59	2	contig02390	1	PF00168	177	264	PF10138	332	545
-16	11.08	7.28e-16	352	22.04	1	contig02394	4	PF14813	193	231
-88	17.21	1.72e-88	2196	378	1	contig02395	1	PF05684	15	392
-34.8	17.71	1.79e-65	2609	71.01	5	contig02397	2	PF00168	16	102	PF00614	328	365	PF13091	548	746	PF12357	773	845	PF14560	1040	1104
-46	15.99	2.44e-54	2020	158.5	2	contig02398	2	PF00696	933	1177	PF13508	1244	1321
-154	42.91	1.32e-154	818	348	1	contig02399	4	PF01070	313	663
-152	9.27	1.38e-152	3062	222.19	1	contig02400	2	PF00155	858	1141
-73	44.18	3.58e-73	627	260	1	contig02401	3	PF05292	344	620
-49	6.49	1.27e-49	2897	161	1	contig02402	6	PF00849	1043	1230
-50	22.92	1.8e-50	1444	212	1	contig02404	3	PF03372	861	1191
-37	17.81	7.5e-37	1089	175.05	1	contig02406	5	PF05997	183	376
-11.5	23.32	1.01e-17	373	36.21	2	contig02407	3	PF13696	206	232	PF00076	258	317
-136	13.56	2.79e-136	2323	264	1	contig02408	2	PF00069	1631	1945
-52	55.7	5.32e-52	307	83.31	1	contig02409	6	PF05208	137	307
-67.5	12.45	2.22e-101	3879	221.3	2	contig02411	2	PF00069	46	339	PF01872	1656	1844
[truncated: 3,490 more rows]

## Sheet: GOs
Bacteria				Diatom
GO terms	counts	GOs	28.2228	GO terms	counts	GOs	103.042
nucleus	153	GO0005634		nucleus	936	GO0005634
nuclear lumen	120	GO0031981		nuclear lumen	630	GO0031981
mitochondrion	108	GO0005739		nucleoplasm	527	GO0005654
nucleoplasm	86	GO0005654		mitochondrion	427	GO0005739
ATP binding	74	GO0005524		generation of neurons	351	GO0048699
cell morphogenesis involved in neuron differentiation	74	GO0048667		cell morphogenesis involved in neuron differentiation	338	GO0048667
axonogenesis	68	GO0007409		lipid droplet	309	GO0005811
axon development	68	GO0061564		axonogenesis	309	GO0007409
generation of neurons	66	GO0048699		axon development	309	GO0061564
lipid droplet	64	GO0005811		asymmetric neuroblast division	298	GO0055059
asymmetric neuroblast division	61	GO0055059		ATP binding	291	GO0005524
motor neuron axon guidance	59	GO0008045		maintenance of epithelial cell apical/basal polarity	289	GO0045199
maintenance of epithelial cell apical/basal polarity	59	GO0045199		positive regulation of semaphorin-plexin signaling pathway	287	GO2001262
positive regulation of semaphorin-plexin signaling pathway	59	GO2001262		defasciculation of motor neuron axon	283	GO0007415
defasciculation of motor neuron axon	55	GO0007415		motor neuron axon guidance	282	GO0008045
myofibril	51	GO0030016		Golgi apparatus	277	GO0005794
myofibril assembly	48	GO0030239		endoplasmic reticulum	271	GO0005783
sarcomere	47	GO0030017		microtubule cytoskeleton	264	GO0015630
striated muscle cell differentiation	43	GO0051146		axon	222	GO0030424
striated muscle cell development	43	GO0055002		extracellular exosome	201	GO0070062
extracellular exosome	43	GO0070062		vacuole	195	GO0005773
endoplasmic reticulum	42	GO0005783		chloroplast	184	GO0009507
microtubule cytoskeleton	41	GO0015630		nucleolus	179	GO0005730
M band	40	GO0031430		dendrite	148	GO0030425
A band	40	GO0031672		endoplasmic reticulum membrane	132	GO0005789
axon	32	GO0030424		myofibril	131	GO0030016
vacuole	30	GO0005773		sarcomere	117	GO0030017
				nuclear chromosome	112	GO0000228
chloroplast	27	GO0009507		mitochondrial envelope	106	GO0005740
Golgi apparatus	26	GO0005794		protein phosphorylation	106	GO0006468
nucleolus	25	GO0005730
regulation of transcription, DNA-templated	23	GO0006355		lysosome	94	GO0005764
mitochondrial matrix	22	GO0005759		vacuolar membrane	94	GO0005774
pyridoxal phosphate binding	22	GO0030170		A band	91	GO0031672
mitochondrial envelope	21	GO0005740		endosome	90	GO0005768
peroxisome	21	GO0005777		mitochondrial inner membrane	81	GO0005743
endoplasmic reticulum membrane	21	GO0005789		RNA-directed DNA polymerase activity	80	GO0003964
proteolysis	20	GO0006508		spindle	80	GO0005819
dendrite	19	GO0030425		proteolysis	78	GO0006508
mitochondrial inner membrane	18	GO0005743		spermatogenesis	78	GO0007283
purine ribonucleoside binding	17	GO0032550		centrosome	77	GO0005813
ATPase activity, coupled to transmembrane movement of substances	17	GO0042626		zinc ion binding	77	GO0008270
vacuolar membrane	15	GO0005774		protein kinase activity	76	GO0004672
receptor-mediated endocytosis	15	GO0006898		regulation of transcription, DNA-templated	75	GO0006355
zinc ion binding	15	GO0008270		actin cytoskeleton	75	GO0015629
positive regulation of urine volume	15	GO0035810		chromosome	71	GO0005694
phosphorelay signal transduction system	14	GO0000160		chloroplast envelope	71	GO0009941
telomerase catalytic core complex	14	GO0000333		wing disc development	71	GO0035220
RNA-directed DNA polymerase activity	14	GO0003964		axon terminus	71	GO0043679
carbonyl reductase (NADPH) activity	14	GO0004090		nuclear division	70	GO0000280
iron ion binding	14	GO0005506		imaginal disc-derived wing morphogenesis	70	GO0007476
cell cortex	14	GO0005938		late endosome	69	GO0005770
estrogen biosynthetic process	14	GO0006703		trans-Golgi network	69	GO0005802
telomere maintenance via telomerase	14	GO0007004		I band	69	GO0031674
biotin biosynthetic process	14	GO0009102		peroxisome	67	GO0005777
flavin adenine dinucleotide binding	14	GO0050660		cellular protein catabolic process	67	GO0044257
metalloendopeptidase activity	13	GO0004222		focal adhesion	66	GO0005925
nuclear envelope	13	GO0005635		terminal bouton	66	GO0043195
DNA recombination	13	GO0006310		DNA-directed DNA polymerase activity	65	GO0003887
presynaptic membrane	13	GO0042734		protein ubiquitination	65	GO0016567
Golgi membrane	12	GO0000139		mitochondrial matrix	62	GO0005759
nuclear chromosome	12	GO0000228		M band	62	GO0031430
protein kinase C binding	12	GO0005080		Golgi membrane	61	GO0000139
spindle	12	GO0005819		Z disc	61	GO0030018
negative regulation of signal transduction	12	GO0009968		RNA phosphodiester bond hydrolysis	61	GO0090501
regulation of Wnt signaling pathway	12	GO0030111		retrotransposon nucleocapsid	60	GO0000943
regulation of nodal signaling pathway	12	GO1900107		ribonuclease activity	60	GO0004540
nuclear division	11	GO0000280		nuclear envelope	60	GO0005635
3-oxoacyl-[acyl-carrier-protein] reductase (NADPH) activity	11	GO0004316		RNA-dependent DNA biosynthetic process	60	GO0006278
DNA repair	11	GO0006281		myofibril assembly	60	GO0030239
negative regulation of microtubule depolymerization	11	GO0007026		nuclear chromatin	59	GO0000790
epidermal growth factor receptor signaling pathway	11	GO0007173		vacuolar transport	59	GO0007034
visual perception	11	GO0007601		sensory perception of touch	58	GO0050975
insulin receptor signaling pathway	11	GO0008286		purine ribonucleoside binding	57	GO0032550
response to ethanol	11	GO0045471		DNA repair	56	GO0006281
oogenesis	11	GO0048477		phagocytosis	55	GO0006909
wing disc morphogenesis	10	GO0007472		border follicle cell migration	55	GO0007298
imaginal disc-derived wing morphogenesis	10	GO0007476		postsynaptic membrane	55	GO0045211
fibroblast growth factor receptor signaling pathway	10	GO0008543		cell cortex	54	GO0005938
glycoprotein biosynthetic process	10	GO0009101		translation	54	GO0006412
actin cytoskeleton	10	GO0015629		presynaptic membrane	54	GO0042734
ATPase activity	10	GO0016887		main axon	54	GO0044304
NMDA selective glutamate receptor complex	10	GO0017146		early endosome	52	GO0005769
I band	10	GO0031674		transcription, DNA-templated	51	GO0006351
cellular response to insulin stimulus	10	GO0032869		wing disc morphogenesis	51	GO0007472
wing disc development	10	GO0035220		axon guidance receptor activity	51	GO0008046
axon terminus	10	GO0043679		response to bacterium	51	GO0009617
NAD binding	10	GO0051287		microtubule plus-end	51	GO0035371
protein homotetramerization	10	GO0051289		calcium ion binding	50	GO0005509
iron ion homeostasis	10	GO0055072		negative regulation of cytoplasmic transport	50	GO1903650
NADPH binding	10	GO0070402		negative regulation of microtubule depolymerization	49	GO0007026
activation of MAPKK activity	9	GO0000186		synaptic vesicle	49	GO0008021
estradiol 17-beta-dehydrogenase activity	9	GO0004303		chloroplast stroma	49	GO0009570
enoyl-[acyl-carrier-protein] reductase (NADH) activity	9	GO0004318		axonal fasciculation	48	GO0007413
calcium channel activity	9	GO0005262		detection of molecule of bacterial origin	48	GO0032490
peroxisomal membrane	9	GO0005778		oogenesis	48	GO0048477
cytoplasmic microtubule	9	GO0005881		regulation of dendrite morphogenesis	48	GO0048814
xylulose metabolic process	9	GO0005997		axon extension involved in axon guidance	48	GO0048846
fatty acid biosynthetic process	9	GO0006633		detection of mechanical stimulus involved in sensory perception of touch	48	GO0050976
terpenoid metabolic process	9	GO0006721		chloroplast thylakoid	47	GO0009534
determination of left/right symmetry	9	GO0007368		cytoplasmic vesicle membrane	47	GO0030659
alcohol dehydrogenase (NADP+) activity	9	GO0008106		striated muscle cell development	47	GO0055002
2,4-dienoyl-CoA reductase (NADPH) activity	9	GO0008670		actin filament	46	GO0005884
peptide-transporting ATPase activity	9	GO0015440		regulation of cell size	46	GO0008361
protein ubiquitination	9	GO0016567		microtubule	45	GO0005874
amino acid binding	9	GO0016597		cellular response to fibroblast growth factor stimulus	45	GO0044344
siderophore biosynthetic process	9	GO0019290		chromatin	43	GO0000785
Z disc	9	GO0030018		hemopoiesis	43	GO0030097
manganese ion binding	9	GO0030145		macropinocytosis	43	GO0044351
fatty acid elongation	9	GO0030497		microtubule organizing center	42	GO0005815
oligopeptide transmembrane transport	9	GO0035672		muscle tendon junction	42	GO0005927
Fc-epsilon receptor signaling pathway	9	GO0038095		short-term memory	42	GO0007614
heme metabolic process	9	GO0042168		striated muscle cell differentiation	41	GO0051146
monosaccharide catabolic process	9	GO0046365		negative regulation of transcription from RNA polymerase II promoter	39	GO0000122
L-xylulose reductase (NADP+) activity	9	GO0050038		receptor-mediated endocytosis	39	GO0006898
astral microtubule	8	GO0000235		ovarian follicle cell development	39	GO0030707
nuclear chromatin	8	GO0000790		startle response	38	GO0001964
aster	8	GO0005818		glycoprotein biosynthetic process	38	GO0009101
tRNA aminoacylation for protein translation	8	GO0006418		positive regulation of GTPase activity	38	GO0043547
spermatogenesis	8	GO0007283		axonal growth cone	38	GO0044295
aerobic respiration	8	GO0009060		vascular endothelial growth factor receptor signaling pathway	38	GO0048010
response to bacterium	8	GO0009617		chromosome, centromeric region	37	GO0000775
myotube differentiation	8	GO0014902		cytoskeletal anchoring at plasma membrane	37	GO0007016
dendrite development	8	GO0016358		proton transport	37	GO0015992
microtubule plus-end	8	GO0035371		GTP binding	36	GO0005525
terminal bouton	8	GO0043195		ribosome	36	GO0005840
positive regulation of GTPase activity	8	GO0043547		mitotic spindle organization	36	GO0007052
main axon	8	GO0044304		sensory perception of sound	36	GO0007605
vascular endothelial growth factor receptor signaling pathway	8	GO0048010		NAD+ ADP-ribosyltransferase activity	35	GO0003950
neurotrophin TRK receptor signaling pathway	8	GO0048011		protein ADP-ribosylation	35	GO0006471
dendrite morphogenesis	8	GO0048813		glutamine metabolic process	35	GO0006541
cellular response to nerve growth factor stimulus	8	GO1990090		insulin receptor signaling pathway	35	GO0008286
renal water homeostasis	7	GO0003091		fibroblast growth factor receptor signaling pathway	35	GO0008543
aminoacyl-tRNA ligase activity	7	GO0004812		dendrite development	35	GO0016358
calcium ion binding	7	GO0005509		NuRD complex	35	GO0016581
mitochondrial outer membrane	7	GO0005741		pyridoxal phosphate binding	35	GO0030170
early endosome	7	GO0005769		cellular response to insulin stimulus	35	GO0032869
centrosome	7	GO0005813		regulation of axonogenesis	35	GO0050770
zonula adherens	7	GO0005915		neuron cellular homeostasis	35	GO0070050
glutamine metabolic process	7	GO0006541		cell morphogenesis involved in differentiation	34	GO0000904
tetrahydrobiopterin biosynthetic process	7	GO0006729		lysosomal membrane	34	GO0005765
Ras protein signal transduction	7	GO0007265		axon midline choice point recognition	34	GO0016199
adult somatic muscle development	7	GO0007527		DNA-directed RNA polymerase II, holoenzyme	34	GO0016591
long-term memory	7	GO0007616		paranodal junction assembly	34	GO0030913
fatty acid catabolic process	7	GO0009062		myelin assembly	34	GO0032288
cobalamin biosynthetic process	7	GO0009236		presynaptic periactive zone	34	GO0036062
chloroplast envelope	7	GO0009941		transcription regulatory region DNA binding	34	GO0044212
regulation of glucose metabolic process	7	GO0010906		positive regulation of synaptic growth at neuromuscular junction	34	GO0045887
sarcoplasmic reticulum	7	GO0016529		cilium assembly	34	GO0060271
phosphatase activity	7	GO0016791		negative regulation of neuromuscular synaptic transmission	34	GO1900074
negative regulation of translation	7	GO0017148		homophilic cell adhesion via plasma membrane adhesion molecules	33	GO0007156
signal transduction by protein phosphorylation	7	GO0023014		peptidyl-tyrosine phosphorylation	33	GO0018108
hyaluronan biosynthetic process	7	GO0030213		regulation of cell migration	33	GO0030334
DNA methylation involved in gamete generation	7	GO0043046		nucleoplasm part	33	GO0044451
cellular response to fibroblast growth factor stimulus	7	GO0044344		apical cortex	33	GO0045179
macropinocytosis	7	GO0044351		anterior Malpighian tubule development	33	GO0061327
purine ribonucleoside metabolic process	7	GO0046128		cellular response to amino acid stimulus	33	GO0071230
compound eye development	7	GO0048749		protein import into nucleus, translocation	32	GO0000060
hyaluronan synthase activity	7	GO0050501		DNA replication	32	GO0006260
NADP binding	7	GO0050661		actin cytoskeleton organization	32	GO0030036
renal water absorption	7	GO0070295		dendrite morphogenesis	32	GO0048813
mitotic cytokinesis	6	GO0000281		microtubule plus-end binding	32	GO0051010
damaged DNA binding	6	GO0003684		GTPase activator activity	31	GO0005096
motor activity	6	GO0003774		mitochondrial outer membrane	31	GO0005741
amidase activity	6	GO0004040		gluconeogenesis	31	GO0006094
fatty acid synthase activity	6	GO0004312		epidermal growth factor receptor signaling pathway	31	GO0007173
GTP binding	6	GO0005525		striated muscle tissue development	31	GO0014706
gluconeogenesis	6	GO0006094		late endosome membrane	31	GO0031902
cGMP biosynthetic process	6	GO0006182		filamentous actin	31	GO0031941
mRNA processing	6	GO0006397		kinetochore	30	GO0000776
glutamate biosynthetic process	6	GO0006537		microtubule motor activity	30	GO0003777
androgen biosynthetic process	6	GO0006702		metalloendopeptidase activity	30	GO0004222
small GTPase mediated signal transduction	6	GO0007264		glutaminase activity	30	GO0004359
open tracheal system development	6	GO0007424		voltage-gated potassium channel complex	30	GO0008076
learning or memory	6	GO0007611		biotin biosynthetic process	30	GO0009102
phospholipid biosynthetic process	6	GO0008654		erythrocyte homeostasis	30	GO0034101
purine ribonucleoside monophosphate biosynthetic process	6	GO0009168		camera-type eye morphogenesis	30	GO0048593
oligosaccharide biosynthetic process	6	GO0009312		recycling endosome	30	GO0055037
DNA integration	6	GO0015074		ubiquitin-dependent protein catabolic process	29	GO0006511
PML body	6	GO0016605		androgen biosynthetic process	29	GO0006702
fatty acid amide hydrolase activity	6	GO0017064		visual perception	29	GO0007601
protein kinase binding	6	GO0019901		long-term memory	29	GO0007616
sphingolipid biosynthetic process	6	GO0030148		endoplasmic reticulum unfolded protein response	29	GO0030968
cytoplasmic vesicle	6	GO0031410		retinal metabolic process	29	GO0042574
nuclear periphery	6	GO0034399		DNA methylation involved in gamete generation	29	GO0043046
retinal metabolic process	6	GO0042574		axon extension	29	GO0048675
post-translational protein modification	6	GO0043687		postsynaptic density assembly	29	GO0097107
zonula adherens assembly	6	GO0045186		endoplasmic reticulum lumen	28	GO0005788
postsynaptic membrane	6	GO0045211		microtubule associated complex	28	GO0005875
sarcomere organization	6	GO0045214		dorsal closure	28	GO0007391
cellular respiration	6	GO0045333		mechanically-gated ion channel activity	28	GO0008381
negative regulation of transcription, DNA-templated	6	GO0045892		myosin phosphatase complex	28	GO0017023
protein phosphatase 2A binding	6	GO0051721		Rab GTPase binding	28	GO0017137
calcium ion transmembrane transport	6	GO0070588		germline ring canal formation	28	GO0030725
cellular response to amino acid stimulus	6	GO0071230		hair cell differentiation	28	GO0035315
cellular response to transforming growth factor beta stimulus	6	GO0071560		imaginal disc-derived wing hair organization	28	GO0035317
protein localization to plasma membrane	6	GO0072659		lipoprotein biosynthetic process	28	GO0042158
nucleic acid phosphodiester bond hydrolysis	6	GO0090305		regulation of compound eye photoreceptor development	28	GO0045314
polymeric cytoskeletal fiber	6	GO0099513		positive regulation of axon extension	28	GO0045773
MAPK cascade	5	GO0000165		positive regulation of excitatory postsynaptic potential	28	GO2000463
3-keto sterol reductase activity	5	GO0000253		mitotic sister chromatid segregation	27	GO0000070
magnesium ion binding	5	GO0000287		GTPase activity	27	GO0003924
nuclear-transcribed mRNA catabolic process, deadenylation-dependent decay	5	GO0000288		axoneme	27	GO0005930
nuclear-transcribed mRNA poly(A) tail shortening	5	GO0000289		protein dephosphorylation	27	GO0006470
telomere maintenance via recombination	5	GO0000722		piRNA metabolic process	27	GO0034587
telomere maintenance	5	GO0000723		neuron projection morphogenesis	27	GO0048812
chromosome, centromeric region	5	GO0000775		germ plasm	27	GO0060293
chromosome, telomeric region	5	GO0000781		ciliary plasm	27	GO0097014
condensed nuclear chromosome	5	GO0000794		regulation of cell shape	26	GO0008360
pseudouridine synthesis	5	GO0001522		sensory perception of pain	26	GO0019233
adenylate cyclase inhibiting G-protein coupled glutamate receptor activity	5	GO0001640		neuron projection development	26	GO0031175
embryonic development via the syncytial blastoderm	5	GO0001700		early endosome membrane	26	GO0031901
morphogenesis of a polarized epithelium	5	GO0001738		cellular response to topologically incorrect protein	26	GO0035967
compound eye morphogenesis	5	GO0001745		dendritic spine	26	GO0043197
startle response	5	GO0001964		negative regulation of transcription, DNA-templated	26	GO0045892
regulation of heart rate	5	GO0002027		positive regulation of synaptic transmission	26	GO0050806
retinoic acid biosynthetic process	5	GO0002138		regulation of nucleic acid-templated transcription	26	GO1903506
single-stranded DNA binding	5	GO0003697		activation of MAPKK activity	25	GO0000186
GTPase activity	5	GO0003924		mitotic cytokinesis	25	GO0000281
aspartate carbamoyltransferase activity	5	GO0004070		Ras protein signal transduction	25	GO0007265
dihydroorotase activity	5	GO0004151		positive regulation of cardiac muscle hypertrophy	25	GO0010613
6,7-dihydropteridine reductase activity	5	GO0004155		GKAP/Homer scaffold activity	25	GO0030160
hydroxyacylglutathione hydrolase activity	5	GO0004416		ubiquitin-dependent ERAD pathway	25	GO0030433
endoribonuclease activity	5	GO0004521		positive regulation of TOR signaling	25	GO0032008
poly(A)-specific ribonuclease activity	5	GO0004535		trans-Golgi network membrane	25	GO0032588
dolichyl-phosphate beta-D-mannosyltransferase activity	5	GO0004582		ionotropic glutamate receptor binding	25	GO0035255
polypeptide N-acetylgalactosaminyltransferase activity	5	GO0004653		peptidyl-tyrosine dephosphorylation	25	GO0035335
retinol dehydrogenase activity	5	GO0004745		chordate embryonic development	25	GO0043009
sepiapterin reductase activity	5	GO0004757		nuclear chromosome part	25	GO0044454
tryptophan synthase activity	5	GO0004834		sarcomere organization	25	GO0045214
prostaglandin E receptor activity	5	GO0004957		oocyte development	25	GO0048599
G-protein coupled GABA receptor activity	5	GO0004965		recycling endosome membrane	25	GO0055038
NMDA glutamate receptor activity	5	GO0004972		dendritic spine morphogenesis	25	GO0060997
GTPase activator activity	5	GO0005096		excitatory synapse assembly	25	GO1904861
extracellular-glutamate-gated ion channel activity	5	GO0005234		cellular response to nerve growth factor stimulus	25	GO1990090
endosome	5	GO0005768		iron ion binding	24	GO0005506
Golgi stack	5	GO0005795		anaphase-promoting complex	24	GO0005680
microtubule organizing center	5	GO0005815		regulation of transcription from RNA polymerase II promoter	24	GO0006357
tricarboxylic acid cycle	5	GO0006099		protein targeting to mitochondrion	24	GO0006626
oxidative phosphorylation	5	GO0006119		intracellular protein transport	24	GO0006886
mitochondrial electron transport, NADH to ubiquinone	5	GO0006120		protein transport	24	GO0015031
DNA replication	5	GO0006260		manganese ion binding	24	GO0030145
DNA topological change	5	GO0006265		cytoplasmic vesicle	24	GO0031410
regulation of transcription from RNA polymerase II promoter	5	GO0006357		dorsal/ventral axon guidance	24	GO0033563
translation	5	GO0006412		inner dynein arm	24	GO0036156
protein phosphorylation	5	GO0006468		Fc-epsilon receptor signaling pathway	24	GO0038095
protein demethylation	5	GO0006482		cellular respiration	24	GO0045333
GPI anchor biosynthetic process	5	GO0006506		neurotrophin TRK receptor signaling pathway	24	GO0048011
membrane protein ectodomain proteolysis	5	GO0006509		heart contraction	24	GO0060047
cellular amino acid metabolic process	5	GO0006520		regulation of alcohol biosynthetic process	24	GO1902930
glycine catabolic process	5	GO0006546		fungal-type vacuole	23	GO0000324
L-serine metabolic process	5	GO0006563		fungal-type vacuole membrane	23	GO0000329
fatty acid metabolic process	5	GO0006631		embryonic development via the syncytial blastoderm	23	GO0001700
prostanoid metabolic process	5	GO0006692		columnar/cuboidal epithelial cell differentiation	23	GO0002065
glutathione metabolic process	5	GO0006749		carbonyl reductase (NADPH) activity	23	GO0004090
cation transport	5	GO0006812		serine-type endopeptidase activity	23	GO0004252
phagocytosis	5	GO0006909		RNA-DNA hybrid ribonuclease activity	23	GO0004523
nuclear migration	5	GO0007097		L-histidine transmembrane transporter activity	23	GO0005290
receptor guanylyl cyclase signaling pathway	5	GO0007168		L-tyrosine transmembrane transporter activity	23	GO0005302
negative regulation of adenylate cyclase activity	5	GO0007194		ATP:ADP antiporter activity	23	GO0005471
adenylate cyclase-inhibiting G-protein coupled glutamate receptor signaling pathway	5	GO0007196		Golgi-associated vesicle	23	GO0005798
phospholipase C-activating G-protein coupled receptor signaling pathway	5	GO0007200		estrogen biosynthetic process	23	GO0006703
gamma-aminobutyric acid signaling pathway	5	GO0007214		glutamine transport	23	GO0006868
glutamate receptor signaling pathway	5	GO0007215		salivary gland development	23	GO0007431
neuron-neuron synaptic transmission	5	GO0007270		regulation of nucleoside metabolic process	23	GO0009118
axonal fasciculation	5	GO0007413		chloroplast thylakoid membrane	23	GO0009535
visual behavior	5	GO0007632		plastoglobule	23	GO0010287
synaptic vesicle	5	GO0008021		L-alanine transmembrane transporter activity	23	GO0015180
tRNA processing	5	GO0008033		L-glutamine transmembrane transporter activity	23	GO0015186
axon guidance receptor activity	5	GO0008046		glycine transmembrane transporter activity	23	GO0015187
voltage-gated potassium channel complex	5	GO0008076		L-proline transmembrane transporter activity	23	GO0015193
DNA-dependent ATPase activity	5	GO0008094		L-alanine transport	23	GO0015808
glucocorticoid metabolic process	5	GO0008211		glycine transport	23	GO0015816
penicillin binding	5	GO0008658		histidine transport	23	GO0015817
aromatic amino acid family biosynthetic process	5	GO0009073		tyrosine transport	23	GO0015828
chloroplast stroma	5	GO0009570		palmitoyltransferase activity	23	GO0016409
salicylic acid metabolic process	5	GO0009696		peptidyl-S-diacylglycerol-L-cysteine biosynthetic process from peptidyl-cysteine	23	GO0018231
endosome membrane	5	GO0010008		protein palmitoylation	23	GO0018345
response to lithium ion	5	GO0010226		protein-cysteine S-acyltransferase activity	23	GO0019707
regulation of glutamate secretion	5	GO0014048		protein kinase binding	23	GO0019901
response to amine	5	GO0014075		clathrin-coated vesicle	23	GO0030136
polyamine-transporting ATPase activity	5	GO0015417		Golgi-associated vesicle membrane	23	GO0030660
putrescine transport	5	GO0015847		negative regulation of actin filament bundle assembly	23	GO0032232
spermidine transport	5	GO0015848		vacuolar transmembrane transport	23	GO0034486
dephosphorylation	5	GO0016311		proline transmembrane transport	23	GO0035524
15-hydroxyprostaglandin dehydrogenase (NAD+) activity	5	GO0016404		positive regulation of I-kappaB kinase/NF-kappaB signaling	23	GO0043123
SWI/SNF complex	5	GO0016514		regulation of DNA methylation	23	GO0044030
glycine binding	5	GO0016594		neuron spine	23	GO0044309
glutamate binding	5	GO0016595		NADP binding	23	GO0050661
nuclear speck	5	GO0016607		potassium ion transmembrane transport	23	GO0071805
natriuretic peptide receptor activity	5	GO0016941		Ragulator complex	23	GO0071986
protein O-linked glycosylation via threonine	5	GO0018243		determination of left/right symmetry	22	GO0007368
sensory perception of pain	5	GO0019233		microtubule binding	22	GO0008017
methylglyoxal catabolic process to D-lactate via S-lactoyl-glutathione	5	GO0019243		ATPase activity	22	GO0016887
pyrimidine nucleobase biosynthetic process	5	GO0019856		erythrocyte differentiation	22	GO0030218
cGMP-mediated signaling	5	GO0019934		positive regulation of NF-kappaB transcription factor activity	22	GO0051092
extracellular matrix disassembly	5	GO0022617		protein homotetramerization	22	GO0051289
transmitter-gated ion channel activity	5	GO0022824		NADPH binding	22	GO0070402
hemopoiesis	5	GO0030097		cellular response to transforming growth factor beta stimulus	22	GO0071560
tRNA methylation	5	GO0030488		transcription from mitochondrial promoter	21	GO0006390
regulation of BMP signaling pathway	5	GO0030510		myoblast fusion	21	GO0007520
cytoplasmic vesicle membrane	5	GO0030659		myotube differentiation	21	GO0014902
RNA 3'-end processing	5	GO0031123		nuclear speck	21	GO0016607
neuron projection development	5	GO0031175		filopodium	21	GO0030175
regulation of neurological system process	5	GO0031644		positive regulation of Wnt signaling pathway	21	GO0030177
response to magnesium ion	5	GO0032026		regulation of BMP signaling pathway	21	GO0030510
AMPA glutamate receptor complex	5	GO0032281		chloroplast part	21	GO0044434
molybdopterin cofactor biosynthetic process	5	GO0032324		response to ethanol	21	GO0045471
detection of molecule of bacterial origin	5	GO0032490		regulation of mRNA processing	21	GO0050684
neuron projection membrane	5	GO0032589		protein oligomerization	21	GO0051259
kainate selective glutamate receptor complex	5	GO0032983		regulation of response to DNA damage stimulus	21	GO2001020
steroid dehydrogenase activity, acting on the CH-OH group of donors, NAD or NADP as acceptor	5	GO0033764		mitochondrial fission	20	GO0000266
ion transmembrane transport	5	GO0034220		telomerase catalytic core complex	20	GO0000333
cellular carbohydrate biosynthetic process	5	GO0034637		stress fiber	20	GO0001725
positive regulation of transmembrane transport	5	GO0034764		plasma membrane repair	20	GO0001778
branch fusion, open tracheal system	5	GO0035147		diacylglycerol kinase activity	20	GO0004143
synaptic transmission, glutamatergic	5	GO0035249		centriole	20	GO0005814
protein localization to endosome	5	GO0036010		protein demethylation	20	GO0006482
G-protein coupled receptor heterodimeric complex	5	GO0038039		protein import into nucleus	20	GO0006606
lipoprotein metabolic process	5	GO0042157		telomere maintenance via telomerase	20	GO0007004
vitamin K metabolic process	5	GO0042373		neuron-neuron synaptic transmission	20	GO0007270
ethanolamine-containing compound metabolic process	5	GO0042439		sensory perception of smell	20	GO0007608
retinol metabolic process	5	GO0042572		response to high light intensity	20	GO0009644
glucose homeostasis	5	GO0042593		DNA integration	20	GO0015074
mitochondrial ATP synthesis coupled electron transport	5	GO0042775		mediator complex	20	GO0016592
9-cis-retinoic acid metabolic process	5	GO0042905		histone-lysine N-methyltransferase activity	20	GO0018024
dendritic spine	5	GO0043197		protein localization to endosome	20	GO0036010
apical junction assembly	5	GO0043297		regulation of ion transport	20	GO0043269
regulation of neuron apoptotic process	5	GO0043523		regulation of neuron apoptotic process	20	GO0043523
transcription regulatory region DNA binding	5	GO0044212		regulation of nuclear division	20	GO0051783
cellular protein catabolic process	5	GO0044257		camera-type eye photoreceptor cell differentiation	20	GO0060219
cellular polysaccharide metabolic process	5	GO0044264		Notch signaling involved in heart development	20	GO0061314
axonal growth cone	5	GO0044295		cellular response to calcium ion	20	GO0071277
positive regulation of axon extension	5	GO0045773		pi-body	20	GO0071546
GMP metabolic process	5	GO0046037		regulation of cellular response to heat	20	GO1900034
3-dehydrosphinganine reductase activity	5	GO0047560		astral microtubule	19	GO0000235
regulation of neuronal synaptic plasticity	5	GO0048168		nuclear chromosome, telomeric region	19	GO0000784
skeletal muscle fiber development	5	GO0048741		condensed chromosome	19	GO0000793
neuron projection morphogenesis	5	GO0048812		condensed nuclear chromosome	19	GO0000794
regulation of dendrite morphogenesis	5	GO0048814		protein serine/threonine/tyrosine kinase activity	19	GO0004712
axon extension involved in axon guidance	5	GO0048846		transmembrane receptor protein tyrosine phosphatase activity	19	GO0005001
regulation of axonogenesis	5	GO0050770		voltage-gated potassium channel activity	19	GO0005249
positive regulation of synaptic transmission	5	GO0050806		holo TFIIH complex	19	GO0005675
detection of light stimulus involved in visual perception	5	GO0050908		polytene chromosome	19	GO0005700
sensory perception of sweet taste	5	GO0050916		aster	19	GO0005818
sensory perception of touch	5	GO0050975		tricarboxylic acid cycle	19	GO0006099
detection of mechanical stimulus involved in sensory perception of touch	5	GO0050976		DNA recombination	19	GO0006310
positive regulation of cytosolic calcium ion concentration involved in phospholipase C-activating G-protein coupled signaling pathway	5	GO0051482		protein O-linked glycosylation	19	GO0006493
negative regulation of stress fiber assembly	5	GO0051497		neurotransmitter secretion	19	GO0007269
regulation of neurotransmitter transport	5	GO0051588		fatty acid catabolic process	19	GO0009062
protein C-terminal methylesterase activity	5	GO0051722		salicylic acid metabolic process	19	GO0009696
negative regulation of synaptic transmission, glutamatergic	5	GO0051967		calcium-release channel activity	19	GO0015278
NADP-retinol dehydrogenase activity	5	GO0052650		glycine binding	19	GO0016594
regulation of synaptic activity	5	GO0060025		amino acid binding	19	GO0016597
excitatory postsynaptic potential	5	GO0060079		NMDA selective glutamate receptor complex	19	GO0017146
prepulse inhibition	5	GO0060134		internal peptidyl-lysine acetylation	19	GO0018393
cilium assembly	5	GO0060271		SCF ubiquitin ligase complex	19	GO0019005
branching involved in open tracheal system development	5	GO0060446		negative regulation of microtubule polymerization	19	GO0031115
NAD+ binding	5	GO0070403		SCF-dependent proteasomal ubiquitin-dependent protein catabolic process	19	GO0031146
thrombin-activated receptor signaling pathway	5	GO0070493		hemidesmosome assembly	19	GO0031581
cellular response to cAMP	5	GO0071320		ganglioside binding	19	GO0035594
Actinobacterium-type cell wall biogenesis	5	GO0071766		positive regulation of multicellular organism growth	19	GO0040018
potassium ion transmembrane transport	5	GO0071805		purine ribonucleoside metabolic process	19	GO0046128
medium-term memory	5	GO0072375		skeletal muscle fiber development	19	GO0048741
protein localization to vacuole	5	GO0072665		circadian sleep/wake cycle, sleep	19	GO0050802
methyl indole-3-acetate esterase activity	5	GO0080030		sensory perception of mechanical stimulus	19	GO0050954
methyl salicylate esterase activity	5	GO0080031		thermoception	19	GO0050955
methyl jasmonate esterase activity	5	GO0080032		detection of chemical stimulus involved in sensory perception of pain	19	GO0050968
positive regulation of calcium ion import	5	GO0090280		regulation of filopodium assembly	19	GO0051489
RNA phosphodiester bond hydrolysis	5	GO0090501		protein phosphatase 2A binding	19	GO0051721
RNA phosphodiester bond hydrolysis, exonucleolytic	5	GO0090503		protein C-terminal methylesterase activity	19	GO0051722
ductus arteriosus closure	5	GO0097070		skeletal muscle organ development	19	GO0060538
mitochondrial protein complex	5	GO0098798		cellular response to ATP	19	GO0071318
modulation of excitatory postsynaptic potential	5	GO0098815		chaperone-mediated protein transport	19	GO0072321
secretory vesicle	5	GO0099503		methyl indole-3-acetate esterase activity	19	GO0080030
matrix side of mitochondrial inner membrane	5	GO0099617		methyl salicylate esterase activity	19	GO0080031
polyamine transmembrane transport	5	GO1902047		methyl jasmonate esterase activity	19	GO0080032
negative regulation of secretion by cell	5	GO1903531		positive regulation of chromosome organization	19	GO2001252
regulation of protein targeting	5	GO1903533		mitochondrial genome maintenance	18	GO0000002
cell surface receptor signaling pathway involved in cell-cell signaling	5	GO1905114		nucleosome	18	GO0000786
urea cycle	4	GO0000050		extracellular-glutamate-gated ion channel activity	18	GO0005234
sulfur amino acid catabolic process	4	GO0000098		calcium channel activity	18	GO0005262
histidine biosynthetic process	4	GO0000105		fatty acid biosynthetic process	18	GO0006633
phosphorelay sensor kinase activity	4	GO0000155		male meiotic nuclear division	18	GO0007140
polysaccharide biosynthetic process	4	GO0000271		positive regulation of transcription of Notch receptor target	18	GO0007221
proteasome complex	4	GO0000502		cytoplasmic sequestering of NF-kappaB	18	GO0007253
condensed chromosome	4	GO0000793		imaginal disc morphogenesis	18	GO0007560
cell morphogenesis involved in differentiation	4	GO0000904		visual behavior	18	GO0007632
microtubule bundle formation	4	GO0001578		response to blue light	18	GO0009637
stress fiber	4	GO0001725		response to low light intensity stimulus	18	GO0009645
regulation of sodium ion transport	4	GO0002028		photosynthesis, light harvesting in photosystem I	18	GO0009768
3-hydroxyacyl-CoA dehydrogenase activity	4	GO0003857		response to red light	18	GO0010114
DNA topoisomerase type II (ATP-hydrolyzing) activity	4	GO0003918		response to far red light	18	GO0010218
cystathionine beta-synthase activity	4	GO0004122		response to amine	18	GO0014075
cytochrome-c oxidase activity	4	GO0004129		SWI/SNF complex	18	GO0016514
serine-type endopeptidase activity	4	GO0004252		sarcoplasmic reticulum	18	GO0016529
glutamate-ammonia ligase activity	4	GO0004356		glutamate binding	18	GO0016595
exonuclease activity	4	GO0004527		regulation of transmembrane transporter activity	18	GO0022898
threonine synthase activity	4	GO0004795		negative regulation of NF-kappaB transcription factor activity	18	GO0032088
ion channel activity	4	GO0005216		AMPA glutamate receptor complex	18	GO0032281
voltage-gated potassium channel activity	4	GO0005249		positive regulation of transporter activity	18	GO0032411
nuclear outer membrane	4	GO0005640		kainate selective glutamate receptor complex	18	GO0032983
mitochondrial respiratory chain	4	GO0005746		regulation of mitotic sister chromatid segregation	18	GO0033047
mitochondrial respiratory chain complex I	4	GO0005747		nuclear periphery	18	GO0034399
late endosome	4	GO0005770		cation channel complex	18	GO0034703
cytoskeleton	4	GO0005856		positive regulation of ion transmembrane transport	18	GO0034767
striated muscle thin filament	4	GO0005865		methylated histone binding	18	GO0035064
cytoplasmic dynein complex	4	GO0005868		synaptic transmission, glutamatergic	18	GO0035249
kinesin complex	4	GO0005871		habituation	18	GO0046959
microtubule	4	GO0005874		negative regulation of dendrite morphogenesis	18	GO0050774
actin filament	4	GO0005884		detection of temperature stimulus involved in sensory perception	18	GO0050961
focal adhesion	4	GO0005925		release of sequestered calcium ion into cytosol	18	GO0051209
muscle tendon junction	4	GO0005927		regulation of ubiquitin-protein transferase activity	18	GO0051438
axoneme	4	GO0005930		regulation of histone H3-K9 methylation	18	GO0051570
DNA metabolic process	4	GO0006259		positive regulation of protein kinase B signaling	18	GO0051897
mismatch repair	4	GO0006298		negative regulation of synaptic transmission, glutamatergic	18	GO0051967
double-strand break repair	4	GO0006302		regulation of synaptic activity	18	GO0060025
transcription, DNA-templated	4	GO0006351		excitatory postsynaptic potential	18	GO0060079
tRNA modification	4	GO0006400		prepulse inhibition	18	GO0060134
ubiquitin-dependent protein catabolic process	4	GO0006511		regulation of canonical Wnt signaling pathway	18	GO0060828
threonine metabolic process	4	GO0006566		cellular response to alkaloid	18	GO0071312
protein targeting to membrane	4	GO0006612		medium-term memory	18	GO0072375
ubiquinone biosynthetic process	4	GO0006744		regulation of glutamate receptor signaling pathway	18	GO1900449
Mo-molybdopterin cofactor biosynthetic process	4	GO0006777		regulation of long term synaptic depression	18	GO1900452
calcium ion transport	4	GO0006816		negative regulation of signal transduction by p53 class mediator	18	GO1901797
mitotic spindle organization	4	GO0007052		regulation of protein localization to plasma membrane	18	GO1903076
Notch signaling pathway	4	GO0007219		negative regulation of hemopoiesis	18	GO1903707
JNK cascade	4	GO0007254		positive regulation of protein localization to cell periphery	18	GO1904377
cytoplasmic transport, nurse cell to oocyte	4	GO0007303		cell surface receptor signaling pathway involved in cell-cell signaling	18	GO1905114
blastoderm segmentation	4	GO0007350		regulation of barbed-end actin filament capping	18	GO2000812
dorsal closure	4	GO0007391		G1/S transition of mitotic cell cycle	17	GO0000082
skeletal muscle tissue development	4	GO0007519		magnesium ion binding	17	GO0000287
larval visceral muscle development	4	GO0007523		chromosome, telomeric region	17	GO0000781
sensory perception of sound	4	GO0007605		somitogenesis	17	GO0001756
short-term memory	4	GO0007614		regulation of heart rate	17	GO0002027
mitochondrial fusion	4	GO0008053		regulation of sodium ion transport	17	GO0002028
N-acetyltransferase activity	4	GO0008080		tRNA wobble uridine modification	17	GO0002098
spectrin	4	GO0008091		galactose metabolic process	17	GO0006012
integrin complex	4	GO0008305		DNA topological change	17	GO0006265
female germline ring canal stabilization	4	GO0008335		protein glycosylation	17	GO0006486
ammonium transmembrane transporter activity	4	GO0008519		lysosome organization	17	GO0007040
ATP-dependent microtubule motor activity, minus-end-directed	4	GO0008569		spermatid development	17	GO0007286
serine family amino acid catabolic process	4	GO0009071		learning	17	GO0007612
thiamine biosynthetic process	4	GO0009228		RNA polymerase II carboxy-terminal domain kinase activity	17	GO0008353
folic acid-containing compound biosynthetic process	4	GO0009396		sphingolipid biosynthetic process	17	GO0030148
regulation of multivesicular body size involved in endosome transport	4	GO0010797		ubiquitin protein ligase binding	17	GO0031625
transport along microtubule	4	GO0010970		positive regulation of urine volume	17	GO0035810
regulation of neuron projection development	4	GO0010975		positive regulation of MAPK cascade	17	GO0043410
negative regulation of neuron projection development	4	GO0010977		flavin adenine dinucleotide binding	17	GO0050660
protein transport	4	GO0015031		actin filament bundle assembly	17	GO0051017
hydrogen ion transmembrane transporter activity	4	GO0015078		somite development	17	GO0061053
ammonium transport	4	GO0015696		mRNA-containing ribonucleoprotein complex export from nucleus	17	GO0071427
axon midline choice point recognition	4	GO0016199		regulation of cellular response to stress	17	GO0080135
iron-sulfur cluster assembly	4	GO0016226		mRNA splicing, via spliceosome	16	GO0000398
nuclear matrix	4	GO0016363		proteasome complex	16	GO0000502
tRNA (cytosine) methyltransferase activity	4	GO0016427		telomere maintenance	16	GO0000723
negative regulation of angiogenesis	4	GO0016525		single-stranded DNA binding	16	GO0003697
NuRD complex	4	GO0016581		cyclin-dependent protein serine/threonine kinase activity	16	GO0004693
protein N-linked glycosylation via asparagine	4	GO0018279		protein kinase inhibitor activity	16	GO0004860
cysteine biosynthetic process	4	GO0019344		iron ion transmembrane transporter activity	16	GO0005381
filopodium	4	GO0030175		prostanoid metabolic process	16	GO0006692
ligand-dependent nuclear receptor transcription coactivator activity	4	GO0030374		tetrahydrobiopterin biosynthetic process	16	GO0006729
serine racemase activity	4	GO0030378		glutathione biosynthetic process	16	GO0006750
smooth muscle contractile fiber	4	GO0030485		chloride transport	16	GO0006821
smooth muscle dense body	4	GO0030486		nuclear migration	16	GO0007097
sorocarp development	4	GO0030587		neuromuscular synaptic transmission	16	GO0007274
Mre11 complex	4	GO0030870		cyclin/CDK positive transcription elongation factor complex	16	GO0008024
nuclear membrane	4	GO0031965		aerobic respiration	16	GO0009060
positive regulation of ion transmembrane transporter activity	4	GO0032414		positive regulation of spindle pole body separation	16	GO0010696
endosome transport via multivesicular body sorting pathway	4	GO0032509		negative regulation of centrosome duplication	16	GO0010826
regulation of peptidyl-serine phosphorylation	4	GO0033135		positive regulation of G2/M transition of mitotic cell cycle	16	GO0010971
negative regulation of peptidyl-serine phosphorylation	4	GO0033137		regulation of neuron projection development	16	GO0010975
microtubule anchoring	4	GO0034453		hydrogen ion transmembrane transporter activity	16	GO0015078
piRNA metabolic process	4	GO0034587		cyclin-dependent protein serine/threonine kinase regulator activity	16	GO0016538
regulation of ion transmembrane transport	4	GO0034765		regulation of microtubule depolymerization	16	GO0031114
peroxisome proliferator activated receptor signaling pathway	4	GO0035357		chromatin assembly	16	GO0031497
outer dynein arm	4	GO0036157		mitotic G1 DNA damage checkpoint	16	GO0031571
positive regulation of multicellular organism growth	4	GO0040018		response to estradiol	16	GO0032355
gliogenesis	4	GO0042063		positive regulation of ATPase activity	16	GO0032781
cellular modified amino acid catabolic process	4	GO0042219		iron ion transmembrane transport	16	GO0034755
regulation of phosphorylation	4	GO0042325		ethanolamine-containing compound metabolic process	16	GO0042439
cellular modified amino acid biosynthetic process	4	GO0042398		cell cycle DNA replication	16	GO0044786
cellular protein metabolic process	4	GO0044267		phagocytic vesicle	16	GO0045335
negative regulation of gene expression, epigenetic	4	GO0045814		positive regulation of cyclin-dependent protein serine/threonine kinase activity	16	GO0045737
indolalkylamine biosynthetic process	4	GO0046219		regulation of blood vessel size	16	GO0050880
muscle cell cellular homeostasis	4	GO0046716		response to calcium ion	16	GO0051592
retinoic acid receptor signaling pathway	4	GO0048384		response to UV-A	16	GO0070141
actin filament binding	4	GO0051015		negative regulation of cell cycle arrest	16	GO0071157
regulation of DNA metabolic process	4	GO0051052		cellular response to epidermal growth factor stimulus	16	GO0071364
protein oligomerization	4	GO0051259		FAD binding	16	GO0071949
establishment of spindle orientation	4	GO0051294		7SK snRNA binding	16	GO0097322
alpha-actinin binding	4	GO0051393		axon cytoplasm	16	GO1904115
positive regulation of filopodium assembly	4	GO0051491		L-ornithine transmembrane transporter activity	15	GO0000064
positive regulation of cell division	4	GO0051781		MAPK cascade	15	GO0000165
positive regulation of protein kinase B signaling	4	GO0051897		3-keto sterol reductase activity	15	GO0000253
negative regulation of protein kinase B signaling	4	GO0051898		pseudouridine synthesis	15	GO0001522
skeletal muscle organ development	4	GO0060538		eye development	15	GO0001654
D-serine metabolic process	4	GO0070178		ATPase activator activity	15	GO0001671
mitochondrion morphogenesis	4	GO0070584		retinoic acid biosynthetic process	15	GO0002138
hydrogen sulfide biosynthetic process	4	GO0070814		6,7-dihydropteridine reductase activity	15	GO0004155
npBAF complex	4	GO0071564		fatty acid synthase activity	15	GO0004312
nBAF complex	4	GO0071565		helicase activity	15	GO0004386
extracellular matrix assembly	4	GO0085029		protein tyrosine phosphatase activity	15	GO0004725
establishment of protein localization to membrane	4	GO0090150		retinol dehydrogenase activity	15	GO0004745
ciliary plasm	4	GO0097014		sepiapterin reductase activity	15	GO0004757
regulation of nucleic acid-templated transcription	4	GO1903506		prostaglandin E receptor activity	15	GO0004957
regulation of cation transmembrane transport	4	GO1904062		tricarboxylate secondary active transmembrane transporter activity	15	GO0005371
terminal web	4	GO1990357		cytoplasmic dynein complex	15	GO0005868
protein localization to cell periphery	4	GO1990778		DNA replication initiation	15	GO0006270
regulation of cellular macromolecule biosynthetic process	4	GO2000112		phospholipid metabolic process	15	GO0006644
mitotic sister chromatid segregation	3	GO0000070		dicarboxylic acid transport	15	GO0006835
imidazoleglycerol-phosphate synthase activity	3	GO0000107		open tracheal system development	15	GO0007424
tryptophan biosynthetic process	3	GO0000162		Malpighian tubule morphogenesis	15	GO0007443
microtubule cytoskeleton organization	3	GO0000226		genital disc morphogenesis	15	GO0007483
mitochondrial fission	3	GO0000266		imaginal disc-derived male genitalia development	15	GO0007485
kinetochore	3	GO0000776		glucocorticoid metabolic process	15	GO0008211
condensin complex	3	GO0000796		aspartate family amino acid metabolic process	15	GO0009066
sex chromosome	3	GO0000803		response to abscisic acid	15	GO0009737
mitochondrial RNA 3'-end processing	3	GO0000965		negative regulation of neuron projection development	15	GO0010977
endothelium development	3	GO0003158		protein disulfide oxidoreductase activity	15	GO0015035
double-stranded RNA binding	3	GO0003725		phosphate ion transmembrane transporter activity	15	GO0015114
translation elongation factor activity	3	GO0003746		acidic amino acid transmembrane transporter activity	15	GO0015172
anthranilate synthase activity	3	GO0004049		coenzyme A transmembrane transporter activity	15	GO0015228
3-oxoacyl-[acyl-carrier-protein] synthase activity	3	GO0004315		oxoglutarate:malate antiporter activity	15	GO0015367
glutaminase activity	3	GO0004359		quaternary ammonium group transport	15	GO0015697
phosphatidylinositol-4,5-bisphosphate 5-phosphatase activity	3	GO0004439		acidic amino acid transport	15	GO0015800
endonuclease activity	3	GO0004519		purine nucleoside transmembrane transport	15	GO0015860
phosphoribosylformylglycinamidine cyclo-ligase activity	3	GO0004641		ADP transport	15	GO0015866
O-phospho-L-serine:2-oxoglutarate aminotransferase activity	3	GO0004648		ATP transport	15	GO0015867
phosphoprotein phosphatase activity	3	GO0004721		coenzyme A transport	15	GO0015880
pyruvate dehydrogenase (acetyl-transferring) kinase activity	3	GO0004740		protein N-acetylglucosaminyltransferase activity	15	GO0016262
selenide, water dikinase activity	3	GO0004756		15-hydroxyprostaglandin dehydrogenase (NAD+) activity	15	GO0016404
sphingomyelin phosphodiesterase activity	3	GO0004767		PML body	15	GO0016605
vasopressin receptor activity	3	GO0005000		protein N-linked glycosylation via asparagine	15	GO0018279
chromosome	3	GO0005694		male genitalia development	15	GO0030539
lysosome	3	GO0005764		thiamine pyrophosphate transport	15	GO0030974
cis-Golgi network	3	GO0005801		regulation of chromosome organization	15	GO0033044
trans-Golgi network	3	GO0005802		steroid dehydrogenase activity, acting on the CH-OH group of donors, NAD or NADP as acceptor	15	GO0033764
ribosome	3	GO0005840		cellular response to reactive oxygen species	15	GO0034614
microtubule associated complex	3	GO0005875		nucleosome organization	15	GO0034728
mitochondrial pyruvate dehydrogenase complex	3	GO0005967		hemocyte migration	15	GO0035099
glycolytic process	3	GO0006096		embryonic hemopoiesis	15	GO0035162
purine nucleotide biosynthetic process	3	GO0006164		larval lymph gland hemopoiesis	15	GO0035167
cAMP biosynthetic process	3	GO0006171		genital disc development	15	GO0035215
CTP biosynthetic process	3	GO0006241		coenzyme A transmembrane transport	15	GO0035349
regulation of DNA replication	3	GO0006275		phosphate ion transmembrane transport	15	GO0035435
DNA modification	3	GO0006304		cellular response to vascular endothelial growth factor stimulus	15	GO0035924
transposition, DNA-mediated	3	GO0006313		cellular response to platelet-derived growth factor stimulus	15	GO0036120
rRNA processing	3	GO0006364		intestinal stem cell homeostasis	15	GO0036335
glutamine biosynthetic process	3	GO0006542		positive regulation of translation initiation in response to endoplasmic reticulum stress	15	GO0036494
L-serine biosynthetic process	3	GO0006564		vascular endothelial growth factor signaling pathway	15	GO0038084
protein targeting	3	GO0006605		TORC1 signaling	15	GO0038202
ceramide metabolic process	3	GO0006672		vitamin K metabolic process	15	GO0042373
sphingomyelin metabolic process	3	GO0006684		retinol metabolic process	15	GO0042572
glutathione catabolic process	3	GO0006751		ATPase activity, coupled to transmembrane movement of substances	15	GO0042626
phosphate ion transport	3	GO0006817		9-cis-retinoic acid metabolic process	15	GO0042905
regulation of pH	3	GO0006885		adenosine-diphosphatase activity	15	GO0043262
response to unfolded protein	3	GO0006986		malate-aspartate shuttle	15	GO0043490
mitotic sister chromatid cohesion	3	GO0007064		negative regulation of JUN kinase activity	15	GO0043508
mitotic chromosome condensation	3	GO0007076		juxtaparanode region of axon	15	GO0044224
reciprocal meiotic recombination	3	GO0007131		regulation of hemocyte differentiation	15	GO0045610
heterophilic cell-cell adhesion via plasma membrane cell adhesion molecules	3	GO0007157		positive regulation of circadian sleep/wake cycle, sleep	15	GO0045938
osmosensory signaling pathway	3	GO0007231		3-dehydrosphinganine reductase activity	15	GO0047560
salivary gland development	3	GO0007431		platelet-derived growth factor receptor signaling pathway	15	GO0048008
myoblast fusion	3	GO0007520		mitochondrial iron ion transport	15	GO0048250
memory	3	GO0007613		lymph gland development	15	GO0048542
microtubule binding	3	GO0008017		imaginal disc-derived male genitalia morphogenesis	15	GO0048803
Mo-molybdopterin cofactor sulfurase activity	3	GO0008265		defense response to Gram-negative bacterium	15	GO0050829
negative regulation of cell proliferation	3	GO0008285		NADP-retinol dehydrogenase activity	15	GO0052650
DNA binding, bending	3	GO0008301		NAD+ binding	15	GO0070403
cation transmembrane transporter activity	3	GO0008324		cellular response to cold	15	GO0070417
regulation of cell shape	3	GO0008360		thrombin-activated receptor signaling pathway	15	GO0070493
regulation of cell size	3	GO0008361		protein transmembrane transport	15	GO0071806
alanine-glyoxylate transaminase activity	3	GO0008453		MMXD complex	15	GO0071817
lipopolysaccharide biosynthetic process	3	GO0009103		vesicle uncoating	15	GO0072319
plastid	3	GO0009536		modified amino acid transport	15	GO0072337
cytokinin-activated signaling pathway	3	GO0009736		pyrimidine-containing compound transmembrane transport	15	GO0072531
blue light signaling pathway	3	GO0009785		protein localization to plasma membrane	15	GO0072659
blue light photoreceptor activity	3	GO0009882		AMP transport	15	GO0080121
red or far-red light photoreceptor activity	3	GO0009883		AMP transmembrane transporter activity	15	GO0080122
histidine phosphotransfer kinase activity	3	GO0009927		negative regulation of inclusion body assembly	15	GO0090084
red or far-red light signaling pathway	3	GO0010017		mitochondrial membrane fission	15	GO0090149
FMN binding	3	GO0010181		RNA phosphodiester bond hydrolysis, exonucleolytic	15	GO0090503
regulation of gene expression	3	GO0010468		ductus arteriosus closure	15	GO0097070
proteasomal protein catabolic process	3	GO0010498		matrix side of mitochondrial inner membrane	15	GO0099617
regulation of acetyl-CoA biosynthetic process from pyruvate	3	GO0010510		negative regulation of mitochondrial outer membrane permeabilization involved in apoptotic signaling pathway	15	GO1901029
positive regulation of epithelial to mesenchymal transition	3	GO0010718		S-adenosyl-L-methionine transmembrane transport	15	GO1901962
negative regulation of peptidyl-threonine phosphorylation	3	GO0010801		regulation of delayed rectifier potassium channel activity	15	GO1902259
negative regulation of glucose transport	3	GO0010829		L-ornithine transmembrane transport	15	GO1903352
striated muscle tissue development	3	GO0014706		regulation of ATP metabolic process	15	GO1903578
solute:proton antiporter activity	3	GO0015299		negative regulation of endoplasmic reticulum stress-induced eIF2 alpha phosphorylation	15	GO1903912
branched-chain amino acid transmembrane transporter activity	3	GO0015658		mitochondrial transmembrane transport	15	GO1990542
C4-dicarboxylate transport	3	GO0015740		protein localization to cell periphery	15	GO1990778
polysaccharide transport	3	GO0015774		P-body	14	GO0000932
branched-chain amino acid transport	3	GO0015803		retinal dehydrogenase activity	14	GO0001758
methanogenesis	3	GO0015948		DNA replication origin binding	14	GO0003688
proton transport	3	GO0015992		motor activity	14	GO0003774
dystrophin-associated glycoprotein complex	3	GO0016010		alditol:NADP+ 1-oxidoreductase activity	14	GO0004032
snRNA metabolic process	3	GO0016073		glutamate-cysteine ligase activity	14	GO0004357
regulation of striated muscle tissue development	3	GO0016202		protein serine/threonine kinase activity	14	GO0004674
selenocysteine metabolic process	3	GO0016259		aminoacyl-tRNA ligase activity	14	GO0004812
selenocysteine biosynthetic process	3	GO0016260		platelet-derived growth factor-activated receptor activity	14	GO0005017
calcium-dependent cell-cell adhesion via plasma membrane cell adhesion molecules	3	GO0016339		vascular endothelial growth factor-activated receptor activity	14	GO0005021
site-specific endodeoxyribonuclease activity, specific for altered base	3	GO0016890		nuclear origin of replication recognition complex	14	GO0005664
Ras GTPase binding	3	GO0017016		cytoskeleton	14	GO0005856
nucleoside-triphosphatase activity	3	GO0017111		zonula adherens	14	GO0005915
peptidyl-histidine phosphorylation	3	GO0018106		mismatch repair	14	GO0006298
L-lysine catabolic process to acetate	3	GO0019475		glutamate metabolic process	14	GO0006536
endocytic vesicle	3	GO0030139		protein targeting to membrane	14	GO0006612
regulation of cell migration	3	GO0030334		mitotic sister chromatid cohesion	14	GO0007064
kynureninase activity	3	GO0030429		bile acid metabolic process	14	GO0008206
ubiquitin-dependent ERAD pathway	3	GO0030433		ATP-dependent microtubule motor activity, minus-end-directed	14	GO0008569
ovarian follicle cell development	3	GO0030707		cellular response to starvation	14	GO0009267
meiotic cohesin complex	3	GO0030893		positive regulation of gene expression	14	GO0010628
Smc5-Smc6 complex	3	GO0030915		regulation of glucose metabolic process	14	GO0010906
response to caffeine	3	GO0031000		calcium-dependent cell-cell adhesion via plasma membrane cell adhesion molecules	14	GO0016339
cysteine desulfurase activity	3	GO0031071		farnesol catabolic process	14	GO0016488
chromatin DNA binding	3	GO0031490		aryl-alcohol dehydrogenase (NAD+) activity	14	GO0018456
cellular response to nutrient levels	3	GO0031669		phenanthrene 9,10-monooxygenase activity	14	GO0018636
positive regulation of lipid transport	3	GO0032370		arabinose metabolic process	14	GO0019566
ruffle membrane	3	GO0032587		ligand-dependent nuclear receptor transcription coactivator activity	14	GO0030374
circadian regulation of gene expression	3	GO0032922		positive regulation of protein ubiquitination	14	GO0031398
carbohydrate homeostasis	3	GO0033500		DNA duplex unwinding	14	GO0032508
positive regulation of homotypic cell-cell adhesion	3	GO0034112		ruffle membrane	14	GO0032587
positive regulation of maintenance of mitotic sister chromatid cohesion	3	GO0034184		tetrose metabolic process	14	GO0033347
phosphatidylinositol trisphosphate phosphatase activity	3	GO0034594		dihydrotestosterone 17-beta-dehydrogenase activity	14	GO0035410
nuclear mitotic cohesin complex	3	GO0034990		tricarboxylic acid transmembrane transport	14	GO0035674
negative regulation of dephosphorylation	3	GO0035305		outer dynein arm	14	GO0036157
negative regulation of protein dephosphorylation	3	GO0035308		progesterone metabolic process	14	GO0042448
inner dynein arm	3	GO0036156		D-xylose catabolic process	14	GO0042843
glutathione hydrolase activity	3	GO0036374		blood vessel endothelial cell migration	14	GO0043534
synaptic vesicle recycling	3	GO0036465		daunorubicin metabolic process	14	GO0044597
photoreceptor cell development	3	GO0042461		doxorubicin metabolic process	14	GO0044598
signal transduction in response to DNA damage	3	GO0042770		negative regulation of gene expression, epigenetic	14	GO0045814
ATP-binding cassette (ABC) transporter complex	3	GO0043190		negative regulation of insulin receptor signaling pathway	14	GO0046627
negative regulation of MAP kinase activity	3	GO0043407		carbohydrate phosphorylation	14	GO0046835
regulation of mRNA stability	3	GO0043488		regulation of hormone biosynthetic process	14	GO0046885
molybdopterin cofactor metabolic process	3	GO0043545		15-hydroxyprostaglandin-D dehydrogenase (NADP+) activity	14	GO0047020
negative regulation by host of viral transcription	3	GO0043922		androsterone dehydrogenase activity	14	GO0047023
glycerolipid biosynthetic process	3	GO0045017		ketosteroid monooxygenase activity	14	GO0047086
apical cortex	3	GO0045179		delta4-3-oxosteroid 5beta-reductase activity	14	GO0047787
positive regulation of nitric oxide biosynthetic process	3	GO0045429		regulation of retinoic acid receptor signaling pathway	14	GO0048385
negative regulation of glycogen biosynthetic process	3	GO0045719		negative regulation of synaptic transmission	14	GO0050805
positive regulation of DNA repair	3	GO0045739		epithelial tube morphogenesis	14	GO0060562
negative regulation of cell cycle	3	GO0045786		testosterone biosynthetic process	14	GO0061370
negative regulation of single stranded viral RNA replication via double stranded DNA intermediate	3	GO0045869		hindgut development	14	GO0061525
positive regulation of transcription from RNA polymerase II promoter	3	GO0045944		necroptotic process	14	GO0070266
inositol trisphosphate phosphatase activity	3	GO0046030		NADP+ binding	14	GO0070401
photoreceptor cell differentiation	3	GO0046530		protein localization to mitochondrion	14	GO0070585
negative regulation of insulin receptor signaling pathway	3	GO0046627		cellular response to cadmium ion	14	GO0071276
4-amino-4-deoxychorismate synthase activity	3	GO0046820		cellular response to corticosteroid stimulus	14	GO0071384
inositol phosphate dephosphorylation	3	GO0046855		cellular response to jasmonic acid stimulus	14	GO0071395
phosphatidylinositol dephosphorylation	3	GO0046856		muscle thin filament assembly	14	GO0071689
synaptic vesicle endocytosis	3	GO0048488		cellular response to prostaglandin D stimulus	14	GO0071799
eye morphogenesis	3	GO0048592		monocarboxylic acid catabolic process	14	GO0072329
sensory perception of mechanical stimulus	3	GO0050954		establishment of protein localization to membrane	14	GO0090150
negative regulation of DNA metabolic process	3	GO0051053		negative regulation of retinoic acid biosynthetic process	14	GO1900053
protein heterooligomerization	3	GO0051291		regulation of vasculature development	14	GO1901342
regulation of meiotic cell cycle	3	GO0051445		negative regulation of synaptic vesicle recycling	14	GO1903422
negative regulation of calcium ion transport	3	GO0051926		regulation of testosterone biosynthetic process	14	GO2000224
inositol-1,3,4,5-tetrakisphosphate 5-phosphatase activity	3	GO0052659		positive regulation of endothelial cell apoptotic process	14	GO2000353
striated muscle dense body	3	GO0055120		positive regulation of reactive oxygen species metabolic process	14	GO2000379
germ plasm	3	GO0060293		nuclear-transcribed mRNA catabolic process, deadenylation-dependent decay	13	GO0000288
chromosome organization involved in meiotic cell cycle	3	GO0070192		heterochromatin	13	GO0000792
5'-tyrosyl-DNA phosphodiesterase activity	3	GO0070260		damaged DNA binding	13	GO0003684
necroptotic process	3	GO0070266		DNA-directed 5'-3' RNA polymerase activity	13	GO0003899
cellular response to carbohydrate stimulus	3	GO0071322		thiol-dependent ubiquitin-specific protease activity	13	GO0004843
cellular response to tumor necrosis factor	3	GO0071356		mRNA export from nucleus	13	GO0006406
cellular response to epidermal growth factor stimulus	3	GO0071364		tRNA aminoacylation for protein translation	13	GO0006418
cellular response to cytokinin stimulus	3	GO0071368		protein complex assembly	13	GO0006461
cellular response to peptide hormone stimulus	3	GO0071375		porphyrin-containing compound metabolic process	13	GO0006778
cellular response to fatty acid	3	GO0071398		phospholipase C-activating G-protein coupled receptor signaling pathway	13	GO0007200
pi-body	3	GO0071546		skeletal muscle tissue development	13	GO0007519
minus-end-directed vesicle transport along microtubule	3	GO0072382		blood coagulation	13	GO0007596
pyridine-containing compound biosynthetic process	3	GO0072525		cytokinin-activated signaling pathway	13	GO0009736
mitotic spindle	3	GO0072686		response to chitin	13	GO0010200
DNA demethylation	3	GO0080111		negative regulation of glucose transport	13	GO0010829
negative regulation of protein targeting to membrane	3	GO0090315		cytosolic transport	13	GO0016482
ruffle assembly	3	GO0097178		peptidyl-lysine methylation	13	GO0018022
hypoxia-inducible factor-1alpha signaling pathway	3	GO0097411		regulation of phosphate metabolic process	13	GO0019220
regulation of seedling development	3	GO1900140		cytosolic ribosome	13	GO0022626
regulation of blood circulation	3	GO1903522		smooth muscle contractile fiber	13	GO0030485
positive regulation of cytoplasmic transport	3	GO1903651		smooth muscle dense body	13	GO0030486
negative regulation of glycogen (starch) synthase activity	3	GO2000466		regulation of axon extension	13	GO0030516
positive regulation of renal water transport	3	GO2001153		chromatin DNA binding	13	GO0031490
tRNA binding	2	GO0000049		response to lipopolysaccharide	13	GO0032496
protein import into nucleus, translocation	2	GO0000060		negative regulation of tumor necrosis factor production	13	GO0032720
G2/M transition of mitotic cell cycle	2	GO0000086		ERAD pathway	13	GO0036503
negative regulation of transcription from RNA polymerase II promoter	2	GO0000122		response to peptide hormone	13	GO0043434
histone acetyltransferase complex	2	GO0000123		regulation of mRNA stability	13	GO0043488
establishment of mitotic spindle orientation	2	GO0000132		sequence-specific DNA binding	13	GO0043565
rDNA binding	2	GO0000182		regulation of Ras protein signal transduction	13	GO0046578
inactivation of MAPK activity	2	GO0000188		cell projection morphogenesis	13	GO0048858
regulation of alternative mRNA splicing, via spliceosome	2	GO0000381		defense response to Gram-positive bacterium	13	GO0050830
maturation of SSU-rRNA from tricistronic rRNA transcript (SSU-rRNA, 5.8S rRNA, LSU-rRNA)	2	GO0000462		protein heterooligomerization	13	GO0051291
meiotic DNA repair synthesis	2	GO0000711		alpha-actinin binding	13	GO0051393
DNA double-strand break processing	2	GO0000729		striated muscle dense body	13	GO0055120
DNA strand renaturation	2	GO0000733		calcium ion transmembrane transport	13	GO0070588
P-body	2	GO0000932		cellular response to cytokinin stimulus	13	GO0071368
mitochondrial mRNA catabolic process	2	GO0000958		regulation of cation transmembrane transport	13	GO1904062
positive regulation of mitochondrial RNA catabolic process	2	GO0000962		terminal web	13	GO1990357
mitochondrial RNA processing	2	GO0000963		sequence-specific double-stranded DNA binding	13	GO1990837
core promoter sequence-specific DNA binding	2	GO0001046		microtubule bundle formation	12	GO0001578
core promoter binding	2	GO0001047		response to hypoxia	12	GO0001666
eye development	2	GO0001654		threonine-type endopeptidase activity	12	GO0004298
response to hypoxia	2	GO0001666		spliceosomal complex	12	GO0005681
positive regulation of protein phosphorylation	2	GO0001934		mitochondrial respiratory chain	12	GO0005746
response to amphetamine	2	GO0001975		striated muscle thin filament	12	GO0005865
columnar/cuboidal epithelial cell differentiation	2	GO0002065		cytoplasmic microtubule	12	GO0005881
tRNA wobble uridine modification	2	GO0002098		mRNA processing	12	GO0006397
positive regulation of defense response to virus by host	2	GO0002230		leucine metabolic process	12	GO0006551
positive regulation of leukocyte mediated immunity	2	GO0002705		L-serine metabolic process	12	GO0006563
regulation of T cell mediated immunity	2	GO0002709		cation transport	12	GO0006812
positive regulation of cytokine production involved in immune response	2	GO0002720		adult somatic muscle development	12	GO0007527
cytoplasmic pattern recognition receptor signaling pathway	2	GO0002753		DNA-dependent ATPase activity	12	GO0008094
positive regulation of adaptive immune response based on somatic recombination of immune receptors built from immunoglobulin superfamily domains	2	GO0002824		phospholipid biosynthetic process	12	GO0008654
positive regulation of type 2 immune response	2	GO0002830		aromatic amino acid family biosynthetic process	12	GO0009073
positive regulation of response to biotic stimulus	2	GO0002833		purine ribonucleoside monophosphate biosynthetic process	12	GO0009168
dynamin family protein polymerization involved in membrane fission	2	GO0003373		biotin binding	12	GO0009374
6-pyruvoyltetrahydropterin synthase activity	2	GO0003874		flower development	12	GO0009908
ATP citrate synthase activity	2	GO0003878		protein-lysine N-methyltransferase activity	12	GO0016279
DNA-directed 5'-3' RNA polymerase activity	2	GO0003899		nuclear matrix	12	GO0016363
ATP-dependent RNA helicase activity	2	GO0004004		protein deubiquitination	12	GO0016579
aminomethyltransferase activity	2	GO0004047		signal transduction by protein phosphorylation	12	GO0023014
carbamoyl-phosphate synthase (glutamine-hydrolyzing) activity	2	GO0004088		cellular monovalent inorganic cation homeostasis	12	GO0030004
3',5'-cyclic-AMP phosphodiesterase activity	2	GO0004115		transport vesicle	12	GO0030133
glutamate-cysteine ligase activity	2	GO0004357		endocytic vesicle	12	GO0030139
glycine dehydrogenase (decarboxylating) activity	2	GO0004375		integral component of endoplasmic reticulum membrane	12	GO0030176
guanylate kinase activity	2	GO0004385		collagen fibril organization	12	GO0030199
histone deacetylase activity	2	GO0004407		cortical actin cytoskeleton	12	GO0030864
methylenetetrahydrofolate reductase (NAD(P)H) activity	2	GO0004489		regulation of cellular catabolic process	12	GO0031329
phospholipase D activity	2	GO0004630		nuclear membrane	12	GO0031965
succinate-CoA ligase activity	2	GO0004774		mitochondrial membrane	12	GO0031966
thiosulfate sulfurtransferase activity	2	GO0004792		endocytic recycling	12	GO0032456
glycine-tRNA ligase activity	2	GO0004820		proton-transporting V-type ATPase complex	12	GO0033176
thiol-dependent ubiquitin-specific protease activity	2	GO0004843		branch fusion, open tracheal system	12	GO0035147
xanthine dehydrogenase activity	2	GO0004854		intracellular signal transduction	12	GO0035556
voltage-gated calcium channel activity	2	GO0005245		glucose homeostasis	12	GO0042593
lamin filament	2	GO0005638		regulation of GTPase activity	12	GO0043087
nuclear lamina	2	GO0005652		actin filament binding	12	GO0051015
DNA replication factor A complex	2	GO0005662		positive regulation of filopodium assembly	12	GO0051491
anaphase-promoting complex	2	GO0005680		proteolysis involved in cellular protein catabolic process	12	GO0051603
U5 snRNP	2	GO0005682		iron ion homeostasis	12	GO0055072
U2-type spliceosomal complex	2	GO0005684		branching involved in open tracheal system development	12	GO0060446
polytene chromosome	2	GO0005700		Sin3-type complex	12	GO0070822
nuclear heterochromatin	2	GO0005720		catalytic step 2 spliceosome	12	GO0071013
pericentric heterochromatin	2	GO0005721		cellular response to cAMP	12	GO0071320
mitochondrial intermembrane space	2	GO0005758		minus-end-directed vesicle transport along microtubule	12	GO0072382
endoplasmic reticulum lumen	2	GO0005788		reproductive shoot system development	12	GO0090567
centriole	2	GO0005814		positive regulation of stem cell proliferation	12	GO2000648
connecting hemi-adherens junction	2	GO0005926		3'-5'-exoribonuclease activity	11	GO0000175
glycerol metabolic process	2	GO0006071		euchromatin	11	GO0000791
succinyl-CoA metabolic process	2	GO0006104		6-phosphofructo-2-kinase activity	11	GO0003873
'de novo' IMP biosynthetic process	2	GO0006189		phospholipid-translocating ATPase activity	11	GO0004012
nucleosome assembly	2	GO0006334		ionotropic glutamate receptor activity	11	GO0004970
termination of RNA polymerase II transcription	2	GO0006369		copper ion binding	11	GO0005507
tRNA splicing, via endonucleolytic cleavage and ligation	2	GO0006388		nuclear pore	11	GO0005643
translational termination	2	GO0006415		kinesin complex	11	GO0005871
glycyl-tRNA aminoacylation	2	GO0006426		caveola	11	GO0005901
protein complex assembly	2	GO0006461		mitochondrial pyruvate dehydrogenase complex	11	GO0005967
methionine metabolic process	2	GO0006555		transcription from RNA polymerase II promoter	11	GO0006366
protein import into nucleus	2	GO0006606		N-acetyltransferase activity	11	GO0008080
phosphatidylglycerol biosynthetic process	2	GO0006655		anterograde axonal transport	11	GO0008089
porphyrin-containing compound biosynthetic process	2	GO0006779		serine-type peptidase activity	11	GO0008236
potassium ion transport	2	GO0006813		integrin complex	11	GO0008305
chloride transport	2	GO0006821		phosphatidylcholine transporter activity	11	GO0008525
amino acid transport	2	GO0006865		phosphatidylinositol transporter activity	11	GO0008526
mitochondrial membrane organization	2	GO0007006		solute:proton antiporter activity	11	GO0015299
cytoskeletal anchoring at plasma membrane	2	GO0007016		phospholipid transport	11	GO0015914
vacuolar transport	2	GO0007034		regulation of striated muscle tissue development	11	GO0016202
cell-substrate junction assembly	2	GO0007044		dephosphorylation	11	GO0016311
mitotic G2 DNA damage checkpoint	2	GO0007095		neuron remodeling	11	GO0016322
homophilic cell adhesion via plasma membrane adhesion molecules	2	GO0007156		gene silencing	11	GO0016458
neurotransmitter secretion	2	GO0007269		siderophore biosynthetic process	11	GO0019290
spermatid development	2	GO0007286		tRNA methylation	11	GO0030488
oocyte anterior/posterior axis specification	2	GO0007314		negative regulation of response to nutrient levels	11	GO0032108
regulation of mitotic cell cycle	2	GO0007346		negative regulation of toll-like receptor signaling pathway	11	GO0034122
dorsal closure, elongation of leading edge cells	2	GO0007394		microtubule anchoring	11	GO0034453
blood coagulation	2	GO0007596		proteasome-mediated ubiquitin-dependent protein catabolic process	11	GO0043161
phototransduction	2	GO0007602		nuclear transcription factor complex	11	GO0044798
sensory perception of chemical stimulus	2	GO0007606		phospholipid translocation	11	GO0045332
learning	2	GO0007612		response to cadmium ion	11	GO0046686
5S rRNA binding	2	GO0008097		phosphatidylinositol-mediated signaling	11	GO0048015
protein tyrosine/serine/threonine phosphatase activity	2	GO0008138		detection of chemical stimulus involved in sensory perception of smell	11	GO0050911
poly(A) binding	2	GO0008143		protein autoubiquitination	11	GO0051865
metallopeptidase activity	2	GO0008237		calcium ion homeostasis	11	GO0055074
positive regulation of cell proliferation	2	GO0008284		protein K48-linked ubiquitination	11	GO0070936
maternal determination of anterior/posterior axis, embryo	2	GO0008358		precatalytic spliceosome	11	GO0071011
mechanically-gated ion channel activity	2	GO0008381		sensory dendrite	11	GO0071683
regulation of synaptic growth at neuromuscular junction	2	GO0008582		phosphatidylinositol-3,5-bisphosphate binding	11	GO0080025
female gonad development	2	GO0008585		nucleic acid phosphodiester bond hydrolysis	11	GO0090305
extrinsic apoptotic signaling pathway via death domain receptors	2	GO0008625		inorganic anion transmembrane transport	11	GO0098661
NAD(P)+ transhydrogenase activity	2	GO0008746		lytic vacuole membrane	11	GO0098852
alanine racemase activity	2	GO0008784		establishment of mitotic spindle orientation	10	GO0000132
cyclopropane-fatty-acyl-phospholipid synthase activity	2	GO0008825		microtubule cytoskeleton organization	10	GO0000226
[glutamate-ammonia-ligase] adenylyltransferase activity	2	GO0008882		protein peptidyl-prolyl isomerization	10	GO0000413
S-adenosylmethionine-homocysteine S-methyltransferase activity	2	GO0008898		3-oxoacyl-[acyl-carrier-protein] reductase (NADPH) activity	10	GO0004316
aspartate family amino acid metabolic process	2	GO0009066		anion channel activity	10	GO0005253
methionine biosynthetic process	2	GO0009086		cis-Golgi network	10	GO0005801
lysine biosynthetic process via diaminopimelate	2	GO0009089		DNA packaging	10	GO0006323
xanthine catabolic process	2	GO0009115		tRNA modification	10	GO0006400
regulation of nucleoside metabolic process	2	GO0009118		calcium ion transport	10	GO0006816
purine ribonucleotide biosynthetic process	2	GO0009152		post-Golgi vesicle-mediated transport	10	GO0006892
peptidoglycan biosynthetic process	2	GO0009252		maintenance of DNA methylation	10	GO0010216
cellular response to starvation	2	GO0009267		exit from mitosis	10	GO0010458
four-way junction helicase activity	2	GO0009378		chloride transmembrane transporter activity	10	GO0015108
response to UV	2	GO0009411		Wnt signaling pathway	10	GO0016055
chloroplast thylakoid	2	GO0009534		iron-sulfur cluster assembly	10	GO0016226
response to virus	2	GO0009615		myosin complex	10	GO0016459
regulation of signal transduction	2	GO0009966		histone deacetylation	10	GO0016575
cytoplasmic stress granule	2	GO0010494		nucleoside-triphosphatase activity	10	GO0017111
RNA secondary structure unwinding	2	GO0010501		negative regulation of translation	10	GO0017148
positive regulation of gene expression	2	GO0010628		cytosolic large ribosomal subunit	10	GO0022625
positive regulation of mitochondrial fusion	2	GO0010636		ion gated channel activity	10	GO0022839
positive regulation of cell morphogenesis involved in differentiation	2	GO0010770		gene silencing by RNA	10	GO0031047
positive regulation of necrotic cell death	2	GO0010940		negative regulation of lipopolysaccharide-mediated signaling pathway	10	GO0031665
negative regulation of cell cycle process	2	GO0010948		ESC/E(Z) complex	10	GO0035098
positive regulation of phosphatidylinositol 3-kinase signaling	2	GO0014068		ionotropic glutamate receptor signaling pathway	10	GO0035235
ATP synthesis coupled proton transport	2	GO0015986		gliogenesis	10	GO0042063
nickel cation binding	2	GO0016151		regulation of apoptotic process	10	GO0042981
RNA interference	2	GO0016246		cytoplasmic sequestering of transcription factor	10	GO0042994
neuron remodeling	2	GO0016322		positive regulation of apoptotic process	10	GO0043065
morphogenesis of embryonic epithelium	2	GO0016331		apical junction assembly	10	GO0043297
RISC complex	2	GO0016442		regulation of cellular carbohydrate catabolic process	10	GO0043471
gene silencing	2	GO0016458		zonula adherens assembly	10	GO0045186
myosin complex	2	GO0016459		cell redox homeostasis	10	GO0045454
regulation of embryonic cell shape	2	GO0016476		muscle cell cellular homeostasis	10	GO0046716
peroxisome fission	2	GO0016559		regulation of lipid biosynthetic process	10	GO0046890
histone deacetylation	2	GO0016575		Golgi vesicle transport	10	GO0048193
DNA-directed RNA polymerase II, holoenzyme	2	GO0016591		neuromuscular process controlling balance	10	GO0050885
cytochrome complex assembly	2	GO0017004		regulation of establishment of bipolar cell polarity	10	GO0061172
protein polyglutamylation	2	GO0018095		canonical glycolysis	10	GO0061621
enzyme active site formation via cysteine modification to L-cysteine persulfide	2	GO0018192		cellular response to lipopolysaccharide	10	GO0071222
internal peptidyl-lysine acetylation	2	GO0018393		cellular response to organonitrogen compound	10	GO0071417
viral life cycle	2	GO0019058		DNA demethylation	10	GO0080111
antimicrobial humoral response	2	GO0019730		condensin complex	9	GO0000796
ciliary pocket	2	GO0020016		spindle pole	9	GO0000922
ciliary pocket membrane	2	GO0020018		core promoter binding	9	GO0001047
respiratory electron transport chain	2	GO0022904		positive regulation of cytokine production	9	GO0001819
cellular monovalent inorganic cation homeostasis	2	GO0030004		activation of innate immune response	9	GO0002218
vesicle transport along actin filament	2	GO0030050		single-stranded RNA binding	9	GO0003727
trans-Golgi network transport vesicle	2	GO0030140		DNA topoisomerase type II (ATP-hydrolyzing) activity	9	GO0003918
secretory granule	2	GO0030141		cystathionine beta-synthase activity	9	GO0004122
B cell differentiation	2	GO0030183		myosin light chain kinase activity	9	GO0004687
erythrocyte differentiation	2	GO0030218		phosphatidylinositol-4,5-bisphosphate binding	9	GO0005546
production of siRNA involved in RNA interference	2	GO0030422		peroxisomal membrane	9	GO0005778
targeting of mRNA for destruction involved in RNA interference	2	GO0030423		glycolytic process	9	GO0006096
cyclic nucleotide binding	2	GO0030551		oxidative phosphorylation	9	GO0006119
cAMP binding	2	GO0030552		cGMP biosynthetic process	9	GO0006182
phosphatidyltransferase activity	2	GO0030572		regulation of DNA repair	9	GO0006282
preribosome, large subunit precursor	2	GO0030687		nucleosome assembly	9	GO0006334
P granule organization	2	GO0030719		rRNA processing	9	GO0006364
cortical actin cytoskeleton organization	2	GO0030866		RNA processing	9	GO0006396
paranodal junction assembly	2	GO0030913		ubiquinone biosynthetic process	9	GO0006744
ISWI-type complex	2	GO0031010		Mo-molybdopterin cofactor biosynthetic process	9	GO0006777
Ino80 complex	2	GO0031011		potassium ion transport	9	GO0006813
pre-miRNA processing	2	GO0031054		mitotic chromosome condensation	9	GO0007076
rRNA methylation	2	GO0031167		gamma-aminobutyric acid signaling pathway	9	GO0007214
replication fork processing	2	GO0031297		phototransduction	9	GO0007602
negative regulation of cellular metabolic process	2	GO0031324		memory	9	GO0007613
chromatin assembly	2	GO0031497		tRNA processing	9	GO0008033
hemidesmosome assembly	2	GO0031581		spectrin	9	GO0008091
beta-1 adrenergic receptor binding	2	GO0031697		DNA binding, bending	9	GO0008301
early endosome membrane	2	GO0031901		endosome to lysosome transport	9	GO0008333
positive regulation of TOR signaling	2	GO0032008		nitric oxide dioxygenase activity	9	GO0008941
negative regulation of NF-kappaB transcription factor activity	2	GO0032088		cellular amino acid catabolic process	9	GO0009063
positive regulation of telomere maintenance	2	GO0032206		glycolipid biosynthetic process	9	GO0009247
myelin assembly	2	GO0032288		response to virus	9	GO0009615
response to estradiol	2	GO0032355		photoperiodism	9	GO0009648
endocytic recycling	2	GO0032456		regulation of multivesicular body size involved in endosome transport	9	GO0010797
negative regulation of type I interferon production	2	GO0032480		transport along microtubule	9	GO0010970
positive regulation of type I interferon production	2	GO0032481		histone modification	9	GO0016570
DNA duplex unwinding	2	GO0032508		natriuretic peptide receptor activity	9	GO0016941
mitochondrial translation	2	GO0032543		antimicrobial humoral response	9	GO0019730
response to progesterone	2	GO0032570		cGMP-mediated signaling	9	GO0019934
regulation of interleukin-1 beta production	2	GO0032651		regulation of cell morphogenesis	9	GO0022604
regulation of tumor necrosis factor production	2	GO0032680		extracellular matrix disassembly	9	GO0022617
positive regulation of DNA-templated transcription, elongation	2	GO0032786		COPI vesicle coat	9	GO0030126
ribosome disassembly	2	GO0032790		regulation of protein ubiquitination	9	GO0031396
regulation of organelle organization	2	GO0033043		endosome transport via multivesicular body sorting pathway	9	GO0032509
regulation of chromosome organization	2	GO0033044		sarcoplasmic reticulum membrane	9	GO0033017
positive regulation of peptidyl-serine phosphorylation	2	GO0033138		regulation of peptidyl-serine phosphorylation	9	GO0033135
regulation of intracellular steroid hormone receptor signaling pathway	2	GO0033143		positive regulation of transmembrane transport	9	GO0034764
proton-transporting V-type ATPase complex	2	GO0033176		negative regulation of hemocyte proliferation	9	GO0035207
node of Ranvier	2	GO0033268		copper ion transmembrane transport	9	GO0035434
chromatoid body	2	GO0033391		thiol-dependent ubiquitinyl hydrolase activity	9	GO0036459
MAP kinase phosphatase activity	2	GO0033549		retrograde transport, endosome to Golgi	9	GO0042147
erythrocyte homeostasis	2	GO0034101		mitochondrial nucleoid	9	GO0042645
tRNA thio-modification	2	GO0034227		mitochondrial ATP synthesis coupled electron transport	9	GO0042775
response to type I interferon	2	GO0034340		ubiquitin-dependent protein catabolic process via the multivesicular body sorting pathway	9	GO0043162
protein localization to nucleus	2	GO0034504		apoptotic cell clearance	9	GO0043277
cation channel complex	2	GO0034703		macromolecule methylation	9	GO0043414
nucleosome organization	2	GO0034728		post-translational protein modification	9	GO0043687
peptidyl-lysine deacetylation	2	GO0034983		glycerolipid biosynthetic process	9	GO0045017
salivary gland histolysis	2	GO0035070		eye morphogenesis	9	GO0048592
salivary gland cell autophagic cell death	2	GO0035071		detection of light stimulus involved in visual perception	9	GO0050908
histone methyltransferase complex	2	GO0035097		synaptic growth at neuromuscular junction	9	GO0051124
prepupal development	2	GO0035210		negative regulation of stress fiber assembly	9	GO0051497
steroid hormone receptor binding	2	GO0035258		negative regulation of cell division	9	GO0051782
peptidyl-tyrosine dephosphorylation	2	GO0035335		SAGA-type complex	9	GO0070461
phosphate ion transmembrane transport	2	GO0035435		SWI/SNF superfamily-type complex	9	GO0070603
cardiolipin hydrolase activity	2	GO0035755		hydrogen sulfide biosynthetic process	9	GO0070814
site of double-strand break	2	GO0035861		MLL1 complex	9	GO0071339
nucleotide-binding domain, leucine rich repeat containing receptor signaling pathway	2	GO0035872		cellular response to steroid hormone stimulus	9	GO0071383
rRNA import into mitochondrion	2	GO0035928		nBAF complex	9	GO0071565
presynaptic periactive zone	2	GO0036062		regulation of platelet aggregation	9	GO0090330
ciliary basal body	2	GO0036064		mitochondrial protein complex	9	GO0098798
annealing helicase activity	2	GO0036310		secretory vesicle	9	GO0099503
racemase activity, acting on amino acids and derivatives	2	GO0036361		regulation of neuron death	9	GO1901214
establishment of ommatidial planar polarity	2	GO0042067		regulation of signal transduction by p53 class mediator	9	GO1901796
5-methyltetrahydrofolate-dependent methyltransferase activity	2	GO0042084		sulfur amino acid catabolic process	8	GO0000098
fructose 1,6-bisphosphate 1-phosphatase activity	2	GO0042132		nuclear exosome (RNase complex)	8	GO0000176
URM1 activating enzyme activity	2	GO0042292		cytoplasmic exosome (RNase complex)	8	GO0000177
mitochondrial nucleoid	2	GO0042645		nuclear-transcribed mRNA poly(A) tail shortening	8	GO0000289
succinate-CoA ligase complex	2	GO0042709		nuclear-transcribed mRNA catabolic process, exonucleolytic	8	GO0000291
regulation of apoptotic process	2	GO0042981		RNA splicing, via transesterification reactions with bulged adenosine as nucleophile	8	GO0000377
camera-type eye development	2	GO0043010		telomere maintenance via recombination	8	GO0000722
positive regulation of apoptotic process	2	GO0043065		nuclear telomere cap complex	8	GO0000783
positive regulation of I-kappaB kinase/NF-kappaB signaling	2	GO0043123		synaptonemal complex	8	GO0000795
negative regulation of I-kappaB kinase/NF-kappaB signaling	2	GO0043124		adenylate cyclase inhibiting G-protein coupled glutamate receptor activity	8	GO0001640
DNA synthesis involved in double-strand break repair via homologous recombination	2	GO0043150		galactosylceramide sulfotransferase activity	8	GO0001733
positive regulation of cysteine-type endopeptidase activity involved in apoptotic process	2	GO0043280		morphogenesis of a polarized epithelium	8	GO0001738
steroid hormone mediated signaling pathway	2	GO0043401		phosphatidylserine binding	8	GO0001786
macromolecule methylation	2	GO0043414		double-stranded telomeric DNA binding	8	GO0003691
protein kinase B signaling	2	GO0043491		bisphosphoglycerate 2-phosphatase activity	8	GO0004083
sequence-specific DNA binding	2	GO0043565		aminopeptidase activity	8	GO0004177
bacterial nucleoid	2	GO0043590		serine-type carboxypeptidase activity	8	GO0004185
nuclear replication fork	2	GO0043596		estradiol 17-beta-dehydrogenase activity	8	GO0004303
nuclear replisome	2	GO0043601		enoyl-[acyl-carrier-protein] reductase (NADH) activity	8	GO0004318
juxtaparanode region of axon	2	GO0044224		fructose-2,6-bisphosphate 2-phosphatase activity	8	GO0004331
nuclear chromosome part	2	GO0044454		histone acetyltransferase activity	8	GO0004402
double-strand break repair via synthesis-dependent strand annealing	2	GO0045003		poly(A)-specific ribonuclease activity	8	GO0004535
mitochondrial degradosome	2	GO0045025		phosphoglycerate mutase activity	8	GO0004619
negative regulation of viral genome replication	2	GO0045071		protein kinase C activity	8	GO0004697
intermediate filament cytoskeleton	2	GO0045111		threonine synthase activity	8	GO0004795
apical protein localization	2	GO0045176		tryptophan synthase activity	8	GO0004834
establishment or maintenance of epithelial cell apical/basal polarity	2	GO0045197		G-protein coupled GABA receptor activity	8	GO0004965
extracellular polysaccharide biosynthetic process	2	GO0045226		sugar:proton symporter activity	8	GO0005351
negative regulation of fat cell differentiation	2	GO0045599		calcium-transporting ATPase activity	8	GO0005388
positive regulation of osteoblast differentiation	2	GO0045669		sodium:potassium-exchanging ATPase activity	8	GO0005391
negative regulation of Notch signaling pathway	2	GO0045746		replication fork	8	GO0005657
positive regulation of cell cycle	2	GO0045787		nuclear heterochromatin	8	GO0005720
positive regulation of synaptic growth at neuromuscular junction	2	GO0045887		Golgi stack	8	GO0005795
negative regulation of DNA recombination	2	GO0045910		dynactin complex	8	GO0005869
regulation of embryonic development	2	GO0045995		xylulose metabolic process	8	GO0005997
phenol-containing compound biosynthetic process	2	GO0046189		fructose metabolic process	8	GO0006000
regulation of JNK cascade	2	GO0046328		fructose 2,6-bisphosphate metabolic process	8	GO0006003
lateral inhibition	2	GO0046331		regulation of glycolytic process	8	GO0006110
ribose phosphate biosynthetic process	2	GO0046390		regulation of DNA replication	8	GO0006275
positive regulation of Ras protein signal transduction	2	GO0046579		chromatin silencing	8	GO0006342
negative regulation of Ras protein signal transduction	2	GO0046580		threonine metabolic process	8	GO0006566
positive regulation of organ growth	2	GO0046622		protein processing involved in protein targeting to mitochondrion	8	GO0006627
GDP metabolic process	2	GO0046710		acyl-CoA metabolic process	8	GO0006637
carbohydrate phosphorylation	2	GO0046835		terpenoid metabolic process	8	GO0006721
phosphatidylinositol phosphorylation	2	GO0046854		regulation of pH	8	GO0006885
long-chain fatty acid luciferin component ligase activity	2	GO0047474		ER to Golgi vesicle-mediated transport	8	GO0006888
mitochondrion distribution	2	GO0048311		intra-Golgi vesicle-mediated transport	8	GO0006891
oocyte development	2	GO0048599		nucleocytoplasmic transport	8	GO0006913
negative regulation of muscle organ development	2	GO0048635		mitochondrial membrane organization	8	GO0007006
axon extension	2	GO0048675		receptor guanylyl cyclase signaling pathway	8	GO0007168
epidermis morphogenesis	2	GO0048730		negative regulation of adenylate cyclase activity	8	GO0007194
cell projection morphogenesis	2	GO0048858		adenylate cyclase-inhibiting G-protein coupled glutamate receptor signaling pathway	8	GO0007196
NADH dehydrogenase (quinone) activity	2	GO0050136		sperm axoneme assembly	8	GO0007288
positive regulation of interleukin-1 secretion	2	GO0050716		alcohol dehydrogenase (NADP+) activity	8	GO0008106
circadian sleep/wake cycle, sleep	2	GO0050802		positive regulation of cell proliferation	8	GO0008284
positive regulation of T cell activation	2	GO0050870		negative regulation of cell proliferation	8	GO0008285
positive regulation of chemotaxis	2	GO0050921		cation transmembrane transporter activity	8	GO0008324
positive regulation of transport	2	GO0051050		regulation of synaptic growth at neuromuscular junction	8	GO0008582
positive regulation of NF-kappaB transcription factor activity	2	GO0051092		carbohydrate transport	8	GO0008643
regulation of striated muscle cell differentiation	2	GO0051153		2,4-dienoyl-CoA reductase (NADPH) activity	8	GO0008670
response to calcium ion	2	GO0051592		serine family amino acid catabolic process	8	GO0009071
defense response to virus	2	GO0051607		cobalamin biosynthetic process	8	GO0009236
regulation of nuclear division	2	GO0051783		response to UV	8	GO0009411
positive regulation of focal adhesion assembly	2	GO0051894		response to water deprivation	8	GO0009414
recycling endosome	2	GO0055037		pollen development	8	GO0009555
recycling endosome membrane	2	GO0055038		response to insect	8	GO0009625
cardiac epithelial to mesenchymal transition	2	GO0060317		response to ethylene	8	GO0009723
SMAD protein signal transduction	2	GO0060395		response to auxin	8	GO0009733
regulation of vesicle-mediated transport	2	GO0060627		gibberellic acid mediated signaling pathway	8	GO0009740
lipid tube assembly involved in organelle fission	2	GO0060990		response to salicylic acid	8	GO0009751
type I terminal bouton	2	GO0061174		response to jasmonic acid	8	GO0009753
protein localization to cilium	2	GO0061512		regulation of flavonoid biosynthetic process	8	GO0009962
canonical glycolysis	2	GO0061621		endosome membrane	8	GO0010008
mitochondrial ribosome assembly	2	GO0061668		regulation of root meristem growth	8	GO0010082
inflammasome complex	2	GO0061702		trichome morphogenesis	8	GO0010090
neuron cellular homeostasis	2	GO0070050		FMN binding	8	GO0010181
mitochondrial translational elongation	2	GO0070125		response to lithium ion	8	GO0010226
RISC-loading complex	2	GO0070578		establishment or maintenance of transmembrane electrochemical gradient	8	GO0010248
Sin3-type complex	2	GO0070822		hemicellulose metabolic process	8	GO0010410
bone maturation	2	GO0070977		regulation of cell fate commitment	8	GO0010453
precatalytic spliceosome	2	GO0071011		positive regulation of epithelial cell migration	8	GO0010634
catalytic step 2 spliceosome	2	GO0071013		positive regulation of organelle organization	8	GO0010638
cytoplasmic RNA surveillance	2	GO0071026		regulation of glutamate secretion	8	GO0014048
cellular response to muramyl dipeptide	2	GO0071225		magnesium ion transmembrane transporter activity	8	GO0015095
MLL1 complex	2	GO0071339		manganese-transporting ATPase activity	8	GO0015410
cellular response to dsRNA	2	GO0071359		sterol metabolic process	8	GO0016125
mRNA-containing ribonucleoprotein complex export from nucleus	2	GO0071427		phosphatidylinositol phosphate kinase activity	8	GO0016307
piP-body	2	GO0071547		histone acetylation	8	GO0016573
mycolic acid biosynthetic process	2	GO0071768		kinesin II complex	8	GO0016939
cellular response to BMP stimulus	2	GO0071773		cysteine biosynthetic process	8	GO0019344
cleavage body	2	GO0071920		calcium-mediated signaling	8	GO0019722
FAD binding	2	GO0071949		transmitter-gated ion channel activity	8	GO0022824
glomerular visceral epithelial cell development	2	GO0072015		cellular manganese ion homeostasis	8	GO0030026
glomerular visceral epithelial cell differentiation	2	GO0072112		trans-Golgi network transport vesicle	8	GO0030140
signal transduction by p53 class mediator	2	GO0072331		neutrophil differentiation	8	GO0030223
modified amino acid transport	2	GO0072337		flagellated sperm motility	8	GO0030317
cellular response to hydroxyurea	2	GO0072711		serine racemase activity	8	GO0030378
negative regulation of branching involved in ureteric bud morphogenesis	2	GO0090191		fructose 1,6-bisphosphate metabolic process	8	GO0030388
regulation of calcium ion import	2	GO0090279		fatty acid elongation	8	GO0030497
regulation of DNA-dependent DNA replication	2	GO0090329		sorocarp development	8	GO0030587
endocardial cushion to mesenchymal transition	2	GO0090500		regulation of nucleotide catabolic process	8	GO0030811
chromatin organization involved in negative regulation of transcription	2	GO0097549		Smc5-Smc6 complex	8	GO0030915
intrinsic component of mitochondrial membrane	2	GO0098573		establishment or maintenance of microtubule cytoskeleton polarity	8	GO0030951
negative regulation of neuromuscular synaptic transmission	2	GO1900074		ISWI-type complex	8	GO0031010
positive regulation of myoblast fusion	2	GO1901741		negative regulation of protein ubiquitination	8	GO0031397
positive regulation of signal transduction by p53 class mediator	2	GO1901798		Cul4A-RING E3 ubiquitin ligase complex	8	GO0031464
regulation of protein acetylation	2	GO1901983		fungal-type cell wall organization	8	GO0031505
positive regulation of protein localization to synapse	2	GO1902474		actin cytoskeleton reorganization	8	GO0031532
positive regulation of receptor localization to synapse	2	GO1902685		regulation of anthocyanin metabolic process	8	GO0031537
mitochondrial large ribosomal subunit assembly	2	GO1902775		regulation of neurological system process	8	GO0031644
positive regulation of vacuolar transport	2	GO1903337		response to magnesium ion	8	GO0032026
negative regulation of cytoplasmic transport	2	GO1903650		regulation of telomere maintenance	8	GO0032204
negative regulation of DNA damage checkpoint	2	GO2000002		molybdopterin cofactor biosynthetic process	8	GO0032324
positive regulation of stem cell differentiation	2	GO2000738		Golgi calcium ion homeostasis	8	GO0032468
negative regulation of double-strand break repair	2	GO2000780		Golgi calcium ion transport	8	GO0032472
regulation of skeletal muscle cell differentiation	2	GO2001014		neuron projection membrane	8	GO0032589
positive regulation of endocytic recycling	2	GO2001137		negative regulation of glial cell apoptotic process	8	GO0034351
regulation of intrinsic apoptotic signaling pathway	2	GO2001242		substrate adhesion-dependent cell spreading	8	GO0034446
mitochondrial genome maintenance	1	GO0000002		regulation of ion transmembrane transport	8	GO0034765
L-ornithine transmembrane transporter activity	1	GO0000064		histone lysine methylation	8	GO0034968
G1/S transition of mitotic cell cycle	1	GO0000082		synaptic vesicle recycling	8	GO0036465
sulfur amino acid metabolic process	1	GO0000096		G-protein coupled receptor heterodimeric complex	8	GO0038039
inactivation of MAPK activity involved in osmosensory signaling pathway	1	GO0000173		heme metabolic process	8	GO0042168
allantoin catabolic process	1	GO0000256		cellular modified amino acid catabolic process	8	GO0042219
mitochondrial proton-transporting ATP synthase complex, coupling factor F(o)	1	GO0000276		signal transduction in response to DNA damage	8	GO0042770
spliceosomal snRNP assembly	1	GO0000387		regulation of neuron differentiation	8	GO0045664
mRNA splicing, via spliceosome	1	GO0000398		positive regulation of transcription, DNA-templated	8	GO0045893
protein peptidyl-prolyl isomerization	1	GO0000413		indolalkylamine biosynthetic process	8	GO0046219
autophagosome membrane	1	GO0000421		monosaccharide biosynthetic process	8	GO0046364
photoreactive repair	1	GO0000719		monosaccharide catabolic process	8	GO0046365
double-strand break repair via homologous recombination	1	GO0000724		positive regulation of organ growth	8	GO0046622
chromatin	1	GO0000785		regulation of mRNA splicing, via spliceosome	8	GO0048024
synaptonemal complex	1	GO0000795		regulation of neuronal synaptic plasticity	8	GO0048168
spindle pole	1	GO0000922		synaptic vesicle endocytosis	8	GO0048488
prostaglandin biosynthetic process	1	GO0001516		regulation of post-embryonic development	8	GO0048580
ureteric bud development	1	GO0001657		negative regulation of post-embryonic development	8	GO0048581
gastrulation with mouth forming second	1	GO0001702		compound eye development	8	GO0048749
photoreceptor outer segment	1	GO0001750		regulation of shoot system development	8	GO0048831
retinal dehydrogenase activity	1	GO0001758		L-xylulose reductase (NADP+) activity	8	GO0050038
neuron migration	1	GO0001764		regulation of defense response to virus	8	GO0050688
phosphatidylserine binding	1	GO0001786		sensory perception of sweet taste	8	GO0050916
mesonephros development	1	GO0001823		regulation of chemotaxis	8	GO0050920
embryonic epithelial tube formation	1	GO0001838		positive regulation of cytosolic calcium ion concentration involved in phospholipase C-activating G-protein coupled signaling pathway	8	GO0051482
negative regulation of protein phosphorylation	1	GO0001933		regulation of neurotransmitter transport	8	GO0051588
positive regulation of endothelial cell proliferation	1	GO0001938		positive regulation of cell division	8	GO0051781
negative regulation of cell-matrix adhesion	1	GO0001953		regulation of gene silencing	8	GO0060968
positive regulation of cytokine-mediated signaling pathway	1	GO0001961		negative regulation of chromatin silencing at rDNA	8	GO0061188
positive regulation of neuroblast proliferation	1	GO0002052		D-serine metabolic process	8	GO0070178
positive regulation of receptor internalization	1	GO0002092		mitochondrion morphogenesis	8	GO0070584
instar larval development	1	GO0002168		protein K11-linked ubiquitination	8	GO0070979
marginal zone B cell differentiation	1	GO0002315		cellular response to gibberellin stimulus	8	GO0071370
tRNA threonylcarbamoyladenosine modification	1	GO0002949		manganese ion transmembrane transport	8	GO0071421
positive regulation of glomerular filtration	1	GO0003104		mitotic spindle	8	GO0072686
heart induction	1	GO0003129		positive regulation of calcium ion import	8	GO0090280
BMP signaling pathway involved in heart induction	1	GO0003130		ATP hydrolysis coupled transmembrane transport	8	GO0090662
endodermal-mesodermal cell signaling involved in heart induction	1	GO0003134		modulation of excitatory postsynaptic potential	8	GO0098815
embryonic heart tube morphogenesis	1	GO0003143		sequence-specific single stranded DNA binding	8	GO0098847
negative regulation of Wnt signaling pathway involved in heart development	1	GO0003308		polymeric cytoskeletal fiber	8	GO0099513
type B pancreatic cell differentiation	1	GO0003309		negative regulation of proteasomal protein catabolic process	8	GO1901799
type B pancreatic cell development	1	GO0003323		negative regulation of mitotic cell cycle phase transition	8	GO1901991
1-pyrroline-5-carboxylate dehydrogenase activity	1	GO0003842		positive regulation of protein localization to synapse	8	GO1902474
2-amino-4-hydroxy-6-hydroxymethyldihydropteridine diphosphokinase activity	1	GO0003848		positive regulation of receptor localization to synapse	8	GO1902685
3-beta-hydroxy-delta5-steroid dehydrogenase activity	1	GO0003854		positive regulation of hexokinase activity	8	GO1903301
3-dehydroquinate synthase activity	1	GO0003856		positive regulation of cellular protein catabolic process	8	GO1903364
6-phosphofructo-2-kinase activity	1	GO0003873		negative regulation of secretion by cell	8	GO1903531
DNA (cytosine-5-)-methyltransferase activity	1	GO0003886		regulation of cytoplasmic transport	8	GO1903649
DNA ligase (ATP) activity	1	GO0003910		positive regulation of cytoplasmic transport	8	GO1903651
GTP cyclohydrolase activity	1	GO0003933		regulation of cardiac conduction	8	GO1903779
IMP cyclohydrolase activity	1	GO0003937		regulation of cellular macromolecule biosynthetic process	8	GO2000112
acetyl-CoA carboxylase activity	1	GO0003989		regulation of secondary cell wall biogenesis	8	GO2000652
acetylglutamate kinase activity	1	GO0003991		tRNA binding	7	GO0000049
adenosine kinase activity	1	GO0004001		regulation of cyclin-dependent protein serine/threonine kinase activity	7	GO0000079
adenylylsulfate kinase activity	1	GO0004020		phosphorelay sensor kinase activity	7	GO0000155
alditol:NADP+ 1-oxidoreductase activity	1	GO0004032		phosphorelay signal transduction system	7	GO0000160
aminoacyl-tRNA hydrolase activity	1	GO0004045		lytic vacuole	7	GO0000323
asparagine synthase (glutamine-hydrolyzing) activity	1	GO0004066		four-way junction DNA binding	7	GO0000400
aspartate kinase activity	1	GO0004072		nuclear nucleosome	7	GO0000788
bisphosphoglycerate 2-phosphatase activity	1	GO0004083		Swr1 complex	7	GO0000812
carbonate dehydratase activity	1	GO0004089		sister chromatid segregation	7	GO0000819
aminopeptidase activity	1	GO0004177		inflammatory response to antigenic stimulus	7	GO0002437
serine-type carboxypeptidase activity	1	GO0004185		endonuclease activity	7	GO0004519
aspartic-type endopeptidase activity	1	GO0004190		exonuclease activity	7	GO0004527
epoxide hydrolase activity	1	GO0004301		polyribonucleotide nucleotidyltransferase activity	7	GO0004654
fructose-2,6-bisphosphate 2-phosphatase activity	1	GO0004331		calmodulin-dependent protein kinase activity	7	GO0004683
fructose-bisphosphate aldolase activity	1	GO0004332		phosphoprotein phosphatase activity	7	GO0004721
glucokinase activity	1	GO0004340		pyruvate dehydrogenase (acetyl-transferring) kinase activity	7	GO0004740
glucose-6-phosphate dehydrogenase activity	1	GO0004345		ion channel activity	7	GO0005216
glucose-6-phosphate isomerase activity	1	GO0004347		nuclear outer membrane	7	GO0005640
glutamate N-acetyltransferase activity	1	GO0004358		mitochondrial respiratory chain complex III	7	GO0005750
glycine hydroxymethyltransferase activity	1	GO0004372		mitochondrial intermembrane space	7	GO0005758
glycolipid mannosyltransferase activity	1	GO0004376		endoplasmic reticulum-Golgi intermediate compartment	7	GO0005793
helicase activity	1	GO0004386		hemoglobin complex	7	GO0005833
histidine ammonia-lyase activity	1	GO0004397		spindle microtubule	7	GO0005876
histidinol dehydrogenase activity	1	GO0004399		sodium:potassium-exchanging ATPase complex	7	GO0005890
homoserine dehydrogenase activity	1	GO0004412		mitochondrial electron transport, ubiquinol to cytochrome c	7	GO0006122
indole-3-glycerol-phosphate synthase activity	1	GO0004425		nucleotide-excision repair	7	GO0006289
phosphatidylinositol phospholipase C activity	1	GO0004435		postreplication repair	7	GO0006301
isocitrate dehydrogenase (NADP+) activity	1	GO0004450		protein monoubiquitination	7	GO0006513
ketohexokinase activity	1	GO0004454		biotin metabolic process	7	GO0006768
malate dehydrogenase (decarboxylating) (NAD+) activity	1	GO0004471		Golgi to vacuole transport	7	GO0006896
malate synthase activity	1	GO0004474		striated muscle contraction	7	GO0006941
N,N-dimethylaniline monooxygenase activity	1	GO0004499		reciprocal meiotic recombination	7	GO0007131
RNA-DNA hybrid ribonuclease activity	1	GO0004523		small GTPase mediated signal transduction	7	GO0007264
ribonuclease P activity	1	GO0004526		cytoplasmic transport, nurse cell to oocyte	7	GO0007303
orotidine-5'-phosphate decarboxylase activity	1	GO0004590		larval visceral muscle development	7	GO0007523
pantoate-beta-alanine ligase activity	1	GO0004592		phosphoric diester hydrolase activity	7	GO0008081
pantothenate kinase activity	1	GO0004594		galactoside 2-alpha-L-fucosyltransferase activity	7	GO0008107
phosphatidylethanolamine N-methyltransferase activity	1	GO0004608		ubiquinol-cytochrome-c reductase activity	7	GO0008121
phosphatidylserine decarboxylase activity	1	GO0004609		RNA methyltransferase activity	7	GO0008173
phosphoenolpyruvate carboxykinase (ATP) activity	1	GO0004612		female germline ring canal stabilization	7	GO0008335
phosphoglycerate mutase activity	1	GO0004619		acetylglucosaminyltransferase activity	7	GO0008375
lysophospholipase activity	1	GO0004622		intrinsic apoptotic signaling pathway in response to DNA damage	7	GO0008630
phosphopyruvate hydratase activity	1	GO0004634		hydrogen:potassium-exchanging ATPase activity	7	GO0008900
phosphoribosylaminoimidazole carboxylase activity	1	GO0004638		purine ribonucleotide biosynthetic process	7	GO0009152
phosphoribosylaminoimidazolesuccinocarboxamide synthase activity	1	GO0004639		cyclic nucleotide biosynthetic process	7	GO0009190
phosphoribosylformylglycinamidine synthase activity	1	GO0004642		oligosaccharide biosynthetic process	7	GO0009312
phosphoribosylaminoimidazolecarboxamide formyltransferase activity	1	GO0004643		calcium-dependent protein serine/threonine kinase activity	7	GO0009931
porphobilinogen synthase activity	1	GO0004655		response to manganese ion	7	GO0010042
prephenate dehydratase activity	1	GO0004664		potassium ion import	7	GO0010107
prephenate dehydrogenase (NADP+) activity	1	GO0004665		regulation of autophagy	7	GO0010506
protein kinase activity	1	GO0004672		regulation of acetyl-CoA biosynthetic process from pyruvate	7	GO0010510
myosin light chain kinase activity	1	GO0004687		oxygen transport	7	GO0015671
cGMP-dependent protein kinase activity	1	GO0004692		dystrophin-associated glycoprotein complex	7	GO0016010
signal transducer, downstream of receptor, with serine/threonine kinase activity	1	GO0004702		phosphatase activity	7	GO0016791
ribokinase activity	1	GO0004747		Ras GTPase binding	7	GO0017016
ribonucleoside-diphosphate reductase activity, thioredoxin disulfide as acceptor	1	GO0004748		mitochondrial processing peptidase complex	7	GO0017087
ribose-5-phosphate isomerase activity	1	GO0004751		peptidyl-serine modification	7	GO0018209
saccharopine dehydrogenase activity	1	GO0004753		antigen processing and presentation of exogenous peptide antigen via MHC class II	7	GO0019886
sulfate adenylyltransferase (ATP) activity	1	GO0004781		cAMP-mediated signaling	7	GO0019933
thiamine diphosphokinase activity	1	GO0004788		central nervous system projection neuron axonogenesis	7	GO0021952
thymidylate kinase activity	1	GO0004798		COPI-coated vesicle	7	GO0030137
arginine-tRNA ligase activity	1	GO0004814		negative regulation of Wnt signaling pathway	7	GO0030178
cysteine-tRNA ligase activity	1	GO0004817		COPI-coated vesicle membrane	7	GO0030663
serine-tRNA ligase activity	1	GO0004828		clathrin-coated endocytic vesicle membrane	7	GO0030669
ubiquitin activating enzyme activity	1	GO0004839		mammary gland development	7	GO0030879
uracil phosphoribosyltransferase activity	1	GO0004845		positive regulation of vascular endothelial growth factor receptor signaling pathway	7	GO0030949
uridine kinase activity	1	GO0004849		anaphase-promoting complex-dependent catabolic process	7	GO0031145
uroporphyrinogen decarboxylase activity	1	GO0004853		positive regulation of fast-twitch skeletal muscle fiber contraction	7	GO0031448
cAMP-dependent protein kinase inhibitor activity	1	GO0004862		cullin-RING ubiquitin ligase complex	7	GO0031461
protein phosphatase inhibitor activity	1	GO0004864		ubiquitin conjugating enzyme binding	7	GO0031624
cysteine-type endopeptidase inhibitor activity	1	GO0004869		positive regulation of lipopolysaccharide-mediated signaling pathway	7	GO0031666
type II transforming growth factor beta receptor binding	1	GO0005114		cellular response to nutrient levels	7	GO0031669
epidermal growth factor receptor binding	1	GO0005154		H zone	7	GO0031673
ryanodine-sensitive calcium-release channel activity	1	GO0005219		regulation of response to food	7	GO0032095
intracellular cyclic nucleotide activated cation channel activity	1	GO0005221		regulation of ion transmembrane transporter activity	7	GO0032412
voltage-gated chloride channel activity	1	GO0005247		positive regulation of ion transmembrane transporter activity	7	GO0032414
tricarboxylate secondary active transmembrane transporter activity	1	GO0005371		circadian regulation of gene expression	7	GO0032922
iron ion transmembrane transporter activity	1	GO0005381		positive regulation of toll-like receptor 9 signaling pathway	7	GO0034165
calcium:sodium antiporter activity	1	GO0005432		protein localization to chromosome	7	GO0034502
ATP:ADP antiporter activity	1	GO0005471		histone demethylase activity (H3-trimethyl-K4 specific)	7	GO0034647
copper ion binding	1	GO0005507		histone H3-K4 demethylation	7	GO0034720
nuclear pore	1	GO0005643		axoneme assembly	7	GO0035082
lysosomal membrane	1	GO0005765		histone methyltransferase complex	7	GO0035097
autophagosome	1	GO0005776		peroxisome proliferator activated receptor signaling pathway	7	GO0035357
hemoglobin complex	1	GO0005833		histone kinase activity (H3-T6 specific)	7	GO0035403
voltage-gated calcium channel complex	1	GO0005891		histone H3-T6 phosphorylation	7	GO0035408
microvillus	1	GO0005902		sodium ion export from cell	7	GO0036376
fructose metabolic process	1	GO0006000		regulation of phosphorylation	7	GO0042325
fructose 2,6-bisphosphate metabolic process	1	GO0006003		regulation of pharyngeal pumping	7	GO0043051
glucose metabolic process	1	GO0006006		response to morphine	7	GO0043278
galactose metabolic process	1	GO0006012		negative regulation of viral genome replication	7	GO0045071
D-ribose metabolic process	1	GO0006014		clathrin-coated endocytic vesicle	7	GO0045334
acetyl-CoA metabolic process	1	GO0006084		negative regulation of cell differentiation	7	GO0045596
acetyl-CoA biosynthetic process	1	GO0006085		positive regulation of macrophage differentiation	7	GO0045651
pyruvate metabolic process	1	GO0006090		negative regulation of mitotic nuclear division	7	GO0045839
glyoxylate cycle	1	GO0006097		negative regulation of striated muscle contraction	7	GO0045988
regulation of glycolytic process	1	GO0006110		response to copper ion	7	GO0046688
mitochondrial electron transport, succinate to ubiquinone	1	GO0006121		phosphatidylinositol dephosphorylation	7	GO0046856
purine nucleobase metabolic process	1	GO0006144		intracellular distribution of mitochondria	7	GO0048312
purine ribonucleoside salvage	1	GO0006166		retinoic acid receptor signaling pathway	7	GO0048384
AMP biosynthetic process	1	GO0006167		embryonic digestive tract morphogenesis	7	GO0048557
'de novo' pyrimidine nucleobase biosynthetic process	1	GO0006207		androgen receptor binding	7	GO0050681
pyrimidine nucleobase catabolic process	1	GO0006208		B cell receptor signaling pathway	7	GO0050853
thymidine catabolic process	1	GO0006214		positive regulation of B cell receptor signaling pathway	7	GO0050861
dTMP biosynthetic process	1	GO0006231		regulation of small GTPase mediated signal transduction	7	GO0051056
dTDP biosynthetic process	1	GO0006233		DNA ligation involved in DNA repair	7	GO0051103
dTTP biosynthetic process	1	GO0006235		smooth muscle cell differentiation	7	GO0051145
DNA unwinding involved in DNA replication	1	GO0006268		establishment of spindle orientation	7	GO0051294
base-excision repair	1	GO0006284		positive regulation of ligase activity	7	GO0051351
double-strand break repair via nonhomologous end joining	1	GO0006303		positive regulation of ubiquitin-protein transferase activity	7	GO0051443
chromatin silencing	1	GO0006342		regulation of meiotic cell cycle	7	GO0051445
regulation of gene expression by genetic imprinting	1	GO0006349		negative regulation of cytosolic calcium ion concentration	7	GO0051481
transcription from mitochondrial promoter	1	GO0006390		defense response to virus	7	GO0051607
translational elongation	1	GO0006414		chromosome organization involved in meiotic cell cycle	7	GO0070192
arginyl-tRNA aminoacylation	1	GO0006420		cellular response to peptide hormone stimulus	7	GO0071375
cysteinyl-tRNA aminoacylation	1	GO0006423		cellular response to fatty acid	7	GO0071398
seryl-tRNA aminoacylation	1	GO0006434		lymphocyte aggregation	7	GO0071593
cellular protein modification process	1	GO0006464		clathrin-dependent endocytosis	7	GO0072583
protein dephosphorylation	1	GO0006470		organelle membrane fusion	7	GO0090174
protein O-linked glycosylation	1	GO0006493		supercoiled DNA binding	7	GO0097100
N-terminal protein myristoylation	1	GO0006499		hypoxia-inducible factor-1alpha signaling pathway	7	GO0097411
peptide metabolic process	1	GO0006518		stress response to metal ion	7	GO0097501
arginine biosynthetic process	1	GO0006526		cation transmembrane transport	7	GO0098655
asparagine biosynthetic process	1	GO0006529		chromosomal region	7	GO0098687
glutamate metabolic process	1	GO0006536		hydrogen ion transmembrane transport	7	GO1902600
glycine metabolic process	1	GO0006544		positive regulation of proteolysis involved in cellular protein catabolic process	7	GO1903052
histidine metabolic process	1	GO0006547		positive regulation of dense core granule biogenesis	7	GO2000707
leucine metabolic process	1	GO0006551		condensed chromosome, centromeric region	6	GO0000779
lysine metabolic process	1	GO0006553		sex chromosome	6	GO0000803
proline biosynthetic process	1	GO0006561		RNA polymerase II transcription coactivator activity	6	GO0001105
proline catabolic process	1	GO0006562		enhancer sequence-specific DNA binding	6	GO0001158
tryptophan metabolic process	1	GO0006568		photoreceptor outer segment	6	GO0001750
tyrosine biosynthetic process	1	GO0006571		neutrophil homeostasis	6	GO0001780
NLS-bearing protein import into nucleus	1	GO0006607		retina homeostasis	6	GO0001895
protein export from nucleus	1	GO0006611		regulation of protein phosphorylation	6	GO0001932
acyl-CoA metabolic process	1	GO0006637		response to amphetamine	6	GO0001975
membrane lipid metabolic process	1	GO0006643		columnar/cuboidal epithelial cell development	6	GO0002066
phospholipid metabolic process	1	GO0006644		instar larval development	6	GO0002168
phosphatidic acid biosynthetic process	1	GO0006654		pattern recognition receptor signaling pathway	6	GO0002221
phosphatidylcholine biosynthetic process	1	GO0006656		regulation of T cell mediated immune response to tumor cell	6	GO0002840
steroid biosynthetic process	1	GO0006694		double-stranded RNA binding	6	GO0003725
glutathione biosynthetic process	1	GO0006750		DNA (cytosine-5-)-methyltransferase activity	6	GO0003886
ATP biosynthetic process	1	GO0006754		histone deacetylase activity	6	GO0004407
porphyrin-containing compound metabolic process	1	GO0006778		inorganic diphosphatase activity	6	GO0004427
anion transport	1	GO0006820		phosphatidylinositol-4,5-bisphosphate 5-phosphatase activity	6	GO0004439
iron ion transport	1	GO0006826		phospholipase C activity	6	GO0004629
dicarboxylic acid transport	1	GO0006835		sphingomyelin phosphodiesterase activity	6	GO0004767
tricarboxylic acid transport	1	GO0006842		vasopressin receptor activity	6	GO0005000
drug transmembrane transport	1	GO0006855		fibroblast growth factor-activated receptor activity	6	GO0005007
cellular iron ion homeostasis	1	GO0006879		netrin receptor activity	6	GO0005042
intracellular protein transport	1	GO0006886		voltage-gated chloride channel activity	6	GO0005247
exocytosis	1	GO0006887		mitochondrial respiratory chain complex I	6	GO0005747
Golgi to plasma membrane transport	1	GO0006893		mRNA cleavage and polyadenylation specificity factor complex	6	GO0005847
activation of cysteine-type endopeptidase activity involved in apoptotic process	1	GO0006919		muscle myosin complex	6	GO0005859
substrate-dependent cell migration	1	GO0006929		transcription initiation from mitochondrial promoter	6	GO0006391
substrate-dependent cell migration, cell extension	1	GO0006930		protein deacetylation	6	GO0006476
regulation of muscle contraction	1	GO0006937		peptidyl-tyrosine sulfation	6	GO0006478
regulation of striated muscle contraction	1	GO0006942		GPI anchor biosynthetic process	6	GO0006506
cell cycle arrest	1	GO0007050		ceramide metabolic process	6	GO0006672
mitotic cell cycle checkpoint	1	GO0007093		sphingomyelin metabolic process	6	GO0006684
male meiotic nuclear division	1	GO0007140		phosphate ion transport	6	GO0006817
cell surface receptor signaling pathway	1	GO0007166		vesicle docking involved in exocytosis	6	GO0006904
transmembrane receptor protein tyrosine kinase signaling pathway	1	GO0007169		regulation of muscle contraction	6	GO0006937
transmembrane receptor protein serine/threonine kinase signaling pathway	1	GO0007178		endosome organization	6	GO0007032
transforming growth factor beta receptor signaling pathway	1	GO0007179		heterophilic cell-cell adhesion via plasma membrane cell adhesion molecules	6	GO0007157
common-partner SMAD protein phosphorylation	1	GO0007182		spermatid nucleus differentiation	6	GO0007289
SMAD protein complex assembly	1	GO0007183		blastoderm segmentation	6	GO0007350
SMAD protein import into nucleus	1	GO0007184		salivary gland boundary specification	6	GO0007432
positive regulation of cytosolic calcium ion concentration	1	GO0007204		imaginal disc development	6	GO0007444
neuropeptide signaling pathway	1	GO0007218		regulation of heart contraction	6	GO0008016
Notch receptor processing	1	GO0007220		protein-tyrosine sulfotransferase activity	6	GO0008476
STAT protein import into nucleus	1	GO0007262		male gonad development	6	GO0008584
border follicle cell migration	1	GO0007298		riboflavin biosynthetic process	6	GO0009231
salivary gland morphogenesis	1	GO0007435		regulation of signal transduction	6	GO0009966
imaginal disc development	1	GO0007444		chromocenter	6	GO0010369
adult fat body development	1	GO0007505		cytoplasmic stress granule	6	GO0010494
response to nutrient	1	GO0007584		positive regulation of phospholipase activity	6	GO0010518
regulation of heart contraction	1	GO0008016		positive regulation of macromolecule biosynthetic process	6	GO0010557
ATP-dependent helicase activity	1	GO0008026		negative regulation of peptidyl-threonine phosphorylation	6	GO0010801
glutamate receptor activity	1	GO0008066		negative regulation of phosphatase activity	6	GO0010923
negative regulation of DNA replication	1	GO0008156		positive regulation of peptidase activity	6	GO0010952
protein tyrosine phosphatase activator activity	1	GO0008160		free ubiquitin chain polymerization	6	GO0010994
tRNA methyltransferase activity	1	GO0008175		trans-Golgi network transport vesicle membrane	6	GO0012510
metalloendopeptidase inhibitor activity	1	GO0008191		regulation of phosphatidylinositol 3-kinase signaling	6	GO0014066
phosphatidate phosphatase activity	1	GO0008195		positive regulation of phosphatidylinositol 3-kinase signaling	6	GO0014068
ferric iron binding	1	GO0008199		heparan sulfate proteoglycan biosynthetic process	6	GO0015012
bile acid metabolic process	1	GO0008206		mRNA metabolic process	6	GO0016071
serine-type peptidase activity	1	GO0008236		negative regulation of macroautophagy	6	GO0016242
isoprenoid biosynthetic process	1	GO0008299		morphogenesis of embryonic epithelium	6	GO0016331
glial cell migration	1	GO0008347		peroxisome fission	6	GO0016559
MAP kinase kinase kinase kinase activity	1	GO0008349		covalent chromatin modification	6	GO0016569
germ cell migration	1	GO0008354		site-specific endodeoxyribonuclease activity, specific for altered base	6	GO0016890
chitin-based embryonic cuticle biosynthetic process	1	GO0008362		ribosomal S6-glutamic acid ligase activity	6	GO0018169
3'-5' exonuclease activity	1	GO0008408		protein maturation by protein folding	6	GO0022417
respiratory chain complex IV assembly	1	GO0008535		respiratory electron transport chain	6	GO0022904
photoreceptor cell morphogenesis	1	GO0008594		metal ion transport	6	GO0030001
cAMP-dependent protein kinase regulator activity	1	GO0008603		regulation of endocytosis	6	GO0030100
queuosine biosynthetic process	1	GO0008616		AP-1 adaptor complex	6	GO0030121
apoptotic mitochondrial changes	1	GO0008637		clathrin coat of trans-Golgi network vesicle	6	GO0030130
pyrimidine-containing compound salvage	1	GO0008655		B cell differentiation	6	GO0030183
2-dehydro-3-deoxygalactonokinase activity	1	GO0008671		chromatin silencing at centromere	6	GO0030702
2-dehydro-3-deoxygluconokinase activity	1	GO0008673		regulation of actin filament polymerization	6	GO0030833
N-acylneuraminate cytidylyltransferase activity	1	GO0008781		meiotic cohesin complex	6	GO0030893
citrate CoA-transferase activity	1	GO0008814		response to caffeine	6	GO0031000
cobalamin 5'-phosphate synthase activity	1	GO0008818		Ino80 complex	6	GO0031011
4-hydroxy-tetrahydrodipicolinate reductase	1	GO0008839		negative regulation of microtubule polymerization or depolymerization	6	GO0031111
fructokinase activity	1	GO0008865		intrinsic component of endoplasmic reticulum membrane	6	GO0031227
holo-[acyl-carrier-protein] synthase activity	1	GO0008897		nuclear pericentric heterochromatin	6	GO0031618
mannonate dehydratase activity	1	GO0008927		mating-type region heterochromatin	6	GO0031934
nitric oxide dioxygenase activity	1	GO0008941		regulation of chromatin silencing	6	GO0031935
polyphosphate kinase activity	1	GO0008976		DNA geometric change	6	GO0032392
prephenate dehydrogenase (NAD+) activity	1	GO0008977		regulation of proteasomal ubiquitin-dependent protein catabolic process	6	GO0032434
rRNA (guanine-N2-)-methyltransferase activity	1	GO0008990		negative regulation of peptidyl-serine phosphorylation	6	GO0033137
uridylate kinase activity	1	GO0009041		HULC complex	6	GO0033503
pentose-phosphate shunt, non-oxidative branch	1	GO0009052		positive regulation of maintenance of mitotic sister chromatid cohesion	6	GO0034184
anaerobic respiration	1	GO0009061		phosphatidylinositol trisphosphate phosphatase activity	6	GO0034594
cellular amino acid catabolic process	1	GO0009063		peptidyl-lysine deacetylation	6	GO0034983
glutamine family amino acid metabolic process	1	GO0009064		nuclear mitotic cohesin complex	6	GO0034990
aspartate family amino acid catabolic process	1	GO0009068		PRC1 complex	6	GO0035102
threonine biosynthetic process	1	GO0009088		negative regulation of dephosphorylation	6	GO0035305
L-phenylalanine biosynthetic process	1	GO0009094		negative regulation of protein dephosphorylation	6	GO0035308
nucleotide metabolic process	1	GO0009117		UBC13-UEV1A complex	6	GO0035370
nucleoside triphosphate catabolic process	1	GO0009143		Roundabout signaling pathway	6	GO0035385
purine nucleoside triphosphate metabolic process	1	GO0009144		protein K29-linked ubiquitination	6	GO0035519
nucleotide catabolic process	1	GO0009166		ciliary basal body	6	GO0036064
thiamine diphosphate biosynthetic process	1	GO0009229		histone H3-K9 dimethylation	6	GO0036123
glycolipid biosynthetic process	1	GO0009247		histone H3-K9 trimethylation	6	GO0036124
peptidoglycan catabolic process	1	GO0009253		myofilament	6	GO0036379
pilus assembly	1	GO0009297		netrin-activated signaling pathway	6	GO0038007
snRNA transcription	1	GO0009301		negative regulation of vulval development	6	GO0040027
protein secretion	1	GO0009306		negative regulation of epidermal growth factor receptor signaling pathway	6	GO0042059
biotin binding	1	GO0009374		positive regulation of phosphorylation	6	GO0042327
phosphoenolpyruvate-dependent sugar phosphotransferase system	1	GO0009401		histone methyltransferase activity (H3-K4 specific)	6	GO0042800
response to water deprivation	1	GO0009414		camera-type eye development	6	GO0043010
photoperiodism	1	GO0009648		negative regulation of apoptotic process	6	GO0043066
response to abscisic acid	1	GO0009737		regulation of cysteine-type endopeptidase activity involved in apoptotic process	6	GO0043281
abscisic acid-activated signaling pathway	1	GO0009738		protein transport to vacuole involved in ubiquitin-dependent protein catabolic process via the multivesicular body sorting pathway	6	GO0043328
auditory receptor cell fate commitment	1	GO0009912		negative regulation of MAP kinase activity	6	GO0043407
cardioblast differentiation	1	GO0010002		protein kinase B signaling	6	GO0043491
maintenance of DNA methylation	1	GO0010216		negative regulation of neuron apoptotic process	6	GO0043524
abscisic acid binding	1	GO0010427		inositol phosphate metabolic process	6	GO0043647
regulation of autophagy	1	GO0010506		negative regulation by host of viral transcription	6	GO0043922
positive regulation of autophagy	1	GO0010508		cellular protein metabolic process	6	GO0044267
regulation of double-strand break repair via homologous recombination	1	GO0010569		non-sequence-specific DNA binding, bending	6	GO0044378
negative regulation of macromolecule metabolic process	1	GO0010605		early endosome to late endosome transport	6	GO0045022
negative regulation of gene expression	1	GO0010629		protein neddylation	6	GO0045116
negative regulation of epithelial cell migration	1	GO0010633		positive regulation of nitric oxide biosynthetic process	6	GO0045429
positive regulation of epithelial cell migration	1	GO0010634		negative regulation of glycogen biosynthetic process	6	GO0045719
negative regulation of alkaline phosphatase activity	1	GO0010693		positive regulation of DNA repair	6	GO0045739
positive regulation of fibroblast migration	1	GO0010763		negative regulation of cell cycle	6	GO0045786
positive regulation of peptidyl-threonine phosphorylation	1	GO0010800		negative regulation of nurse cell apoptotic process	6	GO0045849
negative regulation of tumor necrosis factor-mediated signaling pathway	1	GO0010804		negative regulation of single stranded viral RNA replication via double stranded DNA intermediate	6	GO0045869
positive regulation of cell-substrate adhesion	1	GO0010811		negative regulation of synaptic growth at neuromuscular junction	6	GO0045886
bradykinin catabolic process	1	GO0010815		positive regulation of mitotic cell cycle	6	GO0045931
positive regulation of myotube differentiation	1	GO0010831		inositol trisphosphate phosphatase activity	6	GO0046030
positive regulation of pathway-restricted SMAD protein phosphorylation	1	GO0010862		phenol-containing compound biosynthetic process	6	GO0046189
negative regulation of sequestering of triglyceride	1	GO0010891		inositol phosphate dephosphorylation	6	GO0046855
positive regulation of triglyceride catabolic process	1	GO0010898		histone methyltransferase activity (H3-K9 specific)	6	GO0046974
positive regulation of heparan sulfate proteoglycan biosynthetic process	1	GO0010909		Set1C/COMPASS complex	6	GO0048188
positive regulation of phosphatase activity	1	GO0010922		mitochondrion distribution	6	GO0048311
negative regulation of phosphatase activity	1	GO0010923		anterograde synaptic vesicle transport	6	GO0048490
negative regulation of macrophage cytokine production	1	GO0010936		negative regulation of muscle organ development	6	GO0048635
negative regulation of endopeptidase activity	1	GO0010951		regulation of insulin secretion	6	GO0050796
positive regulation of neuron projection development	1	GO0010976		T cell receptor signaling pathway	6	GO0050852
Schwann cell differentiation	1	GO0014037		negative regulation of DNA metabolic process	6	GO0051053
Schwann cell development	1	GO0014044		positive regulation of DNA ligation	6	GO0051106
regulation of dopamine secretion	1	GO0014059		positive regulation of cellular component organization	6	GO0051130
skeletal muscle hypertrophy	1	GO0014734		regulation of striated muscle cell differentiation	6	GO0051153
protein disulfide oxidoreductase activity	1	GO0015035		protein tetramerization	6	GO0051262
monovalent inorganic cation transmembrane transporter activity	1	GO0015077		regulation of release of sequestered calcium ion into cytosol	6	GO0051279
molybdate ion transmembrane transporter activity	1	GO0015098		negative regulation of sequestering of calcium ion	6	GO0051283
chromate transmembrane transporter activity	1	GO0015109		negative regulation of protein kinase B signaling	6	GO0051898
phosphate ion transmembrane transporter activity	1	GO0015114		negative regulation of calcium ion transport	6	GO0051926
polysaccharide transmembrane transporter activity	1	GO0015159		inositol-1,3,4,5-tetrakisphosphate 5-phosphatase activity	6	GO0052659
acidic amino acid transmembrane transporter activity	1	GO0015172		phosphatidylinositol kinase activity	6	GO0052742
L-proline transmembrane transporter activity	1	GO0015193		regulation of extent of cell growth	6	GO0061387
coenzyme A transmembrane transporter activity	1	GO0015228		ubiquitin conjugating enzyme activity	6	GO0061631
porin activity	1	GO0015288		5'-tyrosyl-DNA phosphodiesterase activity	6	GO0070260
antiporter activity	1	GO0015297		mitochondrial light strand promoter sense binding	6	GO0070363
sodium-dependent phosphate transmembrane transporter activity	1	GO0015321		cellular response to misfolded protein	6	GO0071218
oxoglutarate:malate antiporter activity	1	GO0015367		cellular response to tumor necrosis factor	6	GO0071356
cation:chloride symporter activity	1	GO0015377		vitamin A transport	6	GO0071938
ATPase-coupled phosphate ion transmembrane transporter activity	1	GO0015415		divalent inorganic cation transmembrane transporter activity	6	GO0072509
amino acid-transporting ATPase activity	1	GO0015424		negative regulation of canonical Wnt signaling pathway	6	GO0090090
protein secretion by the type II secretion system	1	GO0015628		regulation of calcium ion import	6	GO0090279
oxygen transport	1	GO0015671		negative regulation of protein targeting to membrane	6	GO0090315
monovalent inorganic cation transport	1	GO0015672		ruffle assembly	6	GO0097178
copper ion import	1	GO0015677		ripoptosome	6	GO0097342
molybdate ion transport	1	GO0015689		signal release from synapse	6	GO0099643
quaternary ammonium group transport	1	GO0015697		regulation of neuromuscular synaptic transmission	6	GO1900073
chromate transport	1	GO0015703		positive regulation of synaptic vesicle endocytosis	6	GO1900244
pentose transport	1	GO0015750		regulation of protein acetylation	6	GO1901983
acidic amino acid transport	1	GO0015800		regulation of cilium assembly	6	GO1902017
phenylalanine transport	1	GO0015823		regulation of extrinsic apoptotic signaling pathway via death domain receptors	6	GO1902041
purine nucleoside transmembrane transport	1	GO0015860		calcium ion import into cytosol	6	GO1902656
ADP transport	1	GO0015866		regulation of terminal button organization	6	GO2000331
ATP transport	1	GO0015867		negative regulation of glycogen (starch) synthase activity	6	GO2000466
coenzyme A transport	1	GO0015880		positive regulation of renal water transport	6	GO2001153
pantothenate biosynthetic process	1	GO0015940		histidine biosynthetic process	5	GO0000105
terpenoid biosynthetic process	1	GO0016114		exocyst	5	GO0000145
protein N-acetylglucosaminyltransferase activity	1	GO0016262		plant-type vacuole	5	GO0000325
phosphorylation	1	GO0016310		mitochondrial RNA 3'-end processing	5	GO0000965
catenin complex	1	GO0016342		RNA polymerase II core binding	5	GO0000993
O-acetyltransferase activity	1	GO0016413		transcriptional activator activity, RNA polymerase II core promoter proximal region sequence-specific binding	5	GO0001077
pyrophosphatase activity	1	GO0016462		metanephros development	5	GO0001656
farnesol catabolic process	1	GO0016488		gastrulation with mouth forming first	5	GO0001703
latrotoxin receptor activity	1	GO0016524		neuron migration	5	GO0001764
histone modification	1	GO0016570		positive regulation of neurotransmitter secretion	5	GO0001956
precorrin-8X methylmutase activity	1	GO0016993		dynamin family protein polymerization involved in membrane fission	5	GO0003373
precorrin-6A reductase activity	1	GO0016994		double-stranded DNA binding	5	GO0003690
protein flavinylation	1	GO0017013		mRNA binding	5	GO0003729
myosin phosphatase complex	1	GO0017023		translation initiation factor activity	5	GO0003743
intracellular cyclic nucleotide activated cation channel complex	1	GO0017071		adenosine kinase activity	5	GO0004001
dihydropyrimidine dehydrogenase (NADP+) activity	1	GO0017113		adenylate kinase activity	5	GO0004017
peptidyl-lysine trimethylation	1	GO0018023		aspartate carbamoyltransferase activity	5	GO0004070
peptidyl-serine phosphorylation	1	GO0018105		dihydroorotase activity	5	GO0004151
proline racemase activity	1	GO0018112		ketohexokinase activity	5	GO0004454
peptidyl-methionine modification	1	GO0018206		phosphatidylserine decarboxylase activity	5	GO0004609
peptidyl-arginine methylation	1	GO0018216		polynucleotide adenylyltransferase activity	5	GO0004652
protein-FAD linkage	1	GO0018293		ribokinase activity	5	GO0004747
aryl-alcohol dehydrogenase (NAD+) activity	1	GO0018456		intracellular cyclic nucleotide activated cation channel activity	5	GO0005221
nitronate monooxygenase activity	1	GO0018580		inward rectifier potassium channel activity	5	GO0005242
phenanthrene 9,10-monooxygenase activity	1	GO0018636		calcium-dependent phospholipid binding	5	GO0005544
evasion or tolerance of host defenses by virus	1	GO0019049		U5 snRNP	5	GO0005682
modulation by virus of host process	1	GO0019054		U1 snRNP	5	GO0005685
virion assembly	1	GO0019068		pericentric heterochromatin	5	GO0005721
viral genome replication	1	GO0019079		D-ribose metabolic process	5	GO0006014
3-hydroxyacyl-[acyl-carrier-protein] dehydratase activity	1	GO0019171		glycosaminoglycan biosynthetic process	5	GO0006024
transmembrane receptor protein kinase activity	1	GO0019199		pyruvate metabolic process	5	GO0006090
regulation of phosphate metabolic process	1	GO0019220		purine ribonucleoside salvage	5	GO0006166
cytokine-mediated signaling pathway	1	GO0019221		AMP biosynthetic process	5	GO0006167
isopentenyl diphosphate biosynthetic process, methylerythritol 4-phosphate pathway	1	GO0019288		DNA alkylation	5	GO0006305
arabinose metabolic process	1	GO0019566		DNA dealkylation involved in DNA repair	5	GO0006307
anaerobic electron transport chain	1	GO0019645		termination of RNA polymerase II transcription	5	GO0006369
aerobic electron transport chain	1	GO0019646		icosanoid metabolic process	5	GO0006690
glyceraldehyde-3-phosphate metabolic process	1	GO0019682		porphyrin-containing compound biosynthetic process	5	GO0006779
photosynthesis, dark reaction	1	GO0019685		anion transport	5	GO0006820
calcium-mediated signaling	1	GO0019722		response to unfolded protein	5	GO0006986
carboxylic acid metabolic process	1	GO0019752		microtubule nucleation	5	GO0007020
uracil metabolic process	1	GO0019860		cell-cell junction assembly	5	GO0007043
cyclic-nucleotide-mediated signaling	1	GO0019935		G-protein coupled receptor signaling pathway	5	GO0007186
ventral spinal cord interneuron differentiation	1	GO0021514		glutamate receptor signaling pathway	5	GO0007215
forebrain generation of neurons	1	GO0021872		integrin-mediated signaling pathway	5	GO0007229
forebrain neuron differentiation	1	GO0021879		osmosensory signaling pathway	5	GO0007231
forebrain neuron development	1	GO0021884		larval salivary gland morphogenesis	5	GO0007436
central nervous system neuron differentiation	1	GO0021953		response to nutrient	5	GO0007584
myelination in peripheral nervous system	1	GO0022011		mitochondrial fusion	5	GO0008053
chaeta development	1	GO0022416		tRNA methyltransferase activity	5	GO0008175
protein maturation by protein folding	1	GO0022417		tRNA (guanine-N7-)-methyltransferase activity	5	GO0008176
potassium ion symporter activity	1	GO0022820		isoprenoid biosynthetic process	5	GO0008299
active ion transmembrane transporter activity	1	GO0022853		2-dehydro-3-deoxygluconokinase activity	5	GO0008673
metal ion transport	1	GO0030001		fructokinase activity	5	GO0008865
actin filament polymerization	1	GO0030041		purine nucleoside triphosphate metabolic process	5	GO0009144
GKAP/Homer scaffold activity	1	GO0030160		plastid	5	GO0009536
low-density lipoprotein particle binding	1	GO0030169		positive regulation of abscisic acid-activated signaling pathway	5	GO0009789
integral component of Golgi membrane	1	GO0030173		embryo development ending in birth or egg hatching	5	GO0009792
positive regulation of Wnt signaling pathway	1	GO0030177		chloroplastic endopeptidase Clp complex	5	GO0009840
negative regulation of Wnt signaling pathway	1	GO0030178		red or far-red light photoreceptor activity	5	GO0009883
collagen fibril organization	1	GO0030199		histidine phosphotransfer kinase activity	5	GO0009927
hyaluronan catabolic process	1	GO0030214		red or far-red light signaling pathway	5	GO0010017
protein tyrosine kinase activator activity	1	GO0030296		histone H3-K36 methylation	5	GO0010452
positive regulation of cell growth	1	GO0030307		positive regulation of mitochondrial fusion	5	GO0010636
negative regulation of cell growth	1	GO0030308		positive regulation of epithelial to mesenchymal transition	5	GO0010718
fructose 1,6-bisphosphate metabolic process	1	GO0030388		regulation of synaptic vesicle priming	5	GO0010807
bacteriochlorophyll biosynthetic process	1	GO0030494		regulation of lipid storage	5	GO0010883
positive regulation of bone mineralization	1	GO0030501		positive regulation of necrotic cell death	5	GO0010940
BMP signaling pathway	1	GO0030509		regulation of dopamine secretion	5	GO0014059
cGMP binding	1	GO0030553		heparan sulfate proteoglycan biosynthetic process, polysaccharide chain biosynthetic process	5	GO0015014
collagen catabolic process	1	GO0030574		C4-dicarboxylate transport	5	GO0015740
reproductive fruiting body development	1	GO0030582		ATP hydrolysis coupled proton transport	5	GO0015991
neutrophil chemotaxis	1	GO0030593		synaptic vesicle priming	5	GO0016082
germline ring canal formation	1	GO0030725		synaptic vesicle coating	5	GO0016183
regulation of nucleotide catabolic process	1	GO0030811		synaptic vesicle budding from presynaptic endocytic zone membrane	5	GO0016185
regulation of cAMP metabolic process	1	GO0030814		oocyte microtubule cytoskeleton organization	5	GO0016325
negative regulation of epithelial cell differentiation	1	GO0030857		tRNA (cytosine) methyltransferase activity	5	GO0016427
thiamine pyrophosphate transport	1	GO0030974		protein autoprocessing	5	GO0016540
mismatched DNA binding	1	GO0030983		intracellular cyclic nucleotide activated cation channel complex	5	GO0017071
regulation of centriole-centriole cohesion	1	GO0030997		peptidyl-lysine monomethylation	5	GO0018026
gene silencing by RNA	1	GO0031047		peptidyl-lysine dimethylation	5	GO0018027
negative regulation of microtubule polymerization or depolymerization	1	GO0031111		peptidyl-serine phosphorylation	5	GO0018105
regulation of cellular catabolic process	1	GO0031329		peptidyl-histidine phosphorylation	5	GO0018106
positive regulation of protein complex assembly	1	GO0031334		glyceraldehyde-3-phosphate metabolic process	5	GO0019682
regulation of cell projection organization	1	GO0031344		carboxylic acid metabolic process	5	GO0019752
negative regulation of defense response	1	GO0031348		pyrimidine nucleobase biosynthetic process	5	GO0019856
N-terminal protein amino acid modification	1	GO0031365		ciliary pocket	5	GO0020016
positive regulation of protein ubiquitination	1	GO0031398		ciliary pocket membrane	5	GO0020018
negative regulation of protein modification process	1	GO0031400		insulin secretion	5	GO0030073
brain-derived neurotrophic factor receptor signaling pathway	1	GO0031547		AP-2 adaptor complex	5	GO0030122
ubiquitin protein ligase binding	1	GO0031625		clathrin coat of endocytic vesicle	5	GO0030128
zymogen activation	1	GO0031638		clathrin coat of coated pit	5	GO0030132
lipopolysaccharide-mediated signaling pathway	1	GO0031663		COPII-coated ER to Golgi transport vesicle	5	GO0030134
late endosome membrane	1	GO0031902		intracellular receptor signaling pathway	5	GO0030522
response to corticosteroid	1	GO0031960		cGMP binding	5	GO0030553
insulin-like growth factor I binding	1	GO0031994		collagen catabolic process	5	GO0030574
insulin-like growth factor II binding	1	GO0031995		reproductive fruiting body development	5	GO0030582
small-subunit processome	1	GO0032040		synaptic vesicle membrane	5	GO0030672
positive regulation of protein binding	1	GO0032092		cortical actin cytoskeleton organization	5	GO0030866
activation of protein kinase B activity	1	GO0032148		negative regulation of vascular endothelial growth factor receptor signaling pathway	5	GO0030948
negative regulation of actin filament bundle assembly	1	GO0032232		mismatched DNA binding	5	GO0030983
negative regulation of gonadotropin secretion	1	GO0032277		dense core granule	5	GO0031045
positive regulation of gonadotropin secretion	1	GO0032278		negative regulation of histone modification	5	GO0031057
regulation of transporter activity	1	GO0032409		cytoplasmic microtubule organization	5	GO0031122
positive regulation of proteasomal ubiquitin-dependent protein catabolic process	1	GO0032436		death-inducing signaling complex	5	GO0031264
positive regulation of cytokinesis	1	GO0032467		positive regulation of vesicle fusion	5	GO0031340
Rap protein signal transduction	1	GO0032486		regulation of cell projection organization	5	GO0031344
Cdc42 protein signal transduction	1	GO0032488		regulation of protein modification process	5	GO0031399
positive regulation of phosphoprotein phosphatase activity	1	GO0032516		response to corticosteroid	5	GO0031960
negative regulation of interferon-gamma production	1	GO0032689		negative regulation of TOR signaling	5	GO0032007
negative regulation of tumor necrosis factor production	1	GO0032720		positive regulation of lipid transport	5	GO0032370
positive regulation of interleukin-17 production	1	GO0032740		mitochondrial translation	5	GO0032543
DNA methylation on cytosine	1	GO0032776		DNA methylation on cytosine	5	GO0032776
receptor catabolic process	1	GO0032801		secretion by cell	5	GO0032940
positive regulation of natural killer cell differentiation	1	GO0032825		carbohydrate homeostasis	5	GO0033500
regulation of stress-activated MAPK cascade	1	GO0032872		response to type I interferon	5	GO0034340
positive regulation of stress-activated MAPK cascade	1	GO0032874		protein localization to nucleus	5	GO0034504
regulation of transforming growth factor beta2 production	1	GO0032909		cellular macromolecule biosynthetic process	5	GO0034645
negative regulation of activin receptor signaling pathway	1	GO0032926		ncRNA catabolic process	5	GO0034661
positive regulation of superoxide anion generation	1	GO0032930		phosphatidylinositol 3-kinase activity	5	GO0035004
positive regulation of collagen biosynthetic process	1	GO0032967		positive regulation of Rac protein signal transduction	5	GO0035022
tetrapyrrole biosynthetic process	1	GO0033014		sperm plasma membrane disassembly	5	GO0035045
sarcoplasmic reticulum membrane	1	GO0033017		phosphatidylinositol binding	5	GO0035091
negative regulation of immature T cell proliferation in thymus	1	GO0033088		prepupal development	5	GO0035210
negative regulation of protein import into nucleus, translocation	1	GO0033159		nuclear hormone receptor binding	5	GO0035257
calmodulin-dependent protein phosphatase activity	1	GO0033192		NuA4 histone acetyltransferase complex	5	GO0035267
tetrose metabolic process	1	GO0033347		regulation of hippo signaling	5	GO0035330
protein localization to organelle	1	GO0033365		histone H4-K20 demethylation	5	GO0035574
fatty acid beta-oxidation using acyl-CoA dehydrogenase	1	GO0033539		sodium ion transmembrane transport	5	GO0035725
Slx1-Slx4 complex	1	GO0033557		ciliary transition zone	5	GO0035869
dorsal/ventral axon guidance	1	GO0033563		phosphatidylserine acyl-chain remodeling	5	GO0036150
positive regulation of cell adhesion mediated by integrin	1	GO0033630		phosphatidylcholine acyl-chain remodeling	5	GO0036151
peptide-methionine (R)-S-oxide reductase activity	1	GO0033743		phosphatidylethanolamine acyl-chain remodeling	5	GO0036152
negative regulation of homotypic cell-cell adhesion	1	GO0034111		Wnt receptor catabolic process	5	GO0038018
D-galactonate catabolic process	1	GO0034194		establishment of planar polarity of embryonic epithelium	5	GO0042249
protein kinase A catalytic subunit binding	1	GO0034236		xylosyltransferase activity	5	GO0042285
glial cell apoptotic process	1	GO0034349		heparan sulfate N-acetylglucosaminyltransferase activity	5	GO0042328
protein localization to cell surface	1	GO0034394		photoreceptor outer segment membrane	5	GO0042622
tRNA 3'-trailer cleavage, endonucleolytic	1	GO0034414		gamma-tubulin binding	5	GO0043015
substrate adhesion-dependent cell spreading	1	GO0034446		receptor metabolic process	5	GO0043112
cellular response to reactive oxygen species	1	GO0034614		ATP-dependent 3'-5' DNA helicase activity	5	GO0043140
cellular macromolecule biosynthetic process	1	GO0034645		DNA methylation or demethylation	5	GO0044728
nucleobase-containing compound catabolic process	1	GO0034655		hemi-methylated DNA-binding	5	GO0044729
type III transforming growth factor beta receptor binding	1	GO0034714		positive regulation of innate immune response	5	GO0045089
iron ion transmembrane transport	1	GO0034755		intermediate filament cytoskeleton	5	GO0045111
regulation of transmembrane transport	1	GO0034762		negative regulation of osteoblast differentiation	5	GO0045668
negative regulation of Rho protein signal transduction	1	GO0035024		positive regulation of Notch signaling pathway	5	GO0045747
embryonic heart tube development	1	GO0035050		positive regulation of cell size	5	GO0045793
FACT complex	1	GO0035101		positive regulation of exocytosis	5	GO0045921
fusion cell fate specification	1	GO0035156		GMP metabolic process	5	GO0046037
regulation of tube length, open tracheal system	1	GO0035159		organophosphate catabolic process	5	GO0046434
negative regulation of hemocyte proliferation	1	GO0035207		glycerophospholipid biosynthetic process	5	GO0046474
protein-arginine omega-N symmetric methyltransferase activity	1	GO0035243		nucleotide phosphorylation	5	GO0046939
ionotropic glutamate receptor binding	1	GO0035255		histone methyltransferase activity (H3-K36 specific)	5	GO0046975
positive regulation of protein dephosphorylation	1	GO0035307		regulation of collateral sprouting in absence of injury	5	GO0048696
hair cell differentiation	1	GO0035315		embryonic cranial skeleton morphogenesis	5	GO0048701
non-sensory hair organization	1	GO0035316		calcium ion-regulated exocytosis of neurotransmitter	5	GO0048791
positive regulation of hippo signaling	1	GO0035332		glucuronosyl-N-acetylglucosaminyl-proteoglycan 4-alpha-N-acetylglucosaminyltransferase activity	5	GO0050508
coenzyme A transmembrane transport	1	GO0035349		N-acetylglucosaminyl-proteoglycan 4-beta-glucuronosyltransferase activity	5	GO0050509
dihydrotestosterone 17-beta-dehydrogenase activity	1	GO0035410		regulation of defense response to virus by virus	5	GO0050690
cellular response to interferon-alpha	1	GO0035457		negative regulation of neurogenesis	5	GO0050768
proline transmembrane transport	1	GO0035524		negative regulation of cell activation	5	GO0050866
sequestering of TGFbeta in extracellular matrix	1	GO0035583		protein homooligomerization	5	GO0051260
bone mineralization involved in bone maturation	1	GO0035630		histone H3-K9 methylation	5	GO0051567
sodium ion transmembrane transport	1	GO0035725		histone demethylase activity (H3-K36 specific)	5	GO0051864
B cell chemotaxis	1	GO0035754		alditol phosphate metabolic process	5	GO0052646
rubidium ion transport	1	GO0035826		calcium ion transport into cytosol	5	GO0060402
peptidyl-threonine dephosphorylation	1	GO0035970		lipid tube assembly involved in organelle fission	5	GO0060990
nephrocyte diaphragm assembly	1	GO0036059		positive regulation of dendritic spine development	5	GO0060999
non-canonical Wnt signaling pathway via JNK cascade	1	GO0038031		positive regulation of histone H3-K27 methylation	5	GO0061087
ERBB2-ERBB3 signaling pathway	1	GO0038133		protein localization to cilium	5	GO0061512
nerve growth factor signaling pathway	1	GO0038180		intrinsic apoptotic signaling pathway in response to endoplasmic reticulum stress	5	GO0070059
membrane fusion involved in viral entry into host cell	1	GO0039663		clustering of voltage-gated calcium channels	5	GO0070073
negative regulation of epidermal growth factor receptor signaling pathway	1	GO0042059		negative regulation of biomineral tissue development	5	GO0070168
positive regulation of activated T cell proliferation	1	GO0042104		protein K63-linked deubiquitination	5	GO0070536
nitrate assimilation	1	GO0042128		histone H3-K36 demethylation	5	GO0070544
lipoprotein biosynthetic process	1	GO0042158		MOZ/MORF histone acetyltransferase complex	5	GO0070776
positive regulation of protein import into nucleus	1	GO0042307		cellular response to carbohydrate stimulus	5	GO0071322
negative regulation of NF-kappaB import into nucleus	1	GO0042347		cellular response to light intensity	5	GO0071484
sphingosine-1-phosphate phosphatase activity	1	GO0042392		piP-body	5	GO0071547
dopamine biosynthetic process	1	GO0042416		optomotor response	5	GO0071632
progesterone metabolic process	1	GO0042448		IPAF inflammasome complex	5	GO0072557
auditory receptor cell differentiation	1	GO0042491		NLRP1 inflammasome complex	5	GO0072558
hemoglobin biosynthetic process	1	GO0042541		NLRP3 inflammasome complex	5	GO0072559
superoxide anion generation	1	GO0042554		positive regulation of branching involved in ureteric bud morphogenesis	5	GO0090190
insulin-like growth factor ternary complex	1	GO0042567		positive regulation of methylation-dependent chromatin silencing	5	GO0090309
lipid phosphatase activity	1	GO0042577		RNA polymerase II transcription factor complex	5	GO0090575
microbody	1	GO0042579		positive regulation of inhibitory postsynaptic potential	5	GO0097151
photoreceptor outer segment membrane	1	GO0042622		cysteine-type endopeptidase activity involved in apoptotic process	5	GO0097153
activation of JNKKK activity	1	GO0042655		AIM2 inflammasome complex	5	GO0097169
negative regulation of endodermal cell fate specification	1	GO0042664		extrinsic apoptotic signaling pathway	5	GO0097191
progesterone secretion	1	GO0042701		calcium ion transmembrane import into cytosol	5	GO0097553
tRNA 3'-end processing	1	GO0042780		intrinsic component of mitochondrial membrane	5	GO0098573
D-xylose catabolic process	1	GO0042843		spontaneous synaptic transmission	5	GO0098814
regulation of transcription factor import into nucleus	1	GO0042990		positive regulation of ruffle assembly	5	GO1900029
chordate embryonic development	1	GO0043009		regulation of seedling development	5	GO1900140
cysteine-type endopeptidase inhibitor activity involved in apoptotic process	1	GO0043027		negative regulation of autophagosome maturation	5	GO1901097
tRNA aminoacylation	1	GO0043039		positive regulation of myoblast fusion	5	GO1901741
receptor clustering	1	GO0043113		apoptotic process involved in development	5	GO1902742
regulation of I-kappaB kinase/NF-kappaB signaling	1	GO0043122		negative regulation of autophagosome assembly	5	GO1902902
negative regulation of cysteine-type endopeptidase activity involved in apoptotic process	1	GO0043154		regulation of glutamate secretion, neurotransmission	5	GO1903294
proteasome-mediated ubiquitin-dependent protein catabolic process	1	GO0043161		positive regulation of vacuolar transport	5	GO1903337
adenosine-diphosphatase activity	1	GO0043262		positive regulation of nucleic acid-templated transcription	5	GO1903508
regulation of ion transport	1	GO0043269		positive regulation of dendrite extension	5	GO1903861
apoptotic cell clearance	1	GO0043277		regulation of AMPA receptor activity	5	GO2000311
glutathione binding	1	GO0043295		positive regulation of stem cell differentiation	5	GO2000738
CD4-positive, alpha-beta T cell differentiation	1	GO0043367		regulation of peptidyl-lysine acetylation	5	GO2000756
positive regulation of DNA binding	1	GO0043388		positive regulation of endocytic recycling	5	GO2001137
regulation of MAPK cascade	1	GO0043408		regulation of intrinsic apoptotic signaling pathway	5	GO2001242
negative regulation of sequence-specific DNA binding transcription factor activity	1	GO0043433		urea cycle	4	GO0000050
proton-transporting ATP synthase complex assembly	1	GO0043461		organellar ribosome	4	GO0000313
regulation of cellular carbohydrate catabolic process	1	GO0043471		spliceosomal snRNP assembly	4	GO0000387
malate-aspartate shuttle	1	GO0043490		mRNA 5'-splice site recognition	4	GO0000395
positive regulation of neuron apoptotic process	1	GO0043525		maturation of 5.8S rRNA	4	GO0000460
positive regulation of blood vessel endothelial cell migration	1	GO0043536		exonucleolytic trimming to generate mature 3'-end of 5.8S rRNA from tricistronic rRNA transcript (SSU-rRNA, 5.8S rRNA, LSU-rRNA)	4	GO0000467
negative regulation of blood vessel endothelial cell migration	1	GO0043537		GARP complex	4	GO0000938
positive regulation of phosphatidylinositol 3-kinase activity	1	GO0043552		mitochondrial RNA processing	4	GO0000963
regulation of insulin-like growth factor receptor signaling pathway	1	GO0043567		RNA polymerase II transcription corepressor activity	4	GO0001106
phosphatidylinositol alpha-mannosyltransferase activity	1	GO0043750		prostaglandin biosynthetic process	4	GO0001516
adenosylcobinamide kinase activity	1	GO0043752		positive regulation of endothelial cell proliferation	4	GO0001938
positive regulation of cAMP-mediated signaling	1	GO0043950		DNA helicase activity	4	GO0003678
regulation of DNA methylation	1	GO0044030		acetylglutamate kinase activity	4	GO0003991
cellular macromolecule catabolic process	1	GO0044265		acid phosphatase activity	4	GO0003993
cellular carbohydrate catabolic process	1	GO0044275		aspartate kinase activity	4	GO0004072
neuron spine	1	GO0044309		ATP-dependent peptidase activity	4	GO0004176
canonical Wnt signaling pathway involved in positive regulation of epithelial to mesenchymal transition	1	GO0044334		cysteine-type endopeptidase activity	4	GO0004197
sodium-dependent phosphate transport	1	GO0044341		fumarate hydratase activity	4	GO0004333
negative regulation of protein kinase activity by regulation of protein phosphorylation	1	GO0044387		glucose-6-phosphate isomerase activity	4	GO0004347
chloroplast part	1	GO0044434		homoserine dehydrogenase activity	4	GO0004412
daunorubicin metabolic process	1	GO0044597		nucleoside diphosphate kinase activity	4	GO0004550
doxorubicin metabolic process	1	GO0044598		O-phospho-L-serine:2-oxoglutarate aminotransferase activity	4	GO0004648
cilium organization	1	GO0044782		ubiquitin activating enzyme activity	4	GO0004839
actin nucleation	1	GO0045010		uroporphyrinogen decarboxylase activity	4	GO0004853
single-stranded DNA 5'-3' exodeoxyribonuclease activity	1	GO0045145		G-protein coupled receptor activity	4	GO0004930
clustering of voltage-gated sodium channels	1	GO0045162		epidermal growth factor receptor binding	4	GO0005154
glutamate synthase activity, NAD(P)H as acceptor	1	GO0045181		calcium:sodium antiporter activity	4	GO0005432
proton-transporting ATP synthase complex, coupling factor F(o)	1	GO0045263		collagen type IV trimer	4	GO0005587
regulation of compound eye photoreceptor development	1	GO0045314		mitochondrial inner membrane presequence translocase complex	4	GO0005744
phagocytic vesicle	1	GO0045335		intermediate filament	4	GO0005882
endothelial cell differentiation	1	GO0045446		Arp2/3 protein complex	4	GO0005885
cell redox homeostasis	1	GO0045454		mitochondrial alpha-ketoglutarate dehydrogenase complex	4	GO0005947
pectin catabolic process	1	GO0045490		glucose metabolic process	4	GO0006006
positive regulation of B cell differentiation	1	GO0045579		acetyl-CoA biosynthetic process from pyruvate	4	GO0006086
negative regulation of cell differentiation	1	GO0045596		fumarate metabolic process	4	GO0006106
regulation of myeloid cell differentiation	1	GO0045637		ADP biosynthetic process	4	GO0006172
positive regulation of erythrocyte differentiation	1	GO0045648		DNA metabolic process	4	GO0006259
negative regulation of myoblast differentiation	1	GO0045662		DNA unwinding involved in DNA replication	4	GO0006268
positive regulation of myoblast differentiation	1	GO0045663		mRNA polyadenylation	4	GO0006378
regulation of neuron differentiation	1	GO0045664		RNA catabolic process	4	GO0006401
negative regulation of neuron differentiation	1	GO0045665		regulation of translational initiation	4	GO0006446
positive regulation of neuron differentiation	1	GO0045666		cellular protein modification process	4	GO0006464
positive regulation of integrin biosynthetic process	1	GO0045726		arginine metabolic process	4	GO0006525
positive regulation of protein catabolic process	1	GO0045732		glutamate biosynthetic process	4	GO0006537
positive regulation of DNA replication	1	GO0045740		proline biosynthetic process	4	GO0006561
positive regulation of Notch signaling pathway	1	GO0045747		L-serine biosynthetic process	4	GO0006564
positive regulation of heart contraction	1	GO0045823		polyamine biosynthetic process	4	GO0006596
positive regulation of protein kinase activity	1	GO0045860		sphingolipid metabolic process	4	GO0006665
positive regulation of transcription, DNA-templated	1	GO0045893		exocytosis	4	GO0006887
positive regulation of circadian sleep/wake cycle, sleep	1	GO0045938		endocytosis	4	GO0006897
negative regulation of mitotic cell cycle, embryonic	1	GO0045976		phagocytosis, engulfment	4	GO0006911
dUDP metabolic process	1	GO0046077		regulation of striated muscle contraction	4	GO0006942
purine ribonucleoside biosynthetic process	1	GO0046129		regulation of mitotic cell cycle	4	GO0007346
alcohol biosynthetic process	1	GO0046165		sensory perception of chemical stimulus	4	GO0007606
monosaccharide biosynthetic process	1	GO0046364		learning or memory	4	GO0007611
carboxylic acid biosynthetic process	1	GO0046394		protein tyrosine/serine/threonine phosphatase activity	4	GO0008138
4-hydroxy-3-methylbut-2-en-1-yl diphosphate synthase activity	1	GO0046429		phosphatidate phosphatase activity	4	GO0008195
organophosphate catabolic process	1	GO0046434		ferrous iron binding	4	GO0008198
acylglycerol catabolic process	1	GO0046464		ferric iron binding	4	GO0008199
phosphatidylcholine metabolic process	1	GO0046470		spermidine metabolic process	4	GO0008216
regulation of Ras protein signal transduction	1	GO0046578		cysteine-type peptidase activity	4	GO0008234
regulation of insulin receptor signaling pathway	1	GO0046626		Mo-molybdopterin cofactor sulfurase activity	4	GO0008265
tetrahydrofolate metabolic process	1	GO0046653		alanine-glyoxylate transaminase activity	4	GO0008453
negative regulation of insulin secretion	1	GO0046676		ammonium transmembrane transporter activity	4	GO0008519
viral entry into host cell	1	GO0046718		peptidyl-lysine modification to peptidyl-hypusine	4	GO0008612
receptor-mediated virion attachment to host cell	1	GO0046813		dTDP-4-dehydrorhamnose reductase activity	4	GO0008831
positive regulation of protein export from nucleus	1	GO0046827		ribonuclease R activity	4	GO0008997
phospholipid dephosphorylation	1	GO0046839		branched-chain amino acid catabolic process	4	GO0009083
regulation of follicle-stimulating hormone secretion	1	GO0046880		glutamine family amino acid biosynthetic process	4	GO0009084
regulation of hormone biosynthetic process	1	GO0046885		threonine biosynthetic process	4	GO0009088
nucleotide phosphorylation	1	GO0046939		lysine biosynthetic process via diaminopimelate	4	GO0009089
15-hydroxyprostaglandin-D dehydrogenase (NADP+) activity	1	GO0047020		nucleoside metabolic process	4	GO0009116
androsterone dehydrogenase activity	1	GO0047023		nucleoside triphosphate biosynthetic process	4	GO0009142
ketosteroid monooxygenase activity	1	GO0047086		purine ribonucleoside triphosphate metabolic process	4	GO0009205
acylglycerol lipase activity	1	GO0047372		pyrimidine ribonucleotide metabolic process	4	GO0009218
nucleoside-triphosphate diphosphatase activity	1	GO0047429		nucleotide-sugar biosynthetic process	4	GO0009226
oligogalacturonide lyase activity	1	GO0047487		thiamine biosynthetic process	4	GO0009228
delta4-3-oxosteroid 5beta-reductase activity	1	GO0047787		2'-deoxyribonucleotide metabolic process	4	GO0009394
gluconate dehydratase activity	1	GO0047929		folic acid-containing compound biosynthetic process	4	GO0009396
negative regulation of melanin biosynthetic process	1	GO0048022		response to glucose	4	GO0009749
positive regulation of fibroblast proliferation	1	GO0048146		negative regulation of catabolic process	4	GO0009895
regulation of synaptic plasticity	1	GO0048167		regulation of gene expression	4	GO0010468
negative regulation of hepatocyte growth factor biosynthetic process	1	GO0048178		proteasomal protein catabolic process	4	GO0010498
mitochondrial iron ion transport	1	GO0048250		positive regulation of autophagy	4	GO0010508
determination of dorsal/ventral asymmetry	1	GO0048262		regulation of cellular carbohydrate metabolic process	4	GO0010675
determination of ventral identity	1	GO0048264		positive regulation of triglyceride biosynthetic process	4	GO0010867
positive regulation of isotype switching to IgA isotypes	1	GO0048298		skeletal myofibril assembly	4	GO0014866
regulation of retinoic acid receptor signaling pathway	1	GO0048385		magnesium ion transport	4	GO0015693
threonine-phosphate decarboxylase activity	1	GO0048472		ammonium transport	4	GO0015696
response to steroid hormone	1	GO0048545		fatty acid transport	4	GO0015908
embryonic digestive tract development	1	GO0048566		nucleobase-containing small molecule interconversion	4	GO0015949
negative regulation of developmental growth	1	GO0048640		ATP synthesis coupled proton transport	4	GO0015986
regulation of smooth muscle cell proliferation	1	GO0048660		RNA metabolic process	4	GO0016070
embryonic cranial skeleton morphogenesis	1	GO0048701		rRNA catabolic process	4	GO0016075
embryonic skeletal system morphogenesis	1	GO0048704		tRNA catabolic process	4	GO0016078
embryonic skeletal system development	1	GO0048706		selenocysteine metabolic process	4	GO0016259
cardiac muscle tissue development	1	GO0048738		phosphorylation	4	GO0016310
branching morphogenesis of an epithelial tube	1	GO0048754		acetyltransferase activity	4	GO0016407
positive regulation of axon extension involved in axon guidance	1	GO0048842		S-acetyltransferase activity	4	GO0016418
malonyl-CoA decarboxylase activity	1	GO0050080		negative regulation of angiogenesis	4	GO0016525
sugar-terminal-phosphatase activity	1	GO0050309		S-succinyltransferase activity	4	GO0016751
ureidoglycolate lyase activity	1	GO0050385		protein sumoylation	4	GO0016925
arachidonic acid binding	1	GO0050544		Rho GTPase binding	4	GO0017048
negative regulation of epithelial cell proliferation	1	GO0050680		cyclic-nucleotide-mediated signaling	4	GO0019935
regulation of defense response to virus	1	GO0050688		cytosolic small ribosomal subunit	4	GO0022627
negative regulation of interleukin-1 secretion	1	GO0050711		active ion transmembrane transporter activity	4	GO0022853
positive regulation of protein secretion	1	GO0050714		secretory granule	4	GO0030141
positive regulation of phagocytosis	1	GO0050766		skeletal muscle thin filament assembly	4	GO0030240
negative regulation of dendrite morphogenesis	1	GO0050774		negative regulation of cell growth	4	GO0030308
thymidylate synthase (FAD) activity	1	GO0050797		kynureninase activity	4	GO0030429
negative regulation of cell activation	1	GO0050866		actin cortical patch	4	GO0030479
regulation of blood vessel size	1	GO0050880		snoRNA binding	4	GO0030515
neuromuscular process controlling posture	1	GO0050884		dihydrolipoamide S-acyltransferase activity	4	GO0030523
neuromuscular process controlling balance	1	GO0050885		small nuclear ribonucleoprotein complex	4	GO0030532
cobalt ion binding	1	GO0050897		cysteine desulfurase activity	4	GO0031071
dimethylallyl diphosphate biosynthetic process	1	GO0050992		regulation of microtubule polymerization or depolymerization	4	GO0031110
positive regulation of small GTPase mediated signal transduction	1	GO0051057		positive regulation of microtubule polymerization	4	GO0031116
adenosylcobinamide-GDP ribazoletransferase activity	1	GO0051073		mRNA 3'-end processing	4	GO0031124
DNA ligation involved in DNA repair	1	GO0051103		activation of protein kinase activity	4	GO0032147
glucose 6-phosphate metabolic process	1	GO0051156		maintenance of protein location in cell	4	GO0032507
spindle midzone	1	GO0051233		myosin filament	4	GO0032982
protein homooligomerization	1	GO0051260		negative regulation of RNA splicing	4	GO0033119
protein tetramerization	1	GO0051262		node of Ranvier	4	GO0033268
negative regulation of cellular component movement	1	GO0051271		protein localization to organelle	4	GO0033365
regulation of release of sequestered calcium ion into cytosol	1	GO0051279		cellular polysaccharide biosynthetic process	4	GO0033692
positive regulation of hydrolase activity	1	GO0051345		positive regulation of homotypic cell-cell adhesion	4	GO0034112
response to glucocorticoid	1	GO0051384		tRNA thio-modification	4	GO0034227
neuron apoptotic process	1	GO0051402		ncRNA processing	4	GO0034470
regulation of ubiquitin-protein transferase activity	1	GO0051438		embryonic heart tube development	4	GO0035050
positive regulation of stress fiber assembly	1	GO0051496		salivary gland histolysis	4	GO0035070
histone H3-K9 methylation	1	GO0051567		salivary gland cell autophagic cell death	4	GO0035071
response to cAMP	1	GO0051591		steroid hormone receptor binding	4	GO0035258
protein maturation	1	GO0051604		oxidative RNA demethylation	4	GO0035513
4-hydroxy-3-methylbut-2-en-1-yl diphosphate reductase activity	1	GO0051745		protein K29-linked deubiquitination	4	GO0035523
negative regulation of nuclear division	1	GO0051784		protein O-linked fucosylation	4	GO0036066
positive regulation of timing of catagen	1	GO0051795		outer dynein arm assembly	4	GO0036158
positive regulation of cardioblast differentiation	1	GO0051891		establishment of mitotic spindle localization	4	GO0040001
positive regulation of mitochondrial depolarization	1	GO0051901		perineurial glial growth	4	GO0042066
regulation of synapse assembly	1	GO0051963		costamere	4	GO0043034
positive regulation of cardiac muscle fiber development	1	GO0055020		negative regulation of I-kappaB kinase/NF-kappaB signaling	4	GO0043124
metal ion homeostasis	1	GO0055065		P granule	4	GO0043186
nucleobase-containing small molecule metabolic process	1	GO0055086		axon initial segment	4	GO0043194
epiboly involved in gastrulation with mouth forming second	1	GO0055113		negative regulation of protein complex disassembly	4	GO0043242
heart contraction	1	GO0060047		negative regulation of MAPK cascade	4	GO0043409
positive regulation of ovulation	1	GO0060279		regulation of DNA damage response, signal transduction by p53 class mediator	4	GO0043516
long-term synaptic potentiation	1	GO0060291		ADP binding	4	GO0043531
pathway-restricted SMAD protein phosphorylation	1	GO0060389		molybdopterin cofactor metabolic process	4	GO0043545
positive regulation of SMAD protein import into nucleus	1	GO0060391		ear development	4	GO0043583
calcium ion transport into cytosol	1	GO0060402		nuclear replication fork	4	GO0043596
response to growth hormone	1	GO0060416		DNA-N1-methyladenine dioxygenase activity	4	GO0043734
regulation of cell projection assembly	1	GO0060491		motile cilium assembly	4	GO0044458
epithelial tube morphogenesis	1	GO0060562		actin nucleation	4	GO0045010
regulation of canonical Wnt signaling pathway	1	GO0060828		protein targeting to ER	4	GO0045047
arterial endothelial cell differentiation	1	GO0060842		oxoglutarate dehydrogenase complex	4	GO0045252
regulation of transcription involved in cell fate commitment	1	GO0060850		regulation of glial cell differentiation	4	GO0045685
negative regulation of gene silencing by miRNA	1	GO0060965		positive regulation of translation	4	GO0045727
embryonic heart tube left/right pattern formation	1	GO0060971		positive regulation of adenylate cyclase activity	4	GO0045762
dendritic spine morphogenesis	1	GO0060997		positive regulation of cell cycle	4	GO0045787
positive regulation of dendritic spine development	1	GO0060999		AMP metabolic process	4	GO0046033
establishment of endothelial barrier	1	GO0061028		nucleobase biosynthetic process	4	GO0046112
positive regulation of cartilage development	1	GO0061036		purine ribonucleoside biosynthetic process	4	GO0046129
positive regulation of branching involved in lung morphogenesis	1	GO0061047		pyrimidine ribonucleoside metabolic process	4	GO0046131
positive regulation of protein tyrosine kinase activity	1	GO0061098		phosphatidylcholine metabolic process	4	GO0046470
BMP signaling pathway involved in ureter morphogenesis	1	GO0061149		nicotinamide nucleotide metabolic process	4	GO0046496
renal system segmentation	1	GO0061150		negative regulation of Ras protein signal transduction	4	GO0046580
BMP signaling pathway involved in renal system segmentation	1	GO0061151		microtubule polymerization	4	GO0046785
endothelial tube morphogenesis	1	GO0061154		nucleoside triphosphate adenylate kinase activity	4	GO0046899
pulmonary artery endothelial tube morphogenesis	1	GO0061155		peptide-O-fucosyltransferase activity	4	GO0046922
pulmonary artery morphogenesis	1	GO0061156		proton-transporting ATP synthase activity, rotational mechanism	4	GO0046933
Notch signaling involved in heart development	1	GO0061314		cardiac muscle tissue development	4	GO0048738
anterior Malpighian tubule development	1	GO0061327		negative regulation of mRNA processing	4	GO0050686
cardiac conduction	1	GO0061337		regulation of neurogenesis	4	GO0050767
testosterone biosynthetic process	1	GO0061370		neuromuscular process controlling posture	4	GO0050884
determination of heart left/right asymmetry	1	GO0061371		regulation of DNA metabolic process	4	GO0051052
sympathetic ganglion development	1	GO0061549		negative regulation of small GTPase mediated signal transduction	4	GO0051058
ubiquitin protein ligase activity	1	GO0061630		NAD binding	4	GO0051287
metalloaminopeptidase activity	1	GO0070006		establishment of spindle localization	4	GO0051293
protein initiator methionine removal	1	GO0070084		positive regulation of hydrolase activity	4	GO0051345
negative regulation of biomineral tissue development	1	GO0070168		negative regulation of cytoskeleton organization	4	GO0051494
protein homotrimerization	1	GO0070207		actin crosslink formation	4	GO0051764
negative regulation of thymocyte apoptotic process	1	GO0070244		regulation of nervous system development	4	GO0051960
N-acylphosphatidylethanolamine-specific phospholipase D activity	1	GO0070290		lipid homeostasis	4	GO0055088
sarcoplasmic reticulum calcium ion transport	1	GO0070296		cardiac muscle contraction	4	GO0060048
triglyceride homeostasis	1	GO0070328		canonical Wnt signaling pathway	4	GO0060070
beta-catenin-TCF7L2 complex	1	GO0070369		long-term synaptic potentiation	4	GO0060291
NADP+ binding	1	GO0070401		endochondral bone morphogenesis	4	GO0060350
detection of hypoxia	1	GO0070483		negative regulation of cell death	4	GO0060548
T cell aggregation	1	GO0070489		ERK1 and ERK2 cascade	4	GO0070371
cholesterol import	1	GO0070508		nuclear-transcribed mRNA catabolic process, 3'-5' exonucleolytic nonsense-mediated decay	4	GO0070478
response to fatty acid	1	GO0070542		nuclear-transcribed mRNA catabolic process, non-stop decay	4	GO0070481
regulation of centromeric sister chromatid cohesion	1	GO0070602		HDA1 complex	4	GO0070823
type II activin receptor binding	1	GO0070699		nuclear polyadenylation-dependent ncRNA catabolic process	4	GO0071046
BMP receptor binding	1	GO0070700		polyadenylation-dependent mRNA catabolic process	4	GO0071047
response to cholesterol	1	GO0070723		polyadenylation-dependent snoRNA 3'-end processing	4	GO0071051
voltage-gated calcium channel complex assembly	1	GO0070978		DNA conformation change	4	GO0071103
protein K11-linked ubiquitination	1	GO0070979		cellular response to hypoxia	4	GO0071456
cellular response to abscisic acid stimulus	1	GO0071215		cellular response to ionizing radiation	4	GO0071479
cellular response to molecule of bacterial origin	1	GO0071219		npBAF complex	4	GO0071564
cellular response to lipopolysaccharide	1	GO0071222		Actinobacterium-type cell wall biogenesis	4	GO0071766
cellular response to cadmium ion	1	GO0071276		pyridine-containing compound biosynthetic process	4	GO0072525
cellular response to calcium ion	1	GO0071277		pyrimidine-containing compound biosynthetic process	4	GO0072528
cellular response to vitamin K	1	GO0071307		postsynaptic membrane assembly	4	GO0097104
cellular response to caffeine	1	GO0071313		gephyrin clustering involved in postsynaptic density assembly	4	GO0097116
cellular response to cGMP	1	GO0071321		neuroligin clustering involved in postsynaptic membrane assembly	4	GO0097118
cellular response to glucose stimulus	1	GO0071333		postsynaptic density protein 95 clustering	4	GO0097119
cellular response to cytokine stimulus	1	GO0071345		CIA complex	4	GO0097361
cellular response to steroid hormone stimulus	1	GO0071383		STAT cascade	4	GO0097696
cellular response to corticosteroid stimulus	1	GO0071384		vesicle cytoskeletal trafficking	4	GO0099518
cellular response to jasmonic acid stimulus	1	GO0071395		protein localization to axon	4	GO0099612
cellular response to hyperoxia	1	GO0071455		positive regulation of substrate adhesion-dependent cell spreading	4	GO1900026
cellular response to ionizing radiation	1	GO0071479		regulation of purine nucleotide metabolic process	4	GO1900542
cellular response to light intensity	1	GO0071484		calcium ion export	4	GO1901660
optomotor response	1	GO0071632		regulation of protein depolymerization	4	GO1901879
cellular response to indole-3-methanol	1	GO0071681		regulation of intracellular signal transduction	4	GO1902531
muscle thin filament assembly	1	GO0071689		retrograde transport, endosome to plasma membrane	4	GO1990126
cellular response to nitric oxide	1	GO0071732		protein K33-linked deubiquitination	4	GO1990168
cellular response to prostaglandin D stimulus	1	GO0071799		negative regulation of cytoplasmic translation	4	GO2000766
MMXD complex	1	GO0071817		mannosyltransferase activity	3	GO0000030
mitotic cell cycle arrest	1	GO0071850		G2/M transition of mitotic cell cycle	3	GO0000086
adenylate cyclase-activating adrenergic receptor signaling pathway	1	GO0071880		imidazoleglycerol-phosphate synthase activity	3	GO0000107
BMP signaling pathway involved in nephric duct formation	1	GO0071893		histone acetyltransferase complex	3	GO0000123
protein localization to adherens junction	1	GO0071896		Golgi cis cisterna	3	GO0000137
determination of digestive tract left/right asymmetry	1	GO0071907		tryptophan biosynthetic process	3	GO0000162
glomerular epithelium development	1	GO0072010		inactivation of MAPK activity	3	GO0000188
glomerulus vasculature development	1	GO0072012		spliceosomal complex assembly	3	GO0000245
nephron tubule development	1	GO0072080		organellar large ribosomal subunit	3	GO0000315
nephron epithelium morphogenesis	1	GO0072088		RNA splicing, via transesterification reactions	3	GO0000375
negative regulation of glomerular mesangial cell proliferation	1	GO0072125		non-recombinational repair	3	GO0000726
nephric duct morphogenesis	1	GO0072178		ESCRT I complex	3	GO0000813
nephric duct formation	1	GO0072179		compound eye morphogenesis	3	GO0001745
ureter urothelium development	1	GO0072190		neural crest cell migration	3	GO0001755
ureter smooth muscle development	1	GO0072191		epithelial to mesenchymal transition	3	GO0001837
ureter epithelial cell differentiation	1	GO0072192		embryonic epithelial tube formation	3	GO0001838
ureter smooth muscle cell differentiation	1	GO0072193		regulation of cell-matrix adhesion	3	GO0001952
negative regulation of mesenchymal cell proliferation involved in ureter development	1	GO0072200		optic cup morphogenesis involved in camera-type eye development	3	GO0002072
metanephric collecting duct development	1	GO0072205		G-quadruplex RNA binding	3	GO0002151
protein activation cascade	1	GO0072376		tRNA threonylcarbamoyladenosine modification	3	GO0002949
organelle transport along microtubule	1	GO0072384		regulation of systemic arterial blood pressure by renin-angiotensin	3	GO0003081
trivalent inorganic cation transport	1	GO0072512		renal water homeostasis	3	GO0003091
pyrimidine-containing compound transmembrane transport	1	GO0072531		embryonic heart tube morphogenesis	3	GO0003143
neurotransmitter-gated ion channel clustering	1	GO0072578		endocardial cushion development	3	GO0003197
protein localization to cell cortex	1	GO0072697		endocardial cushion morphogenesis	3	GO0003203
cellular response to camptothecin	1	GO0072757		amino acid transmembrane transport	3	GO0003333
AMP transport	1	GO0080121		metanephros morphogenesis	3	GO0003338
AMP transmembrane transporter activity	1	GO0080122		cardiac endothelial cell differentiation	3	GO0003348
regulation of cellular response to stress	1	GO0080135		noradrenergic neuron differentiation	3	GO0003357
regulation of neutrophil chemotaxis	1	GO0090022		epithelial cell morphogenesis	3	GO0003382
regulation of transmembrane receptor protein serine/threonine kinase signaling pathway	1	GO0090092		chondrocyte differentiation involved in endochondral bone morphogenesis	3	GO0003413
mitochondrial membrane fission	1	GO0090149		mRNA 3'-UTR binding	3	GO0003730
positive regulation of methylation-dependent chromatin silencing	1	GO0090309		6-phosphofructokinase activity	3	GO0003872
reproductive shoot system development	1	GO0090567		ATP-dependent DNA helicase activity	3	GO0004003
mitochondrial tRNA processing	1	GO0090646		ATP-dependent RNA helicase activity	3	GO0004004
postsynaptic density assembly	1	GO0097107		amidase activity	3	GO0004040
fasciculation of sensory neuron axon	1	GO0097155		anthranilate synthase activity	3	GO0004049
fasciculation of motor neuron axon	1	GO0097156		cyclic-nucleotide phosphodiesterase activity	3	GO0004112
extrinsic apoptotic signaling pathway	1	GO0097191		aspartic-type endopeptidase activity	3	GO0004190
intrinsic apoptotic signaling pathway	1	GO0097193		glycine hydroxymethyltransferase activity	3	GO0004372
hematopoietic stem cell migration to bone marrow	1	GO0097241		methylenetetrahydrofolate reductase (NAD(P)H) activity	3	GO0004489
ciliary base	1	GO0097546		phosphogluconate dehydrogenase (decarboxylating) activity	3	GO0004616
STAT cascade	1	GO0097696		lysophospholipase activity	3	GO0004622
inorganic anion transmembrane transport	1	GO0098661		cGMP-dependent protein kinase activity	3	GO0004692
inorganic cation transmembrane transport	1	GO0098662		non-membrane spanning protein tyrosine kinase activity	3	GO0004715
skin epidermis development	1	GO0098773		sulfate adenylyltransferase (ATP) activity	3	GO0004781
vesicle cytoskeletal trafficking	1	GO0099518		thiosulfate sulfurtransferase activity	3	GO0004792
negative regulation of substrate adhesion-dependent cell spreading	1	GO1900025		triose-phosphate isomerase activity	3	GO0004807
positive regulation of substrate adhesion-dependent cell spreading	1	GO1900026		alanine-tRNA ligase activity	3	GO0004813
negative regulation of ruffle assembly	1	GO1900028		cAMP-dependent protein kinase inhibitor activity	3	GO0004862
negative regulation of retinoic acid biosynthetic process	1	GO1900053		protein phosphatase inhibitor activity	3	GO0004864
negative regulation of hyaluronan biosynthetic process	1	GO1900126		serine-type endopeptidase inhibitor activity	3	GO0004867
negative regulation of oligodendrocyte apoptotic process	1	GO1900142		extracellular ligand-gated ion channel activity	3	GO0005230
negative regulation of interleukin-6 secretion	1	GO1900165		voltage-gated calcium channel activity	3	GO0005245
regulation of oocyte maturation	1	GO1900193		potassium channel activity	3	GO0005267
regulation of p38MAPK cascade	1	GO1900744		DNA replication factor A complex	3	GO0005662
negative regulation of mitochondrial outer membrane permeabilization involved in apoptotic signaling pathway	1	GO1901029		U7 snRNP	3	GO0005683
regulation of response to reactive oxygen species	1	GO1901031		U2-type spliceosomal complex	3	GO0005684
regulation of vasculature development	1	GO1901342		U2 snRNP	3	GO0005686
alpha-amino acid catabolic process	1	GO1901606		U4 snRNP	3	GO0005687
cellular response to ketone	1	GO1901655		U6 snRNP	3	GO0005688
calcium ion export	1	GO1901660		U12-type spliceosomal complex	3	GO0005689
positive regulation of NAD+ ADP-ribosyltransferase activity	1	GO1901666		telomerase holoenzyme complex	3	GO0005697
regulation of cell junction assembly	1	GO1901888		glycogen biosynthetic process	3	GO0005978
S-adenosyl-L-methionine transmembrane transport	1	GO1901962		purine nucleotide biosynthetic process	3	GO0006164
positive regulation of mitotic sister chromatid separation	1	GO1901970		CTP biosynthetic process	3	GO0006241
positive regulation of mitotic cell cycle phase transition	1	GO1901992		base-excision repair	3	GO0006284
positive regulation of metaphase/anaphase transition of cell cycle	1	GO1902101		double-strand break repair	3	GO0006302
regulation of delayed rectifier potassium channel activity	1	GO1902259		DNA-templated transcription, initiation	3	GO0006352
serine/threonine protein kinase complex	1	GO1902554		regulation of transcription from RNA polymerase I promoter	3	GO0006356
calcium ion import into cytosol	1	GO1902656		tRNA splicing, via endonucleolytic cleavage and ligation	3	GO0006388
negative regulation of skeletal muscle satellite cell proliferation	1	GO1902723		translational termination	3	GO0006415
negative regulation of satellite cell differentiation	1	GO1902725		alanyl-tRNA aminoacylation	3	GO0006419
regulation of alcohol biosynthetic process	1	GO1902930		arginine biosynthetic process	3	GO0006526
regulation of glutamate secretion, neurotransmission	1	GO1903294		glycine metabolic process	3	GO0006544
positive regulation of hexokinase activity	1	GO1903301		methionine metabolic process	3	GO0006555
L-ornithine transmembrane transport	1	GO1903352		protein targeting	3	GO0006605
endoplasmic reticulum to cytosol transport	1	GO1903513		SRP-dependent cotranslational protein targeting to membrane, translocation	3	GO0006616
release of sequestered calcium ion into cytosol by endoplasmic reticulum	1	GO1903514		unsaturated fatty acid biosynthetic process	3	GO0006636
regulation of ATP metabolic process	1	GO1903578		membrane lipid metabolic process	3	GO0006643
regulation of cytoplasmic transport	1	GO1903649		glutathione catabolic process	3	GO0006751
regulation of sprouting angiogenesis	1	GO1903670		complement activation	3	GO0006956
regulation of cellular response to transforming growth factor beta stimulus	1	GO1903844		transmembrane receptor protein serine/threonine kinase signaling pathway	3	GO0007178
excitatory synapse assembly	1	GO1904861		G-protein coupled acetylcholine receptor signaling pathway	3	GO0007213
mitochondrial transmembrane transport	1	GO1990542		oocyte anterior/posterior axis specification	3	GO0007314
basic amino acid transmembrane transport	1	GO1990822		5S rRNA binding	3	GO0008097
negative regulation of metanephric S-shaped body morphogenesis	1	GO2000005		translation factor activity, RNA binding	3	GO0008135
negative regulation of metanephric comma-shaped body morphogenesis	1	GO2000007		poly(U) RNA binding	3	GO0008266
regulation of protein localization to cell surface	1	GO2000008		histone mRNA metabolic process	3	GO0008334
negative regulation of cell proliferation involved in heart morphogenesis	1	GO2000137		maternal determination of anterior/posterior axis, embryo	3	GO0008358
negative regulation of blood vessel morphogenesis	1	GO2000181		RNA splicing	3	GO0008380
regulation of testosterone biosynthetic process	1	GO2000224		fucosyltransferase activity	3	GO0008417
negative regulation of fibroblast apoptotic process	1	GO2000270		CTD phosphatase activity	3	GO0008420
regulation of AMPA receptor activity	1	GO2000311		glycogenin glucosyltransferase activity	3	GO0008466
negative regulation of glucocorticoid receptor signaling pathway	1	GO2000323		cAMP-dependent protein kinase regulator activity	3	GO0008603
negative regulation of endothelial cell apoptotic process	1	GO2000352		cellular amino acid biosynthetic process	3	GO0008652
positive regulation of endothelial cell apoptotic process	1	GO2000353		S-adenosylmethionine-homocysteine S-methyltransferase activity	3	GO0008898
positive regulation of reactive oxygen species metabolic process	1	GO2000379		methionine biosynthetic process	3	GO0009086
negative regulation of thymocyte aggregation	1	GO2000399		photosystem I	3	GO0009522
positive regulation of excitatory postsynaptic potential	1	GO2000463		alternative oxidase activity	3	GO0009916
negative regulation of cAMP-dependent protein kinase activity	1	GO2000480		negative regulation of macromolecule metabolic process	3	GO0010605
positive regulation of cAMP-dependent protein kinase activity	1	GO2000481		posttranscriptional regulation of gene expression	3	GO0010608
negative regulation of renal albumin absorption	1	GO2000533		negative regulation of gene expression	3	GO0010629
negative regulation of dendritic cell apoptotic process	1	GO2000669		positive regulation of cell morphogenesis involved in differentiation	3	GO0010770
positive regulation of dendritic cell apoptotic process	1	GO2000670		bradykinin catabolic process	3	GO0010815
positive regulation of transcription regulatory region DNA binding	1	GO2000679		positive regulation of glucose transport	3	GO0010828
negative regulation of cardiac muscle cell differentiation	1	GO2000726		negative regulation of endopeptidase activity	3	GO0010951
negative regulation of stem cell differentiation	1	GO2000737		positive regulation of gliogenesis	3	GO0014015
negative regulation of myoblast proliferation	1	GO2000818		sulfate transmembrane transporter activity	3	GO0015116
positive regulation of vasculogenesis	1	GO2001214		amino acid transmembrane transporter activity	3	GO0015171
positive regulation of neuron migration	1	GO2001224		calcium-activated potassium channel activity	3	GO0015269
positive regulation of extrinsic apoptotic signaling pathway in absence of ligand	1	GO2001241		silicate transport	3	GO0015708
positive regulation of chromosome organization	1	GO2001252		bile acid and bile salt transport	3	GO0015721
				coenzyme A biosynthetic process	3	GO0015937
				rRNA metabolic process	3	GO0016072
				snRNA metabolic process	3	GO0016073
				snRNA processing	3	GO0016180
				endosomal transport	3	GO0016197
				AMP binding	3	GO0016208
				histone demethylation	3	GO0016577
				glutaminyl-peptide cyclotransferase activity	3	GO0016603
				nuclear body	3	GO0016604
				protein import	3	GO0017038
				fatty acid amide hydrolase activity	3	GO0017064
				snRNA binding	3	GO0017069
				phospholipid scramblase activity	3	GO0017128
				peptidyl-pyroglutamic acid biosynthetic process, using glutaminyl-peptide cyclotransferase	3	GO0017186
				protein polyglutamylation	3	GO0018095
				enzyme active site formation via cysteine modification to L-cysteine persulfide	3	GO0018192
				peptidyl-amino acid modification	3	GO0018193
				peptidyl-lysine hydroxylation to 5-hydroxy-L-lysine	3	GO0018395
				male germ-line sex determination	3	GO0019100
				modification-dependent protein catabolic process	3	GO0019941
				spinal cord dorsal/ventral patterning	3	GO0021513
				cerebellar Purkinje cell differentiation	3	GO0021702
				neural tube development	3	GO0021915
				pituitary gland development	3	GO0021983
				ribonucleoprotein complex assembly	3	GO0022618
				voltage-gated cation channel activity	3	GO0022843
				actin filament depolymerization	3	GO0030042
				COPII vesicle coat	3	GO0030127
				low-density lipoprotein particle binding	3	GO0030169
				integral component of Golgi membrane	3	GO0030173
				hyaluronan biosynthetic process	3	GO0030213
				T cell differentiation	3	GO0030217
				chromosome condensation	3	GO0030261
				negative regulation of ossification	3	GO0030279
				positive regulation of cell migration	3	GO0030335
				BMP signaling pathway	3	GO0030509
				cAMP binding	3	GO0030552
				preribosome, large subunit precursor	3	GO0030687
				prostate gland development	3	GO0030850
				positive regulation of epithelial cell differentiation	3	GO0030858
				Mre11 complex	3	GO0030870
				otic vesicle formation	3	GO0030916
				retrograde protein transport, ER to cytosol	3	GO0030970
				pre-miRNA processing	3	GO0031054
				negative regulation of histone methylation	3	GO0031061
				embryonic camera-type eye development	3	GO0031076
				rRNA pseudouridine synthesis	3	GO0031118
				rRNA methylation	3	GO0031167
				negative regulation of cellular metabolic process	3	GO0031324
				negative regulation of cell projection organization	3	GO0031345
				box H/ACA snoRNP complex	3	GO0031429
				PcG protein complex	3	GO0031519
				regulation of TOR signaling	3	GO0032006
				positive regulation of insulin secretion	3	GO0032024
				negative regulation of chondrocyte differentiation	3	GO0032331
				positive regulation of chondrocyte differentiation	3	GO0032332
				actin filament bundle	3	GO0032432
				protein modification by small protein conjugation	3	GO0032446
				negative regulation of interferon-gamma production	3	GO0032689
				glomerular basement membrane development	3	GO0032836
				positive regulation of transcription elongation from RNA polymerase II promoter	3	GO0032968
				tetrapyrrole biosynthetic process	3	GO0033014
				regulation of intracellular steroid hormone receptor signaling pathway	3	GO0033143
				V(D)J recombination	3	GO0033151
				dsRNA transport	3	GO0033227
				pectoral fin development	3	GO0033339
				MAP kinase phosphatase activity	3	GO0033549
				integrin activation	3	GO0033622
				poly(G) binding	3	GO0034046
				negative regulation of homotypic cell-cell adhesion	3	GO0034111
				protein kinase A catalytic subunit binding	3	GO0034236
				glial cell apoptotic process	3	GO0034349
				tRNA 3'-trailer cleavage, endonucleolytic	3	GO0034414
				cellular response to unfolded protein	3	GO0034620
				endoplasmic reticulum chaperone complex	3	GO0034663
				methylosome	3	GO0034709
				omega speckle	3	GO0035062
				heat shock-mediated polytene chromosome puffing	3	GO0035080
				protein mannosylation	3	GO0035268
				maintenance of protein localization in endoplasmic reticulum	3	GO0035437
				determination of left/right asymmetry in diencephalon	3	GO0035462
[truncated: 1,675 more rows]

## Sheet: taxons
	Bacteria	Diatom		id	taxon	sequence	size
	contig00023	contig00002		>contig00001_4	33856	YSVRFTIMVVAAAHRIARELRRAIFVSVS*LFSFWELSEHPDRLSTNMVWLCELPAILPAATFSSPR*SVYTVNHQPQIIISVCAVRLVYLALPPSVRSAIL*NSFIGSRKRMVRHPGKDVLKAALSQRDPYRAADALDVPPVVLSPQDTSSIFQSSSESLEVQGTDWSNVLNAWLDACQASSLGNVAKCYESQAALHSALNHSFGSSSGNWLVPALHTVCRNTHRLAIQADAADKKDHAKLQSAVTLLQESFSKTLNDRTEYEVRRNEGVVLSLC*IRELMVESFLNFFSCFYSPNSLVRLWVKTGARRPACSTL*TSSLPCTFG*TLFGSARTC*GIIGLYLAFWQPYLHINFSFAYSIPSQADRASSAKQERLHGGNGYVSIFCRASEHV*RPVRD…	1670
	contig00031	contig00003		>contig00002_3	33856	LDRPG*PRDAV*SLEMTHLSKIGKELRFWLVLFSVNFLSTTVFAAKASSSAEDEHMREERLHSKPWYLRNTHILGVTIPANPVTLLTIVLSILNLMRGFFQKKSWAEASHILVDKHDDAAKKRVLDMKKDIGNDPMKFAKMAREHSSCPSSQNGGNLGRFNSGDMAPPFDRAVFDPQSPLEATIGPVQTTFGWHLIFIHKRFLNPQA*SS*TDRS*LASDEDKKPNCRKMNKLDIPLNLAPSLP**FFLVALFRGSFALLSPYPSLGRLATLVRVVDQRRVLSGPCIPSPLLVPRP*SRLLQAFRN*TDWTSER*SKSRYRSATILRGRYHQF*SPQQLTPPAPGFAASSRALPPPALGYWPSKNLTRLSLS*LNV*D*KYPGPFGSRLARYSSYGFRS…	1062
	contig00555	contig00004		>contig00003_1	33856	HVSRADVRKAHLPRNRQWTFGRIGGIRCCGDWIRHGWFGMRSVERQIRRQSASARIAHQVWRKRPHLLENAQWRQVQL*SWTQYLRGA*SSQSESAAYDFRYFGRGNARQDVHWTWLLDPHGLLALSYWKHAKV*RFADGTGRRRSEGYRGTWR*NVAGPVRVQLLPQKLTPAFRNLSHQEWNNLRKRLKTLGGSTTAVSLLNLRQDAGFLATTAGSLPFVATHPDVFLDLSLTFDSLHKTVDEIVTVPFLRNFIDTMCIFCGFPAKGAMTAHMLYILERFFEESACYSVPIGGTCEMGNTLVRGLEKFGGKLQLNAHVDEILVEDGRTTGVRLKNGKLIKAKKAVVSNATPFDTVKMLGKTVRVPVLARVNVSLMFT*ILCFVATGTTQDLPEGVATW…	3880
	contig00974	contig00005		>contig00004_1	33856	ESSPIPRPSLPRKRQASLVNRSVKLS*PISQKHLFKSYCTYLRFSPPTWRHLHSMISNTTSRQGK*SKRYAPTVTAPAVSLEKES*SRVESWICLLVGCSIFLHKCD*PYLRPPAIPISSF*K*PGYENTGPPLATHLVGGPP*PRGRLH*S*RRDEGFFKPFFDECWSSHCDHIDG*KE*EPVSCDQSGNLAG*SCQKGKKRASPQRTRLDTRCHSWKVWRQRMMQQESMCLALAPLLLAQPLESVLWMRITKTKERVSMNMMLMTRIPCRSFQTMWCNVSTSSWN*TRNATGFRTSI*RNAPNWRRNTKPFTNPCITSVWKLCVETMMMQ*RTRRLQMALRKSNIRLMKRPSEFLSFGSVPWATWKLLQKM*RRKMWTV*NT*GT*PATTMRTALVS…	4775
	contig00975	contig00006		>contig00005_4	33856	FPSIRQVV*AR*RAPTHGTQKPTADPRATRFRTSASQSCPRSRKGRYLGTASDSASTRRSGEPTASTTLAIRISNWRVFQEFLGQET*AAHAEIRQSVDMCRKSPFEKTPYECTGKVITVPPNQVVVVWPKRLSHIRQGPL*FGLSSVKGAQLQLLSKLGTGGFLRSRFEHPAPAGETVFRTHDFDSTVV*AQSNGIEKFVDGCQVVHIQNYLGALKRKKIHHWRNDETQ*CSVFHPQSVEQHRYTSRHRMRRKRPVSRPCFSSFATYFLTIRVLPPL*PPPKLIVDCCKGTNRTERRTRFINGDGSTLHNRTRIFLPMIISHRTPHRPAPAKECRTLSRLTRLRSTRFFAFLAPDRAL*WVICL*NLCGVASSIHFPAREIFSRGEQIVTRHRSCVDA…	704
	contig00976	contig00007		>contig00006_2	33856	VDKKHTSCFSASTSMFFSATFIMRKTVS*SSSRALS**PRA*STRSDAFTSKSPVSPVTTSFPSVQASNASAIKTLTSASCLLCFK*SRERSSFSCMFKSSSR*GSARE*ASAASGYFAWKVKTSPMPKRKRGSCSTDHWLRGAPCSRSCCT*ASNTDHADSIISNARLTSSSSALSFSSSAAPLDFVSSSAPSVPVTETFDSSFASSDSLSTAAGFKSPSDISVAGCSLPCARVALFCAASAAFSPASFVSLAISSPSSSAACILRKRLLPYS**HAAASMLVSPCRANVSSRSVAKISTAPSSALPD*INVRPARKRGSFVTAGAAMGVTKV*NGIAHGVMVVAIQFFCASSRASKTKMMMCHPC*RSRTHARSRKVNTKSEDRRATRPRDDERLSG…	5832
	contig00977	contig00008		>contig00007_3	33856	QAHGYTS*GSPCDERPAVRRRHCDLGNG*DLKSTLCHTQQDIKDDSLPTTSSRRSRHW*PT*CHDVAGIQTRRPPPTNWV*LRLGSRPNVWSVLGNWKR*TVCVGTE*RVCCMLWLRRP*KASHDRVDIRGCWGCSL*RKIPKICLGNRCDGLIE*YYPL*WK*NPVSYCC*ALH*SDRVLREAGNQAAAPSIGVSYLWRNQEAQQSVKGHDGK*SDGT*RNCRRRGTCFQHQVRLERGFRKHH**RDANGVWARDSRGAFRQTYVRVLTKP*GVSRVRVKVDVLAG**SRAQVDSPRPGKYRVLLNLCRDHCDPLLLFLRAVMSDLLPET**N*TSCSHVGGETTSAPRLYLRVSVCRSANTRD*HFPGQKVSRQRTARIVPTHCLTSALLTILIVRT…	733
	contig00978	contig00009		>contig00008_2	33856	VVPSPECLL*KPHSVQLSPYDDRAAKAQKIVTGGESVDDVYIGHVNIPSHLIIASEQCLWAIDRRSREPWCVSWEEISHFGMLDTSTLRITVFSQSGLKSYVFNVTDPVELSEFNHLLSMQIAKMGNASSNADVLGTSLFDGDLENLSKYDIPGIKVRQEDYVFGSCNKTRKRLNSTIKDEIDVIEQCFGRVKKLGSESPRFFKKLDEEAWNLVNSWGQVFSALSSRRCIVASIINGTGKDIQIKSTKLVEGGSQCYSIPSKEYDAEQGVLHPGGAILFFAWGVLPSLLQAGNVFMNIETNAFVSELSDQKGRFTVAEALSGYQVGFLEKSYDESGWWAKYWLLVRRA*TDICELQCTLEQVTNLL*DYDRMYRARYVWMIYQYLLYPIQRGMMGKV*T…	953
	contig00979	contig00010		>contig00009_5	33856	RFRLRQHRLSWITHD*VSQV*NCLFGTQGKESLSCLSRSKQDCGRGGWINGG*KGTNRGCMQDPTFQLFTRERDQ*RYM*MRSIIHEESNDSITFKSIDSNESFGRFPSSRALKTKNNERL*PWRNMTEAAHSSERRIDKSPIGTIMKMGSFHPWTQFLVLLIVLLVILPSSVSGLKHSFHVTQDSRHFIGPIGAPFGFLRGGCFELDVFDFSLTVGHKHSRAHGGWKLRSKQQQKGADAMSMSDEDSEILSRYEAGLLLKRFKSMSSFVEYQERIMSNASHCAFEAFRSSSDDSLFEDDAFEDDEYMDVGDIPAASTDGIFLPLRNNRTALIKKHDTTAVANIMYNFVAGEDGLYILVYQVCPRHGLAEDDHHEIRTTFELDFHYKNFDALTNESYLT…	1679
	contig00980	contig00011		>contig00010_5	33856	FGLLGILNTHELQEMGLGRVVSLCLVFKDSQTAIHGTGQNVVRAKYIGANRKGLFVVLQCFFCVPEVLVGMTEREVHVASALALVLKVGD*NLKALLIATGCTLRISRLPMYMSDFE*STTRKLLVFHYRSNFQCIQQEVKAAFAIASLPCDSSHSVE*GGQYGVFWVKAGLPHLETLGMEFVCLVD*ATLDMYIAKSFQNASQVCVVGAQVLPSYLQTLG**CYALVNVGVLNLDFAKREEHFCQTLIALTVYTLHKLDHLVVTLDCFIVVSCTGVNVRHKFGRP*SNFRLSHCACSDIERLSCRCKCLVEHLSGEVAIGHVK*NRRTLQGIRLICRLG*SIFQHADGSFIVEFS*VPSSKPAQVT*PRALGHSEGIMERRETLCAFTMQVRHPALYH…	2450
	contig00981	contig00013		>contig00011_3	33856	CCFSETCTTVTSNWKKPRRPGRQACALFNKRALQ*SVPILDLSWNVAWPNWKRE*WRNPKTPKDGRE*NEKGVSLRDYRPISWDAFPTSKCRPAKPI*AQGAFPLVRVDQRDPFRSHKSWNETLKKTRSTTVYS*MARILNSLALQQQKYATPRFTIRSYQKNLKYNTMATKLLPAAMGPYCCNRACQVSFFAPHLKSLLFCCNSCDTFAT*SSFSPLFNISSMLRRMML*ISERSSFSRSLPLFASTSLEFRNSRCLR*ISGS**MNRKGRSVVLTWVRQSLPNSFTSSLRMRSATSSRYRKAVRLG*EDSHMARKQRVSRTM**KTLSPETIDMRVGDPCVKLRRTSLASCCCWLPMGIPGEGVIVATRGRPSETRATWVS*GGILIQSFLLVFEDL…	2543
	contig00982	contig00014		>contig00013_2	33856	RCSSYQWSGCCWGGTGHDEWRPPYQHGHGRACLSSSFRPCDA*PHGYSSRQYGFCWRHGVHEWTTGISRDNRHPGCLHSRSDSSPSLHGYEYAQPRCACSWGKWNGSTAQQSHLSRSVGNSSESAAATAARN*ATSKGT*HSATAAPRRHAGDASYDARCATTLSPQSRTKPRQRPVVGVPGVQQQGVCFSRRGGGARADVPRSQWANALSTYAPFHGLSSSHESRSSSFHACYNGGYCALQ*SQLRHYP*TSFAVHVHRQGVVDAPPLLCPRALRRGVLCFHSRRCYPIQG*AQANSRWAGWHSLPTLPLGGRRRSEGTRQCLLSHYHFVHLQRYNELVAAPFEFMQCGAHGDNEAVPVPQVRRRSKRNFEKVLD*ECSQFGTRRHTRRYSLPCKPRA…	2429
	contig00983	contig00015		>contig00014_4	33856	TGADEEDEPESDSDPENVSTEDMPQPSLGGSVGKLPVGAARAKLSQKDMDKWKQIILDRKTRLENKKKQGGRMRLRNPARDASNGKPPVPGITETMKKNLPGTSEYNARMESFFAKMSKERKKQGLKLKKGAVGLGAGASVHSPIKKGEGMPLKKDVRDRSVAGKVAMKVPVLKRLVKMTSEEMLILDATLSFTSGLRHGVFMTRDPLTPKKKAALQGWLELLSVSLPPEWGLHETIDDLLSHIDIISTSPDALDKVLNKHKYWNNNWSSSCSNNGKTKGFTCGFWKLLHVAFTGVAEHGGGLNLRDAGVVDIDTRIFSPMEAADVLREYMAHFFGCTECRDHFIGQYDQCSFRRCDRLTSDASEATPEDWKQLGLWLWEVHNDVSVRVAREKASRQKN…	2712
	contig00984	contig00016		>contig00015_6	33856	HRSVSFSHCRP**PRDQSERALEWRRCRHVPNDATVHVFPHATVNCLRRRTHLQFHRLSQSTFPFHV*RIFFNDR*YTMMMIVDDNSFYTVLG*REIQLL*TGLYERCHIPTIVLAS*ESFLAQ*E*NTACLGAGCTETSVV*VLVQAKHQFRVGRDLKG***RG*ERITFIIIFVVTAIGVEICFERGDGCHGK*RSG*WWYPC*IAEGRAEFRNSNRRERLDQQNQITWKPY*CQQDDACAIGLISHRKKSTSKPLATDS*CSPLNADVCDAADHGSGGLDFGWPSKSLGRAVGNVI*RQ*YF*FLNFCLSFDRK*SFCILDSLKNQKLKNQNAMTAGKNDGERATRRSQPSLAMPSSSCGLHKTTLLLIFQHPLSLAALKSFFSFSSLRNGFLDCC…	3703
	contig00985	contig00017		>contig00016_3	33856	TSDLTLLDDDEDDFRLIPSDLAEKSRDTPFDWREAESVYVFTKEKGLSSPIQIRPVFKRFTQENSPPTLYNHGFENMDSVGALYSRASSHIFGDWNACGKVMGLAPWKAHEWTAERNGGEISLKPNLHRDKAIMWGKLYSEKPEEAFQVDRSLLSGTPYITRSDPDLYDENMAQKRRYDFDDNEYVPMYGESDNTDEEDERRLPAKVALDAVALADRIQVDLEEVVMDFVKHFKDETGQTNLCLAGGVALNSVLNGRLSRELGFEQTFIPPYPGDDGIAVGCCAFGLFGKLRSSSATLESATTSPPTMWKTPLSPYLGPEPTESEIKQAINEALPWIEFDSVRNLDRRLEIMAQEIESGGVIAWYHGRSEMGPRALGHRSILADPRKKGLVRFINEHVK…	1274
	contig00986	contig00019		>contig00017_5	33856	EGQSRLHRPQYTRTTFTCNYRYSYSLFNASVSSLP*RIHYCLVYYKGDGCYRCYTKRIGNTAFEEPWNSLFSTDTSYRTKQAPVLSLDNPYFTL*CKF*RFRSLLKPRFDHLQGICCRTSDTAKCARHDKRFNRHSLTTNTAHHSTYIFAMAPIVK*PADRYSRSVRGC*DTRSPRDV*KCRFKNSYTTN*IPPCDTSNKAGPAPL*SARGPSSLTIVENAFTIDV*GGFKCLSLATSFICSCIRVLINLSRIVKSDKETH*NRRDQHIATDDSIHIKKPNRKPLNKRCSDPFTYQMGFVSATIQAPEKHAMEKFSIELK*TNFVSPSVSDLYFAYIRLAPS*MKKYPPHESADPVTAGPRP*YRPRKPSWRTILLNARVAVNLRAAA*FFATCDK*SS…	2684
	contig00988	contig00020		>contig00018_4	33856	SIYTSLTGFSVMNSAGSVQMAALGHLLQQHGFTLWDLGMDMEYKREMGALPVPRTEFVAHVRRARGSRVSLPTITEAISCSKSAVMYGESTTNRSVMGSHDQEEPRSVSQAEKPQAAVMVSQRTQAWATSMPSEPAVDAQQSSPLVARLS*KNGARR*VQTDEGLSILG*NPYRYVDRAGHRMSLSRRVTLIKIKCMLFDTSLCACVA*FRIAMR*PHRPRKWPNSSHSVSATSVVRRQRRRKTTRDILAIPRRYRIACNCYHCLSRMPFCLDQRPKVGFPPD*RRKESTRQTGPTRQ*QL*PSQR*RATPQSFYFSCPCC*VSHTRT*TILAQQQWQTAHRPRYRRWRSSVPANQSPC*RQSLERRP*ECQPQDTQ*LGE*AMLVRSTLSKPAQSAWR…	918
	contig00989	contig00021		>contig00019_6	33856	FKTCSVMSLAFVPADKASTTKFSGHASTISRVCVPMEPVEPNSDRRF*KPLPSKLLDKVSFKDSALLTGDEGFSIQPSPVPLEPEIGFPVACSVDNVLLMEVLM*WLVVVVGFTEVNAVENSVLHARSRSKERESFMVSRSISLL*TDTDDQVIAE*G*LMEKNNIHTTTRRNRDPMTLKF*VWREIDPRGGLAFVRQCHLLKIMSHATVRSWSENTAKARAVDSNDDEHFTIYPQRTR*MLRCVVLLACLSINPSP*CDLERVFDSPVPWKERNYLKNEKRVLICNMGRSAASTPRRKTGRRRGSLSHSSASSLEDPPESITDYIPPYLRKVIFPYHGDFCYSPYYHPKLLVQLMAEGFLPMATRGYLLPKLHQDRCVIRLRQHSDDDDSSTMSSLHV…	494
	contig00990	contig00025		>contig00020_6	33856	VPS*CSRRIPSHRHARSGRSLRQNKRSFIFSASREGESRSDSGDTRRACDPSSFRLAKFFTRYSQQYSFQKIEPTSSCLSGRLRGLTFLLLTGTKRLMLPLRVLPFRRDGTTQHSSWWDFKTTNRPHSTCGRF*DHALVKSGFVSASSSCVPELSTRAWIVSTRIRIRSTLI*IQAKRYTMRL*ASPGKAVLSPKATRHAYLPFRLPSFACWSRRPTR*PGELFSGSEQSGRSNPERGRCSQTRLQNMCRARDTSRNGPVERIFRTEAGCSNWRASCVRRSERGKM*NCRCSGIIMG*I*QEQRCQ*RV*NDKNRTSFQVAGWRLCDQVRLWNTVHITGERRY*SSLGRNER*RLA*GGMGPSLGQTRDN*LLRGYSRRRRG*HHAAHNAEHGRPVHRA…	1902
	contig00991	contig00026		>contig00021_2	33856	ESFESITKGHCTIMKTILANTYCLSQVDGRIKRRNE*LRIASSHGEQQR***DGCDAKIDNSRN*IKIQSSRLLRLCLSTHCL*R*M*RKKSCK***GRDMDTAA*QQGLHQSVAVHSLLEKRWAMGAHFLLGEAFCHDRCASTISGIVETLR*VFVCHTIASKQKTAQAVSPPRFEVVVVAWASIRESDELMMICRSQNDPHANSQQQKMETLSQLLHRTVNTGAPIYNERRHQECFELYLDAASFAVSQDTLATSKVGQLLEQAIEEATPLGAKQEYAEGAWVLRRCFDDILENDEGGKHKQLVVMDFEDRSSDASDSGGSYWQDEATTNTTDLEKGQCLADVAYILRASIQPQEQKRFGKSYQDTFPATEVVELLTSLGLAGNRKMAAAKASMLLA…	1546
	contig00992	contig00027		>contig00023_2	33856	SVNTGVIENGLKFRHWDQGSPRSRNRTIQALHWLRDNHMRARGHALVWTAFRYQSDRVKKLGTNATALRAAIYDHIREICSATKGLVQDWDVLNERAYNDEFTDLVGDEEMVRWFELTKSIDPDADLYFNDHANLYRGGFYTDPKKRFEQHIRYLLDRQAPLDGLGIQGHFISAPTPPQRILNELDILSAFGLQILITEFDTSIVDEALAADFTRDVLTVCFSHPAVKGIITWGFWSKAHCDPRRALYDENWDLTNRGKAWMDIVNTWTTNETLVTDERGQIRLRGFLGKYTVSSGDATQVFDHQEGGSAISLKFP*EFCLST*LGASAVPKAELLLSVVRTAVRVARALRWITSSQLSSHKSYSIINFTIITLLSRKLPTPFHLVTEHRSLLSLMQHV…	429
	contig00993	contig00029		>contig00025_2	33856	SINTGVIENGLKFDHWDKGSPHSRNRTIQALHWLRDNHMRARGHALVWPAFKYQSDRVKKLGTNATALRAAIYDHIREICSATKGLVQDWDVLNERAYNDEFTDLVGDEEMVRWFELTKSIDPDADLYINDNANLFQGSFYTDPKRRHKRHIRYLLDRQAPLDGLGIQGHFEFFPTPPQRLLNELDMMSAFGLQIHITEFDTSIVDEALAADFTRDVLTVCFSHPAVKGIVTWGFWSKAHYDPSNALYDENWELTGRGRAWMSIVNTWTTNETLVTDERGQIRVRGFLGKYTVSTGDATQVFDHRKGGSEIILKLP*TKNIASVRSLEYDYLLS*LRSASLELSAGSKHKSYSFINFTIITLLLWKLQEPFHLETEHRSLLSLDATFPNIGTA*PYCPS…	802
	contig00994	contig00030		>contig00026_6	33856	SRVESSFDIVPIYSTMVSVRSQKRRPTTLSRVMRAGGMPCLKAAAIFVLLLYISLFYHVFHLGAPSSSLKTHLYDMQPSTSADDDAHDVRQEPSSQGDIQDQNDEATTIAYAWSLTKCGTPQSTAQGMIDSALVLRHSIHLNSIRTPSSGSKYDYKMYVFVHPQAFQCINALEDSGYNVMLVQPPVDPANIQGDFLRKTIHRAWCCGSDEFIKLFAYTLVQHPVVVHVDIDFLFVKPMDDLIDGMLQRGVKREEARASIITQYPNTTFPDKIEVFLTRDYHPVQPGQTPLFQAGLMVVRPDLEVFEEIKSVILEGDFREETGWGGKGYNNLVGDMAMQGLIAYYYDQIRPGVSVELHSCRYNYMGGANTYRGPPNFFPEDHPEWVGKCRSDGSMNCENC…	535
	contig00996	contig00032		>contig00027_6	33856	VFHKHKKMKHGRSTLHPTHTSTTTTQSRQKALTHSHIAYETEIRLSPRIKLKEKWTGQPRARGLNILIQLQAKSITLMESRRHGRIRMLWLAQTTRNDKPMLRRPRMHQERKSRRHRTSRVSTAARKRLLRLSRGYSWRRIYHQQQSGMKY*SCARQTQGGRLVVSSVWAIGSRHLQNIRQNGQTNFAPWNEKNECGQKKRF*TYYRKCCLLFKGSLH*HHVIQTCESH*SRTIDSTW*TRRVHGSLCFSNSVRKFGNETNVGSAIENANQKKRSWRS*KTKRSVATSRLHLRGKCWLVSRCVLLHIRTEKLTRCLR*QELFSRGAVG*SSH*FEICVVFCNV*L**RVVLRRFRSRAPSF*G*KAPTHS*CSPEGRDCST*SLSQEAARNGCGRAHCS…	3269
	contig00997	contig00033		>contig00030_3	33856	KYVD*IFYYPHPRITLGVARLIHLVVS*STGT*IRV*QVPILVHMYCFLWEIFQCGRHRYLRYRYGERCAVKEEPVDEERVERVRCTTLVKWGLVLTLHTVGAACKIMCWLEGALALTLFLSGLIQPIEGGAFFTDDEGLQSETRSNTWSAECPIGSLWDIEPERVKEKQSKQKTIKLYRNTSLGRLRAAFEDSDEEAEASPVSEFTFRGFDGKSETVTGKIGSVITLYSDEALLINGRFDSSPSSYGSDEGKQLVEVGIRAKNRDRANKTDEILYTFPDRPFVPEHHSVVGFRGLQGVLDWKQGGALFFEFSYGPVNCTLIRNELPTGQYAVSFDISVNREKGLKCPSGIVGRTLCEPFTEKPLPGRRLETFSAVSATGDIFDSEMPDCAYGRAKTAI…	669
	contig00998	contig00034		>contig00031_2	33856	EPGLKAGEEVTKLCGVNNTRSRERNNILASSSETNKTVQWVERFGEMRSPRSVLLSNTSRGSNRPYHMGMCAAMRNEAPYLAEWIEYHHMLGVDHFWLYEDGSSDNWADVLEPYVEENLVTIDRQFLSRYAQAATLEHCLAQHQFDVDWLAFMDIDEYIAIVPPLQSLT	169
	contig00999	contig00035		>contig00032_1	33856	YVGHFIMRSCEEYADRAILRRAWIASATGMEIVDQAIENATSEIDWINKRIHPDACHIMEKSATKFDGTLERWAPQVRARLAARGTNSMPGRTMRQHSAVHVDRQLGGIERRLGRGMKDGVRYVADWMLSLQDRMDSALGMWQHQNDEQSTTGTQSKRETKFQGPRVLIAGNPPQYVPLLLSINRRGETRVLATSMFWFVFVSLPSHLVRSDLVLPLWFPHHPTSLNTWPNQVSVPSAVSNAPWDALIMDFTERFQHLEHQANAYELVLRDLYRQRRYRTPLEVFVHAQCQEFCNQTLLEQCGGSFVGQVGDMLHYRFVEAPPPIESSDTEIRKRTSSSDPQIPLAVCGVFDPAHFDQLPEWLDFHSAQGVGHAFLYEDPKSEPNPEKPWRNVAAPFVA…	1907
	contig01000	contig00036		>contig00033_1	33856	ALSREDLLPDSSSQLVHELCFRECRCIRIHTKDTKCMILED*WR*RYC*KAYL*VCLRPYSCYYKKSRLDILMASQEIRTGQTGNSHSSTIETPPLLGEEHAMNGTAEKSVSGRKDEAQSSSSALVDATRMPGDQTASIFPRHEEGPRRSRSFARIPLPPPPSEMIAYEEHPQGGSGGEKELPIAGEATSQKTALLQSSFDFPPQADATEESGGTNLDLLELSGVLVGGDDPQPDSRGEQDTLKDWMTFSPPASLNDKVSLPYSAGGSRALNIRQLTTQDDIAVHSSSVASSAVSRSTAGSQTPPTSSFLSTGKLSGPTRTVLYSAVGSLDISSDGYKSLFTTSAGRDFQGPGTEPGIAAGALHAPQPKDAARSRPVIPPVDSSVKQHVATEREKSKGA…	1214
	contig01001	contig00037		>contig00034_3	33856	IDAGSEEEENEEERRKHIAKQRHEEERRKRDQELEQQVLQVSVERFAIPEVIFRPSDAGLSVETSGIPQAIGAAVAASPPMYRAALYESIFLTGGLSQLPHLKARLLGEVRCLAPSQYVVRVETAETPVVQSWRGAREWVQQVSHTEWSISSIDWESSKKKTSKSWHRLLRKDGGALV*CRGSCSEISLRGIYIVEH*HDLSGRGEFYRQPLLLR*SSSREQLPYHIYYP*RLTLPIRS*KVIVS*A*SAVV*AWARFPRSHFF*EWRDGIRHPRRQQASAPRIKRFHKTSLRTFDHDERTQPFSCTPNCETDTDRWKIVTIMSDHAWLRVCELPTLLLEKMGAKPFDAVCLLRATITSDGGQDNVGAANFGSELTSIILQVVPSRSNDADRNKCVRIH…	1035
	contig01002	contig00038		>contig00035_3	33856	HAQTDWSRSMPHFFGRDG*TNTYIFLRRGLEISQKCLGFIWPKSR*APMSISKACRASFSSTERPGPTLRECAVMHVHLPSVKPLAAPWMMSSFLIRTGTRHFPNGNPKAN*SQSTTYSYIRVCL*NKLNVVVYLPGRSVAQGC*LLLRKDSGKSKGSDENQQPNHARKKHGCSRILLEAPQSEQTRNLYYCEEIHLLAA*RMHWMVRRQTNSLSRRITNSLKECVT*HQFSAQK*KHAGNDGDWHKSQQRKKSQSCGDHRVNDEARSTSFRHFIDFDLPRFLVKV*LSKSPHMIH*LNRSSTHPRKSNKRETYARKGEIS*IMSSESIAMKNVTTYLR*LRQGPPYPDCKPRLSSAC*QDC*PHEH*CSDP*RKGWSIGALERCT*AAH*EGCC*GGS…	6697
	contig01003	contig00039		>contig00036_6	33856	ILNETLLLGMRLTSPQAGSNAQPIAAILDCGATFSAVNWAGAELLGLPPKNNQSAYKTSPLTAAIGVDGRPQYLPMKEVQFTFAGDADPTTRTFRAPPPSWKPWKGVYAGIGDLPVFSQVLGDGMAAYMGPAAVVGLDVLAQRRVIFETGKSGRRRRLFTSPS**QKLVAYSLG*LALASETVLNGMCR*LYTRIICTFCPFLFVAVLLPPDVRSHANNVRGVLRLLMLTVPLVRELLPPTA*ESQRTKAFQPMSVGIDNKYEWIKVGSGVRARRGSGKRSRATVATLLLDDQAAELIWDDMAPQPSDGTSFRISPLLLPPSSDEEESKVPLSEIKPLLTFEETTERSIYTKMESVSSWKNCGDTLLRLGDPSAAVSCYERALAAFQNAQIGSTVVLWG	399
	contig01004	contig00040		>contig00037_6	33856	VLRPPAPRNRTSGCAAAMHPVESGVRYFVLWTPEAMSLTAPPTASGTVS*IRGTRRQQAALPLKKTFLR*GARHGSCRMRTKRARVNASILVRPESLLCSMI*MYGGKFTTRLRPYLGRGQR**HSERWLLARAYGPLCIAGELGWRTSVARQRRR*GLCVATRAQATRKSWTSSHGRPSTYTARLNIS*TSRHSLASSTCRRSMLPEAGVAATALFRSEADQRCVGPSLLPTRSTGREG*FSGHALGGYERN*RQ*HVPETQREGTLQWRFRSIRSFPIDEKGFPPRSFESQQSPSTKPFHLWILIVADKPQEIEASFSRFLLCPPSRRYRHQVSTQESCMHPIRASL*LNAVSN*VP*RIRSLPKAPFLLCGIERVEHRRMLTKCPSLHSQ*SRDIA…	1580
	contig01005	contig00041		>contig00038_4	33856	DSLVESY*FLRMLDPCTSSTKDADPVISFALFSVGTTRRVFVSFAATKTQKRKSEGPATSPISICVFYCLLIVSSDLIGSLIENNGGPNISIGRSATSSRGSRPEGRVGSRLAHSFGFS*PRRS*EESNSQEAQSCSPWSRTGR*TSESQQQTEKSKEAQGEIPFCLRFRSCLSVCEPPSLIRTCFPAKYCRMERRTRMVLVKRHEISLGTGHLQRAHRSIRNTCPLLSWL*MSRCVVLWKMTNTRLQDRLSTQTRTRTITSTQSMEETCALIVPPL*MQ*RRGSGWIALADPKWRPLEEKTTMTRQRVAQRNRGSARNPDAVEKKTAVLLR*RGLDLTTVRNGMSYLHPYCPSTSQKKSNLNMMADPSLDRRRVPAMPLGSNVISVKR*GRRSRGKAL…	493
	contig01006	contig00042		>contig00039_4	33856	YQEWLSEQPAATSPGYFAETMNDFAWQTSCRLAESAVRVRR*KLVFLSYNTGTGTSE*DFSLHGIVILPDRNLLPMYDGFKQNKPNRVSRVSESCHYRTLTGEKLTKKSCPGAP*PLTMAEDDPFACFGDDDSGDNEDSPGTMATWAGKQMVERANERMIHKRPSKTGDEAPTPEDDGISADTIDTQPTETDKQPQPLPKVNISTLEEIVLWPNAPPLYLSPSVKLLSSLPVGGGRGFVASKDLKPGTLVLVEEPVITWPEEQMGKALDLVSVRHILLSPLSHTIVHDMEDFHPTKVQVDRGGGDAEQVSTMMQHLQMLYEEDIRIAELVDLARSSNITSLGGTALSSTDILRLLLALRYNGLQSGVYRHVAMLNHSCHPNCVKLMPTKGYSEVRNTRP…	1556
	contig01007	contig00044		>contig00040_6	33856	LRTTLS*TPMLPWSLSQLSTSGL*GLWMPSTEPLLHGFL*RFMCPSTTPIGTIKETFSASWH*SISSRCWFTTKRTWCSPVMFMAIVELSMSHLQIRHLQAQCMSWLAMEDETSRPSSTTKIPKSG*QVEMRPSTDTGPLRS*IERMPAGIVSTLEKAVRLKAYVVLMRLLASCTNRSVLVNFPELEEHYNQVWKKRGLRYPAERKDTVLLVNQYYQTELSG*RREEEINVYISEILLGFVIRVPTRCMFYK*IL*KDVIRCSLLSTC*EVERRKLLEHEYEKAVKFSFLVAYTTSSFT*V*HCAGTHRLSPSSPKLKSIFLTALTFVDQPST*LDSLDSIITPLSACDENTHIERNTDRRPGPRAMCGDRETKRR*RRVGFTKRGCTRIQWGFLLPLP…	2101
	contig01008	contig00045		>contig00041_3	33856	TQTGAFGGDLPSRWSAQTGQDRRELQILSSCPVSVDRESGLCGRSVWHADWDSFLAKDRRDQAVFVFVRTLRRLEIPRIRLRISTIPRNYSANHRHATSALLGERKQLSSVT*RSLLLSQVSEVLQFAPYCRVLYTDSSTWYSVVDS*LERGVEMESSIYSPSLGADWHYTTAVIPFLQKLE*VHWDECRPKQLQWEEIQGDKWIASMRKRRSSWSTNFYRRQCERAALDPGNVYRQYSLWPSLWLRSRGTGEKLRTSDSTSSCSCFSCVVKL*YPSRNELLILLRAKRFIGYSVLNIYEYLLFPNKQSIGQTMAKLFEKMGSICTRVYSVRRNGLRAIFSQIGNSSRHTDRPSRNLFISLKTKEKNTTRVHSWLGWLIDCCKFQETSTEP*SKSKNRT…	2148
	contig01009	contig00046		>contig00043_3	33856	WQASKRVMMPRPQLQISILSG*SL*NARCELTKFR*LGYCIRWHRHMNLTSFQCATMKST*TQS*ARISCGVPTHRA*WLVAIATGRCTTEWTSWQIRTQSKLTEISISERH*NAQCLTSTAIYFIQKVLSFASGISGTRQVADK*LYQRHKNGP*PDSSSFSRHEVHRHGRNDGSRQF*THVSVLSSQTSFRNKEYGTSPVVSGVMFRINLRTRTLTHDLHHDIQVDADPLLQLPGFSNELLRRWKNGHKEISSLWELRRMPRDQLNALMKDLSRNSDTNRLISAIQGVPMCSVDNISVSHQVDKTTNITVGVLKLSLSMENAQGRSSRTKRPSSLENSPMSLSLVLGSSQRRVLLSHRTLIIPRRKSTQKDVELTFDWKTANADGGEGGGTMVLRLL…	540
	contig01011	contig00047		>contig00044_4	33856	GMHLDPKEFHEKLQADSGDTVVIDVRNHYEAAIGRFDGQQKHGGAEYIDPLMRKSTDWPKFLSRPDTQEKLKDKTVLMFCTGGVRCERASAYLNQQMGPQLKGVFQLQGGVERYLQSFPDGGHWRGKNFVFDKREAISADNRQGDGGVVRKREKSGADSASHPVGTTCCICDSPWDRYVGKKKCLTCGVPVLMCDECMSKKKETNQLLVRCPLCVKEGITVPADAVEYTENGVSRRLSTEVGESLDRPLHDSKPKAAPSVLKWGGGHASQKKQRRRLKRKPCKFGVSCTRLDCFFSHPSNRGGEGVAEFGSSV*LDTGTHCINWCNIRTEYKIYRCFFVNSYYWKKHVSSMQNPVDFRSCLSRLSPFQQRALSLAQSPPTPTGTPRGLISSLSNEKIPY…	625
	contig01012	contig00048		>contig00047_4	33856	NPPPSNV*CHLPNFFEMSRSRR*FNSHIRSDISPNSGLDHTNQNERRRSVTMTKMAATASRHESHSDLCFSTCSPKTPFLPGYQAQLTENGIEHSKKKLQEAQHDLMTEVSTCDIGSSTMFPDASCIVRLPCESLDETLGYRCRCSFQLISTTPDSDCFRYAMRQRNQPVLLESSTFPIANNRIQSAMKRFLDAVNISKDKYETIRSHLTSISFASSWADDSPLSDCFVTLHYDAPLEEEAWTGEAQRLCPEMHVTKVTGRARKQVVSVYGDGRRDSIRDTLWMCRTAEGSIGSVRLQDCITPAQRGPDSPAPIRVQYEKPENAFCHPNANVMLQALQWMITQLEDISRDLNVACRLLELYCGCGAHTVALASTGLLDVIVAVEMDARLINACTVNCRL…	3551
	contig01013	contig00050		>contig00048_4	33856	LFSVRKQKVVTASLFDQRKAGRRTSATTGTDDDDPAGEGAHGVETELVPLTANPIDVV*RGLWRRRFLFRGWRHTVNGECDRNLGQDEEQHADLSIASPFQ*E*SDTGTLLPCESPCCKDLDTGS*R*MAATSM*YAGMAR*RVTVVAFVGLLFCTLKALNPTVDMTRDHYSRCHLLAHLHGFTC*VC*PVVYLGLLHVCDSRLTLAVKARRRLAIRVSRVE*I*SIKIIFKCVYAFLLLIYRDIDWRWRAS*FMHASTTKFQLGTSPRLCHQCGCASTRNPPPDPMLN*EGVPS**GTHPRITHQRTDQKWNGGIKSVIDEGYSAFSGR*NEGSEISSRRRISHRIPPTRGL*VLLVNVCGNRSRYLILQFCPLSNSTRAESCFFVPSDGNGKSKHGR…	3868
	contig01014	contig00051		>contig00050_6	33856	TAVSDEDSGPRLDLARLDQLAKHPILARVSMPREDSVKSVLSHARNFERQFLCLLDKDFDGASPDKAPYPGSFSLLGRNGQFIIYRLTGSPLFASLKTAMECLDGTATHILADTPGKYAFEWISRAVRWIEDVRDSVVTTAALDSNGPERFIIRFDDAKRLLSDGNRLFLEITDDLRKTLSDHRIYLSTNKQTEKLTVVIGKGGANHSLGGTIIRWCPLLLECLKADFAKHGQWDQLVNHTLELFQRDAAPIMKSDASDTDSIFQVYCFHERVSGLLEEDCNKLVVAPRSDTITGLVNLQRSLESWSTQKLSKIPGGPTLKAMRKRCFEEASNVVDNRFSLLDALLNRRKLDNTTKSHGTDVPIGNTFRDKARSIVEKSLRKGLKIMGMDETSASASEM…	920
	contig01015	contig00052		>contig00051_4	33856	QGGRAERVASETAVLCSFGRWIECCKDGTGAGCRAHDDGEQWGPWG*RRCEECFYCIFQ*GCQRFHKQVEQ*FGGIQCRCWWVIAVPWSSSACIGRPTS*QRARRWQQQSDTRNARYNPKGNGVAQGSPGKDAVLSQKVVVFAHHRAVIQEVVEEFGDAAVSIVGGMDTESRSEAVRRFQNDDSVRLFVGSIRAAGVGVTLTAASHVVFLELDWSPAIMAQAEDRCHRVGQRDNVHVQYCVFQDTVDEWIARQLLAKQNDIDRVLSCTPGGESSRQEKVYTMDFGKHKGLRIEDVPRDYLTFLVETDNGAVWRSRPALWRALAANGLVREKPPPLSPAVQSQQAVDYAFEFGKHRGIQWKEVPPGYRDWVLREQIWRTNPNLKDALTAAGILDEGMPES…	12159
	contig01016	contig00053		>contig00052_5	33856	IVRS*F*TISRQEIYFETHGPTQSERSGKAIAP**LHTTLTQFLLALCLDIENTKWIQPHNRYVSTPGEHTLLFIVPRGSCHSRRAHHDYFGTLSLILLRRKRVCQRWDAHGVNGFLGCYGYSNQLFDFFHQRRPRSVRKSRRAPNGGVAVRNS**TQSE*KGRENRFRIHKPWTASRRCEPHLDLCLPQP*DLPS*PLSLLGTVSQIPPRLFSCLAPSPPRIHHALRVLPRQNDPFVPLHPPQPPC*QQAAARLASLAQPRPSSLYLTQPGQRQVDLCT*SATTTPRVAGQTTCSSFQNSYLTPD*QFAVFPNESS*GQRANFIVNAVAE**VIACLSLSSSNPPITKLAPILNFWILACRSEKIRPPNLPFCKIFSEPPMADGGIGQHEERVTKTRT…	6712
	contig01018	contig00054		>contig00053_2	33856	ERTIAL*GRRG*MTTGLRDAAPCLVRAM*QLGESIARTLPAFWWMSCRPPRQLERRSRQLRWLGIPRRRQLMLRCPISIRTSKASLPRRRSWELI*PCSSCYQERNRTLRVLLWDKHMSSWIVKKLVGSESEERK*SKTSQHDHPLDAYQLRLCLTL*GWFEHTQ*YRFAAQEYI*RVD*GKLCHTLSIA*LHLTPSTTSEGRVAKEL*QRPHSH*T*DGALRTRRRQDTRRYTPKAKKRAGIVKIMEEPQQGNAPQEQMDAVLDAALDELDDDDDDFLMASPSLRPEEEAASATIPVSAASKNASIIPPQEGPTRPPVAAGNVPPGGEMYEKALDDMMKQLSSSGGGDDSAEAALGAFVQQIQSQLVSEMQETNSRGHYQAPPNTPASPPISASKPPA…	1414
	contig01019	contig00055		>contig00054_3	33856	RKSVSSST*S*GGIFKFDAMNSFENVIEKNFVLFHGCLI*S*VDSEIRNA*ESMSATAAASSAARVAVRGAKHWPHNSPALTVSTTGLMSL*VTRPTST**S*FHRHTNHQKADAHS*PRSLPV*KVVENNAPIEISPDHDLPMGSWSSEQIRDAVTDHVMLTWAPGKARHSTPIISHGEGVYLFDDRGNKFLDWTSQAVCSNVGYTVPPEVLEATQKQMTDLPFVYGGLGMTEIRARLSKLVSEILPGDLQGMVFPSSGSEANEAAIMMARRYTGKYKVINWYRSYHGGTTNSQQATGDFRRWFGGDHVPGFVKAFNPYPLFFDLAGDTEEDRTRMALNMLEEQILNEGPDTIAMVQFESVVGGGGVIIPPEGYMQGVRALCDKYEILMHCDEVMVGF…	1201
	contig01020	contig00056		>contig00055_4	33856	SDPSFGCLDLCSSLLRTNLLGRFRLTFFHEFE*VCL*PLDNLEIL*PR*PLAVFIA*SRRHRLSLVGISMQLAKLPNERNIIKTLLSVCGVRQ*LLGEPIL**FCQSPQHIGFV*H*DPPLGP*P*DKLQKLLCRFLFLTRYNRKQGHFRGFAVDNLILT*MKS*EQLGMSHVHVGRSLPNGVLLRDRRWSRHEGVKLVKLGC*SWMQVTIVGRKAIAVHFIQLGLPSLLCLFIDHDGLEQYRRVDDVVSTHRRDVPIQRNP*RVP*SQLHVTCISLKFMSILFFRRYHVNNRRTSLMRQQRRKSKV*LQDIGKHLGTVNEISSEKCKF*RVLQPRIYQLILYG*NRGIRESHGTHRSVERVCSCRRGDRIFG*IQTTQYHRRSPSERIRVRRIPGIHS…	1504
	contig01021	contig00059		>contig00056_2	33856	EKSFN*YSAHSGASQAASRCQQATVDGAAIKR*RPQVVIVVRVSQGYRGAKDRLIQTHGKM*V*ISQEDWYEARTSTGRGIQTKDRYRVSTVLDSLHFCLCSRSPAYYS*AGTRTIAGQRRERVGVGNQTRPRRLQDRQDVWRSPATRLVS*ACPRH*CVLGELACMSETHHRACFCSTSDWQPSYSRLGLSDSRSILLQVFRKENESPLAERYDCHPCTRIGCFGETIGGPRLVYGTFNPDAT*FLRPADPHQESGSSGGTPSVSQPAGESNGGLSRGWKQLMCRLYAMRGMLLHTNDFTVDL**FLIQRFYSRLSFLLGFDDILGKAVVRPSDLLGHLVGKDVERLVHDCLDNCICDHSGTLCHVSESSLVGHVGGDGTRVNRHDRRTLLG*DLTQ*…	1624
	contig01022	contig00060		>contig00058_4	33856	DCIT*DVQNAKGLKHFSSRGSMVRFSLSPQAAVGADDFKAWRDLDELESSSSSDDDGNSSESSEELPHPLGFAPSYGRTRFFVDRPRESVQEIRQRLGYRRGQPYDFLEDDFMWDEQNKCQSFPPLDAYLDRRTAPASELVSYSHQYDHQDVQLIVQDDSVDKVTQLLQAASMVDHDKDNPALQALEENGNRLLKLAEVADRELIEIRNKMTEHERHMDQQHVQAAEALKMLLKEEQEITMKVIQREKQERKKRDAAEEALREQQEAEEAEQERVQEVQRQQAIEEKAQSEAEEQKRQKERETRRKALAAEEAKKTEYIAKAKKLVTKLVELRASVEPFEKAKEVSKRRLHMKKTVRGKVNTLNPDPDKIKSVASEVALEIKQAREEDEQNKQQAQAGN…	701
	contig01024	contig00061		>contig00059_3	33856	SMIAIHLFTPPPDC*VKSGRRRLLA*VNRVSLSLSSSRAR*VTVCAHHCCGRRIDGEKVTMTRRDTLEGDIHRGAASWSLLSYFCP*WCVFQYSDVTRRPSVDLQRRTIMNFQMMFAATTLALMLLYPDVAAGFTSSSRPGLLRLSHLRIPYGGQSRLFESQWDDDDVTAAAAAAARSTTQRNKPIGAPIGSSKAPERPRTVDRMEKFSRLPVWPAWNGVLIFVVSRLLGEEVAAKLEHAIGGRVCPNFFVAEQTSPFIMLVHHCHSFAPYDPLRFFQRTFFPEGFPAHPHRGFVTVTYFVKGGFSHRDSMGVKQMYGAESRHDGKHTQWLTTGAGVLHEEMFDFREENSGLFGFLQPSSQELYQLWLNVPASHKLDDPSVDLLGGPDETPLVEVTSED…	916
	contig01025	contig00062		>contig00060_3	33856	KIHHHSPQHRLRGSLAVPILDCHRRVATCSFILATLLYCKKSFPVTLSHVCSVGAPLLAIDLFTCARMKLTSWSRHSSTFILATVPTPHTRAAISPAMSHNENTNDDLPRIDSVEPVASTKWLALQTLHWTDQEGESRKWDVATRTTKQAHDKADAVAIIPLLRNKETGQVDTVLVEQYRPPVRQTTVEFPAGLIDEGETVEQAALRELREETGYVGEACRIPPVSSRRVCMSPGLCDETIHVVIVEVDMTNPYNINPKPELDQGEHCVVKRVNLQEGMRQILDKGAGMPIMGLYLFALGWELGASSTTSLAN*MPSQR*YQEVGRH*SRRILSLL*HNENATLLTIRMP**CRSATIRIQSTRLSLNFSRSIMMTRARDEADVMRRGNSHDG**CCYH…	1119
	contig01026	contig00063		>contig00062_4	33856	WY*YAACVSTHNECFLVLERS*WTF*GFFLRSLLPRRFWIVRLASFL*ASLQAQRRHTCTRYGTV*LNNNTCDG*SNR*TWY*K*RI**PAHPPTGRSSA*LVSDVD*LPTTLRSWKDSCMMHEKRGLLVRGDVLENISVRHVGFMLFCLEWVDSNVKLV*ERIEMTFVVWFVKLCKKPHVLGQ*IFSAQTAHANWLQVDRFWNHDMYHAGTGLLFQWRLRWTFLFRGQVAQPAQQVRADHVTNVICKISQGSFVAFRASYLLGRLRRGRSRTCLTFLQ*HLRRNLSRVQGGLRVKDTRAAFL*SLVNVFGRNIAELHHKQLTLLTLLHGYGIYRIPASCSWLPLWTHRF*WFRWRDRLLRRG*DSYG*YLWTAPTPESHRRGVEYFTDDGERIVQVSE…	7493
	contig01027	contig00064		>contig00063_4	33856	VHQSLSQISYLHRACIFETSQHAYMRADCARRTTSLWRAH*SSHGDTGRAKPKSLGAPMNEWKPDAS*SSFHVEVYGGIYIFTSSRDQSIGARTNFKLVQNVCRDYGGIEHVERYIQPHLVSCPSTRARLKMRCDGPRTTSPSP*TLIIHCIALHTSPLYTPLLVLRFLKSRVESEEKPVREKLPKK*RTGQIFRRTKNQTRATIQPRLTRAQPCIPKILLMMSWARKRMPP*TPLPPRSTLIPLIHPLPPMSVTCRSALPIATSSRRQSPILSVIDCSKIFASSGPVSLGIVSRTSPGALDTSNSKLWMM*VC*SISRRIER*CRRGTLTCLPLSRLPCFIS*NYSCHLTMVDPLFRVVLSSWMSLHHPGDLTAIAISTRGAAAQAGEKWTDRSFVED…	10426
	contig01028	contig00066		>contig00064_6	33856	VYV*LICTRQGDPIARLSRRVYDYTNHVLGLGIEEFGQEDLMSIQYFGHGKNDTEPDRYTPHCDGDCTGLPHKTGTRYVVLSAARHECMRFVAPIEL**ELTLCAQ*FSQDGDHGHVLHPSYIGRGDEFSKCRCSRQTCRRQRHLF*LRRSRKPRNGHWIH*ALRLSCF*RRKEDCNSMDPIGC*HRESLGFVQYA*ACCFRGVT*VDTGA*FARSCSPPVVSFYIVAQSVSRNQTQHFSDKFFGV*LLTLAKLQESSHVM*SNCLLFV*HDFQPPL*NLAGSLRRAFEG*RQLRGAPFLEREKTGRDTFHLVKCSLTDNTIQQSCFVDAATVVGVSS*SLSFRINNEVSQCVSVSDSDLGGAG*RFTSVLCWATAYSKRRDGLRVVTTIEKAQSDIRP…	3189
	contig01029	contig00067		>contig00065_6	33856	GCVVPPRLAISASH*FPLLLARHEVPLRLR*FLRD*WTTRAGPVLVTWYLSAIQVCHCALSYVCRL*SSP*AQKSRPFFLLVGTGKTAVARLLAKAYHELGLLRKPKFLEVERMDLVGRDRETTILKTREVLDEARGGILFIDEAYTLGMASRRNRLDTGNDAIAEIVHSMQESTKASSGDSYPLIILAGFPVEMQTFLAYHSDLRKKFPLTFEFPDYSCHELSRVFVDLCEAKGFDLTEDLTEGTIADMLEQETTAAWRNDRNGRVSEILLSGARTEIRRRMRTATMEEDEEFDPQLIVRDDILNVMQSDFK*SGSTAMLYFDVI*VIVIRVFTPAPSSHGGGL*TWVDLSKTLMPGMARFVLQRAESEARLSFSVEKELVPSPAIVRAARGTT*HRR…	800
	contig01030	contig00068		>contig00066_5	33856	SLPLHMAASNQASPEVVRLLIDSYPDALHLQNDDGMTPLDLALSDESASEAVVAMLEGRPPPPELTRRQKADKYTDRAAALERKLASLRDQGGRQGKDLQDSLKAIRKLADRFPHALYAAGMDPNELEIAFSDQMDEAGLNKGRRTTNPDLILMDAVKKRATTVIRDSRGGPMAMQATAQTAGVHAPRDRVEDLLSSIVSLEHVKSQVRSLIGF*SCR*GHMCSNACLFLCX	232
	contig01032	contig00069		>contig00067_2	33856	YWLRTVAPSG*RPSKSSTVSSGACHMAAW*IGRLPALLGCEAPPG*ALRRDSTTSPLAWKEHAAWRGRLPRSFKREASSGKEGA*KMAEKDDE*AVLVMSLEQTVRKGRTGHKRCDAVWRSQVLVA*KSQRLIQFCAPRSCKHTASSSSATKQPPTKSYISSPISFPGIDRLTLLRLKSAPKPLQRSCRVVSVMMRSRYCV*SLRQSVSAATRQNQKVLQLTNKFRSGKASVKRPKPMDWQLECTTTTATPLMGFLRSLSPAVTWCMR*AASF*RTQRMIC*VLDVML*TVTECNHYI*CIYT*INAILLPNARLSVQDTKSHIVIKVTMASSDLGSTGGGSAVAPSGDFVDLHELAKGWKAAIARAKDPATR*DDV*LGR*SVMRSTPSLRVRIRHDL…	1537
	contig01033	contig00070		>contig00068_1	33856	IFFDPA*PRKSSRIRTMSSGDIYGAISAEGESTAYGFSGQSMSHGDDGRSLLSTDASTVPEFLQLNYLTSKAFAPADDSVDARTESEESWELVREWLRSHPALEVKSAAEQKGENGMTALHFACRNGPPIDVINVFLSVAGETATRPDNFGWLPLHYACACNAALNVITRLSSTFPETKVAKDRRGRTPLIFAVEISGNKPDLVAVLSSTGAAAIPDDNGMLVSAVSMEQTR*SP*TFCLNESLASSSFLFSSCTAAPLCCCDRCIRGNVAGPNPCSSRRHSYAR*AQPDTITVCIVSVLGGALW*SAPDCAHVFMYLMPRTCRSNAGRPASPGAVRHILNLDPNLVNGEEDSSLPLRVLSEYAATLGQDTAEELQYRNNTFKCFEYVLEADPQPTAAF…	2085
	contig01034	contig00071		>contig00069_6	33856	TLLSYHCHSLVPAGVSCVGVLLESHISFHTWPDEGVITLDLFTCGNSPLLPVVPTIEKLFAIGEDPTTQWAHELRGFREQTEHNYLDNQSDLTSWILSPLDVYKKELIVSVESPYQKIDIWDLVESDDTPSYEDALRHNLQPGDPRWNTPELSSPDRLLFLDGTIQVCIQNRPSDE*FLSCCHRLSFRFFCLFPL*SLRSSEAVYHEALVHPAMFAHPGPKNVVIVGGGEGATLREVLKHSTVQSATMIDIDHMLIDLSRQYLPEFSNCTDLKGRADNCFDDNLSTVIFEDAMQWFIDRYGPQPSETAPKDPIDVIVVDALDPEDEITDISDNLYSNSNFLSSLISSLSDEGVLVIQVGTAPNVNDPDASHGMYRKRETLTNMLEQNSEVAAILVYEEA…	1144
	contig01035	contig00072		>contig00070_5	33856	EVLA*FLIQDSIQFVIMSDDEGALTMEERLEEKDLKIAALERTRERQDEQIILLRQEIGAQDVKHKEELYWLRLEVDSLHREKEAVEDRVAELYRDLRDLENTDFPMDTPATVDTAYVMNLQGQVQKSMQHVGILNNQISMVKSSCDEVVKSLKEEIGDVMDDKCRMEMDLLNQLAVLDNEKRELESTFDDQMIVKDSQIEELKNGIGIRERSVASAEPENHDDLLDEIDNLKDKRKKAEERLRTERAEMEDTVERLEETNGDLEQQLAALTGDLEVMREGAAAEAVQVLDALAKDRQETLTTLERVAMVWEKADDAVQGLENIMDELRPTDEDNVHSDRERLLSTLETASLLHGQIKVTLMLVEVKLRNQLNALTNDKLRLGAANLVQDQTISERMRE…	3219
	contig01036	contig00073		>contig00071_3	33856	QDFSVSVASLYP*SPKLQLKWLRSL*E*QFKAKVRDDSHTE*ISAAVSSRRGHDTRRSFALSVPKLKKH***GLSTRFITGPSVDKKVTGSVIR*IWNGSTRSNPKSILFRAHTSVLSHYVLLSTTS*VLYQLFFHV*EGK*CSFNVQVQPR**GQRLDKPRKNALRTELAWM*SIELP*HIARL*DHCSSCASTAVSVIPVSTNASSSLLSREVASFSDSTGSAFKSSLLVSSFVVPSSSSFSTRSARTSSFVTSFPFIEGSCSFIDGPSSLSASPSADFSSASIAVVCNSLVAASTASS*CSGSSTGDVSIMSDSCSPPSPAWSPLISSICFFCSSILAVISSIASCSSSR**FISSSLSFSSLFSASASALGPGEFTTL*ISSFSWSSSSWNSSSA…	1328
	contig01037	contig00075		>contig00073_3	33856	YSFPVRHIIETLAS*SRVFVHHLRLAWMDSIP*LSQQLERHEQEQIDA*KSGGR*RCWRAGALRASPERIRRHGKRKG*TTTQPASVYSRLCSELEIGRSIYESALCISSRVQEVPELL*H*KLKMW*VSLLRKNSDSGVYVFLLFDGTRLKRACDRGSI*CLH*RG*RING*NAWTREQTSQEADRRFRTTHNTMSQ*G*WSTERRRHRQVEPKNSHPQVKTKRRADQARAIGKDYQSAQYRNRGTAAGLKRRAGCGRRTQETAIER*ITHIEAHITSEGCSPT*PHIHPRECGVQSVQQDPGARENAENA*YQEHKNIAAPGRARVCKEINE*RSRTSPTYGRSQYLA*AS*MPDRMCNAPTKERKVGIDCSRVGGVQC*DQSGGFTG*RLRR*FPT…	4258
	contig01038	contig00076		>contig00074_2	33856	HSFRP*TIRSCWWRPPNRHFSVAELNSRGSPAHRVTRSLSRTTVRPLQECHRWNRGHDFDMQALLGPFRP*YPCQGLHFLQIVCRKTRSETFDRVEIPCCGDTTGELT*RSPKIATVVGEKANDTHES*ENTSMARNMMELTQALIASSIKLSKPQLFQCK*GVGIFCKSPRCGGKSQVAVE*RKSKL*WFFGAKLRITRRSEPASTDSTKIRFDSRFS*LHTINMML*HDVRLLMMLAERLNKRSSRRLCWLLSLHDVCGISLIAECNRRAGSGAG*AWKLVVRTTTSTESYRRCFEF*TFI*SPVLFLCLLSCKATYLGSGLIDASPDHSLAYHL*MQSALPEKWYRLRPPASVASTPNTASANETARTNEWLAGFRMVENVLHGRLSETRTARVRR…	2191
	contig01039	contig00077		>contig00075_2	33856	QLDLNTLQLDQAEEEAEKKDAAFKMLERDLACLQESSRVALDTKELALRESDVLLTEARTEMQQEMQTCTTIAVQKEREAALMLSELEETRSSFQRELAEKQKTIAMKDGELQTLKTELESTSASSEKATESHRAAMEESSAQILSLKSELQALQDSSDHDILTSRMALQAKETAFQSLQAEMTDARDTANKELVRIKGELAEKDVTVSSLKSKIVELQTASARNDNASKLATEIHSRRVASLQAEYEHLRIVSQRDISSRNARIAEKESVVAALRSEVEKVRTECGDDMLSLQTTIEKQEQAVLLLKSRLEHHHAVSNREVVALKEKLSEHEHSKKLLQHEVDELQRVKKSDANVNSLRVSAKDDLISSLKAELEGAQRRVETETKSLRNEIAELKVA…	2765
	contig01040	contig00078		>contig00076_4	33856	SSHDVHLSLQVFVMNFCARSKTRYT*RMVHRPRADRVPTCDDVSHEQQKLITIKQTSNSP*PRWTLCR*SFWTSVARFLPILAPIPSLYCYYNP*EARLCRARVTISQK*STQAERMDPARSFVSQISMNLNWNSVLLIAHVHFT*IRT*IGSLGKSKTIQNVKSYQNPASISNECDDHDDERNSAALGLFFLLV*EHKGYPRYFLSATMVNTSTSFLKKHRHRIGVLYFALGVAVGALLSAIVCCTLFAPQAFPTTHDNLLRGETSTADRWNQIHVFYGDARHIADNSAIPADYFSSVRWFSQVRQDEFIAKLLRYKRNGYFVDLAANDPVKISNTYALETHYGWNGLCLEPNPIYWAGLSYRTCHTVGAVVGAQTMEEVAFKFPNRAGPKGGIVGER…	2688
	contig01041	contig00079		>contig00077_1	33856	KNTLTSCGFH*LSTMAFRVNPFRKKKAKESKEAVQTPAPAVSTEQSDFLLVDAMN*FGMTP*NPTSLLL*FGIAAVSLGLRVVGSGFLSFRC*VAAVGSLFALASSEQAPPPPDDSAQEEEKTADAVEREKMINIHNRVKPKRGQNVFAEPLDLTENFITPSYPKPEAAVKFIDEALADNFIFSSLSKGERRQLIDAMQSQAVPAGTVIIQQGEVGDYFYVVEDGHISFAVDGNHVGACTRGASFGELALLYNCPRAATCLANTDCRLWKVDQRTFRHMLANNTANQQKDIHDTLRKVPFLSELEDRDLIKVSDALTTVSFSNGNRIINKGDVGEVFYILREGTVTVHDIGFGDSQYIDQILGPGDWFGERALLTGEPRAANVTATSQCSTLCLSRDTF…	1186
	contig01042	contig00080		>contig00078_6	33856	LKGTTTKNSPWILSMTTQKNMPAHSKLRIASPCHPAVLLKWESSM*TTLSRRPGHLLRMFRLRAK**LRTSTSASWIRQRTSRFALN*YRNVTLMPVRRASIRWGAIRVVVPNTRAGTGSRPSMQLTQLRRQKDTKVGQDA*TPTSL*LPCSDQIQK**KYASAEGLLVS*PERAKTATICAISRGSAMIESSR*ALRKTAVSGSHWFHDSRLIFRWWQHLLGYGSVHGWSRALCDP*APASVTYRVCQGDRPNIQGLDRHLQASYGRRACPEISPSLECSLRRH*RRWKSSPDSMARHCD*GSRRIWS*ESNPCRAAG*KGIRRKTCS*QGSCRGSLTERTSRNQDDNNDIVPESLPRRSHDIYEDNSVSGVSQMRMS*GREIQSFHVR*HLRKENCR…	3800
	contig01044	contig00081		>contig00079_4	33856	RCTMVTMSALPLLFLLVLTLTVHIVSAKDTQTCERLSLKTPLTYTQEKAPRDLSGVVGASWSRF*VLYLYRHCRRIRPCLCIRRALPMKFIEIWFSGSLLVMRT*NWDASYPSHPFWIRLAPSQLAVVVEKVNRVLEGVVDVEVEWDGGDLHGRVGEHIVRCKVTRLASVVGPEHRQDARLSTDMHGREVITQCFHIPFTILDTNECTLPSGHSMKHQCHEPAVCVNTIGSYECLCPRLDHGSRAPSELRGEDFWKQLIEEDRSPWEVSIRTTSRSTCSSTPSTHGCCPAFPHSTEGRACRAAFRCPSDVCRAGHDCTHNARCERATSPHDRPNFQCKCPAGLMGNGHTCRAGIDPKPEPKVKFDGVTPTEETVKNNYYCDCTKPVVDACAGFAPCKGE…	488
	contig01045	contig00082		>contig00080_6	33856	IRSMQRVSQFRTQF*THI*HLVDAAFVEYVAPEKIENVLIRSPLIGQCFVHGDSFQSCLVAIIVPDEEPAMLWAKENGIKVASFSDLCKRQELNDAILIDIQQLSKESGLHGFEIVKAIYSEPNQFTPENDLATPTFKLKRNKARDHYEKEISDMYASLPPPKSKL**KRSGVW*RAHSTKRRGPSCSWWSTYM***SKLQRTLLLVEQFFSSN*LPTPPHLR	223
	contig01046	contig00083		>contig00081_4	33856	LRSMQRVSQFRTQF*THILHLVDAAFVEYVAPEKIENVLIRSPLIGQCFVHGDSFQSCLVAIIVPDEEPAMLWAKENGIKVASFSDLCKRQELNDAILIDIQQLSKESGLHGFETVKAIYLEQNQFTPENDLATPTFKLKRNKARDHYEKEISDMYASLPPPKSKL**KRTGMW*RAHSTKRRSPSCSWWNTCM*QSKLQRTLLLVEQFFSSL*LPTPPHLRWRINVGRR	230
	contig01047	contig00085		>contig00082_4	33856	LASTANDDASKKTTRTESHTDRQKKELRNLRKKKSRSPKRRDLAKKTQEAINTATTSVNQSLNAVRRAKSENYEERAKETAMLRDQWREEKEEAKEFYAEAEKNRRELLALQRQLSSKVVQAKAQRRAQERMNHISAVDQESQFKSEVYRQHQRTLKEERDRKRRHSVKERGKIRQNNREGEARLRLARIEEDQMLMEERHLSSLAWRTSKRNLAEQRRKSFQFRNGDARRIRELHAKMEAVRLDEEHRSFGLKMEGERDADGYKKDMAEARRNSFAFRNREGHRQRQEKALQAENERMTEHTSFELKFAGERDADNYRKKVADQRRDSFAFRNLEGRQQRQEAEMQRSDEQSAEHSSYELKWAGERDADAYRTAMDQDRRDSFAFRNKEGHRQREEAD…	3332
	contig01048	contig00086		>contig00083_4	33856	AAATNSTMKSSTGSGGAVASLNVYRKVAIIRDSSDTLTYDDEEGTRKTISDLGDAASTSVSRFRYITLCLILTALVLLRSTHSPFSFPTQQVPMLQQKQKLDIPTPQILTVDTYKKDIPDTYHAPSSYVRYQRPTPVEVETELEYVADAEDEVWLINNSKFGSASKHAGDAETSTHSTKRPQLSLELLERMLDTMEKDTGFEAIMTSDQAERMLKSKVPQLLHLFPFRASGGNVTVKHVLNDVYTYWLQKRSKLKRPLLRRFWPVTATDDTNPHLVFRPREKEKYKLRKKRQNDMDAYRKMKQLKSDFQKVQVLLGLTKRREELSRCMIQLQADWFEQRIYDVVDTSGLPRVSSRLSKGQVERLLDVSSYFDETSMMGSKLSRKRRRGEGDDELRPSHQ…	1995
	contig01049	contig00087		>contig00085_1	33856	TMVASISANQVSPMARKASRRRRRKGKRRARNFRKSASMRRASFYDTVPIPENATSDLETEFDSLSHVGLNESVASSSLSVPHGIDNQEFEEDPSGMLVPKRIFSKIEVETPDHPFFKRAWLVRHVLDQSSPLLTREARRLVMQNRGHWPDELNNHEGVRRHIKFDQLLVSMSGTSNADASSVYSQHVYDYVDMNVGYRFVNILYRDNDGSLVVDHAMVNDVVEQFGGGAEPFVAATDESRTRGEILAALV*TEGGKDIAVREYLSSGTGFKMGYTTRFSSRLDRRRWKGIYRRRKRKGYHCMKK*S*ATGASFWCTRDTPVCCTVFEDVECQDCIWRWYRRML*CMRLRHQTAQKSPHLSTVYR*IISVLQG*VPQTQMPL*TSHQRFFYIIITQQQS…	468
	contig01051	contig00088		>contig00086_5	33856	GVQAKVFSSWRVTAGCSQSIKQRTEMSECHIHVLVSEFTYVPPQTHVDVDFRLQNDLRRN*W*R*RELVFKAIEALLKNRISHLRSSCVCSGGPRSLGRGESRH*ISTKSGVSGRRNEKSRSSVNMAWSTCSSLRDILRSWCLPYI*YLLSA**AYC*LWGSQFMFT*RRYVLKAKMVAQRKQQTTGLSTHAPLCLDRRTAKTGMLVRWTG*SCHLRSSLLCQPV*ACRGKGESRHSRGWLRCVEYSARSI*LTPLGIGLYRAKNVLVVWHPLPTGNSMPTRP*RSSLVSAMSLPNI*LYPTRRVRDTASPGRGGRRQLRPRIFARALHLYST*NVSAFAAL*GLEEGRSEFG*GRSASSVGATSPRGYGDLEDDQTLSNSSSSS*LFEAVQYFSSSIL…	888
	contig01052	contig00090		>contig00087_2	33856	FHGGLLCFSGSVNCTFCF*FNHIFC*DLFFFENIFSRNHVIDGISVYLSSHNSVYSKPLIGRRCENFTCADLHHIFFSRLGQTSGCASGRCDTFDFLRQIAKRVLRAFGGLFDSLSHCIFDRLSGADGSPSTVSDHVISGGFWNLVGRCSGDLESLHFLRYDINCVTRLVRYSPDCRCGHAHGFRSHFLWRNAFSFL*DRSGNVDCGNLLGNRDWRFHFFLNGGSLFRDFICNLGDNRRYGHLEVGRRDSFVRRCRLQETVPSWSRRFHFIARSLSRFHLDLVADASRDLNRDFSGPAFLLFRS*LIQ*RNLSKARNRGRKGGLTFLSLWEW*RASMKSIFVSEHNASSENGRISVLT*IEVLPRRSS*PPTWQSLPSPTVLFLTWLFSDETSQSALLR…	1174
	contig01053	contig00091		>contig00090_5	33856	VRGTGGEKGRRGRGSLRR*RRLPTGA*TRNASYWRTWYWN*SVGDGVNRFTVYPRRDRIPTVEARLLSTHGTIVQPRCDVLNITHCTSS*RFFPLVPSYP*P*KQTKMVGTVHILYLVTTSELRSTWFIFAKCLC*SKESTRATRFCG*YVLGATRGGDDHGQMLTRVAGVWLIGKFPSTCSLFYSSSSASMSSSPFMDDDRFDGLYLNVANTTRGIEPLLDSVFSFLRRKTDFFAGPPGMSGEKGTDAAIQKVHDVLNKHADLYKTEQAKKDEKAAAKKLTKPTATKKKDQEDVFELGQDGGFDASPVDVSSISTEKPVSESPVEAAPPEEQVMDVDKKANDPPPVGNGGTVDSKYTWTQTLQEVNVIVPLPEHTRGRDLNVTMGKSHLKVGLKSKPG…	5660
	contig01054	contig00093		>contig00091_1	33856	PQNKYSTLRRLSSDRRLLLLRTRWRHPLPW*AIQGRLSLGQRNRNRAFPP*RRHAWSLVAKGVRN*PFYRHMESQGFHKLPR*YLSISRRGLDEYVR*NHKTMPKLERLQLTADKFLC*IHHVIVVCIGLIQLHRSELRIVTRRKTLITENTTDFIDLSKSANDQSLKMKLGSNTQRQIKPHGVVKCFEWLCLRAPTNSMQNRSFNLQEALFIQQATK*RLNLSTLSKRRSDVRIDN*IHMTGPIAFINVCQAMELVR*WKC*LRQHLPFVCVDAQLALVGPPNAATNSDNVTSISPRFEILQDRSLMSRVHNHVR*QKASKQSTYLEGVAKSILFQLQLNSSRFVLQREERKLSKDATRHDATSH*HISSFVFLTTFQSTVVFFLEFRGCSRRHIRVF…	6405
	contig01055	contig00094		>contig00093_4	33856	KGGSKDTDWLLLCKLHGEHPVTGLGLTCVGPDEFYLEAKGTKINVFGSVSSVSILAYEQTAEKVDGDVAVETREGADSSVVVVQDRAKNGVYQKSFATGSVFATTVQGTNEMKVTVPRGVSLNISTVSRELSSGTCKLNYKGAGRDAEWHLLSNLHGEHPVTSLGITSVGPTEFFLKAPGTKINVFGSVLTSNLPLRDVSFVDDAGKNTVSKESSFSKKRKHEVRKDDDVALDEDEDGDGSPPQLSKKQRRKLAKRKAKELAEAVATLNMHSSKSDAADVEKKSATKSASLTKERRLPNGVVVKDLMLGTGTAIKTGRKVSIIYEGSFPDGKVFDRNKNRNKPLSFRLGTGQVVRGLENGLEGMKVGGEREITIPPQLGYGKKGSGNVVPPHATLVFSV…	510
	contig01056	contig00095		>contig00095_3	33856	LPPMIRLHRYVARIH*AGTIANRGVNVNTSSSRPVRWEHAFGKDLVHARVGTAETQC*GFFLFPFCLRTGPVMLHILERHL*DNHFRFNRRVLQTGLFLHVREFQFQFVLIFSKLQLQECWIHVVESAVRCISV*NYWRCMRR*VHERLELRKVRRRTVLVAMQFHQFDF*LHTGGQHRL*CDWPKVIAVNGQTAARTLDSLRFL*ARMRVHMSKQTRKAKTVTTFRNSGTLERI*AYWTHRLTPSLRAGHQVPNRANCLPWNSNI*AFKSVPFSFRAPGNHKGVVRRGMQVKHGRCSLPTCR*SVFFAATVSILLTRARTRRALPLLALRHQICLHRRRRREAKAQ*VRCRGLLGLSTHDNQSAPFPRFRMMHNGKLN*QVQRFATTSSRIDFRPCNS…	3206
	contig01057	contig00096		>contig00096_1	33856	RAG*CSFRGFPF*Y*FCRPQPSALRWCRRLSFDIEGRQLACQQAIRRESPKSIIGISGPGRKN*HRKCQIQQTGQASCKCLCGMIHNPTSLLKTNPTI*TSS*HPCTISCAERCEKSLQSGAWTWCSTLRISRF*FSVHCGLHRRIHLVRYHTHLEQHLVLPTLMDWGNMWRPLVDRQRMRVIFKELGSGKRDLHF*FYSLSPLDGSEAQASKRSRRSWDSLHTNLHRSVKVRTIDWSSVCYQT*STLSLNRPLLLFDRPNTGLREIND*GS**A*TSRELPDTLKGTVQYESGYVI*RFTVDTFL*RRFCLFDCSCLVNATVDSCCPKIMPSPLPCRPPSPECNASCLPPPWLPKRHDLCRREPCTW*RWRGRYPQSSIRDWLP*PLRERCSRTRRRQ…	5459
	contig01058	contig00097		>contig00098_4	33856	MISSSSSSSSSSGIAAAPLSSL*YMSSISISPTSPGFPVPPAASSAVCGAVLSPVGVKLTHATPSNCGGIILALKMRKFRTAGFSGAPG*SSTAVNHSCISFRALMMSLISLASTAGEQGGMLDRICDKSFPISTKSLWLRSTVHD*TGCVTVTACTRPPPRTCPEATMTTLKRSPPSDVSDACCKFNMKKVEESARLVWCDAGKRPSDPKQLVQNITIYGAPVR*LARLLFVLFVRSVSTQILYSSCVENRNSQACGSMLRRKEQNIITHRIGRRRCHGFSLSLVSGQMNERCLGKKAMAAQTKDSRLRVTSSTKIHFRKLLGRQHKQAFPCVTDDILCLKTIRKPNCERR**TNRCPMSDLE*QRREWNTTPTIDRDVLMLPFSVQRRLISRARIIL…	1376
	contig01059	contig00098		>contig00099_2	33856	TGTHIRGRDGDYE*RSHHGR*RGIVGAEHGRVSFGTLVAAPGPNGKLH*QEGDAVADERPRCQVGWRIPISRRQRGYRQCHETCHRTCRGRTWGRLLSDVTGLSPPTGLISSSSCYWRGIVRYVFTSPFQSLS*SVQYM*IPLHGSVDGTLTHAFVCATAGKVILVKEKETGEMFALKVLKKANVVRRNQVEHTKTERSVLGYVDHPFIVGMKMAFQSNDKLYFVLDYCAGGELFFHLGRLGRFPEHQACFYAAEIILAISYVHSLDIIYRDLKPENVLLDARGHIRLTDFGLSKEGINSSSSGANSFCGTPEYLAPEILNRQGHG	326
	contig01060	contig00099		>contig00100_6	33856	YLSWPRLRRSIRSIRTVYTLITSYVGGLLLPPI*MTPSARRLPCRMIGGRSMVVELRRGRSIVDSSPHSSCAYTKYSLNFEVLSKGS*MKVYIASMRVHGCSLPVTSPIPNSRSSNPYVIVKARDPRSIPDISHNMSDTSGS**LETSATVVGSDRTAPTR*NTASNTLRSHCETRHKQHS*IWANILPFACLTSSNIP*AVSILGRNRFCIELHSVLVAALSIHSTCHKPHILPPIFLRLEHPCPT*R*YPGFGE*TLFP*REPVSSYLVHIHSL*V*TQCFHTQGHPKRRRSRLDALCNFPGEC*QSPSVDEVVALCKSDRK*NLPMSAANLDLDSTQRRPPCPWPPGRSIERILLVFE*SQQVHPASFRFPAFPMPETLDIPVQLDCQTMSPCAAL…	1109
	contig01061	contig00100		>contig00102_5	33856	EDHHAEDFSILCHTCVAPCQMQPPTQFSPSSRRCGTSISVRDDTIP*LLGPSCQGCHRRKWTIGLLYGQVPSVSVPKIPNGRQD*CPGTSSNSVWSGTQRRCP*SP*SQERSK*LCCPVSIWFCQFFGQCDSRKRCFFARTSRTVRRSRLGVWLRIGQEIGHPWGRYVEGSPERTRICRVVQWPS*LCSRWGDGSGGTRESAR*CARRCNRTRKCCSRLWQSSCQGCSWIDRYRHFVACAFGTAGWSQTDDCARSSGSYPRSFHYQGTN*VPVRM*CSSLRRDVGDR*CCSPNHCSLRSCVN*QNWTRRATTRRLS*IQTNWIWGRTLLHWKSSNALARGHEYGLTSSYVMQPRLQQMNIIRSRFRYDSFSIRSGSNRVATTRQLWDR*FASAHGSRVT…	3157
	contig01062	contig00102		>contig00103_2	33856	SSVSLHLCQHPQYQLGCFRCAWAVGESVVPTIETLVLHARLICLLHVDESYCVRKCEARSKSRGVPVDRGRSYQVDLFLARQERLGMKTCATWQRVCCRNGKTQASIAQQGSRELSVE*YSWLFGEEASYSCTTIRLSKQYKF*DRATYYQQSHL*DLLLESPPCLFVWYCFRIGLTMTSRGAISRSGSSPNSVQKYMKCLKQVLSAAAISRASRVPKKLE*MIP*TRKRRRKICPHRAANCGV*KTLSASASSSSSGNFDSSFICSAIQLRTFSMYTGADTDSASPPSDQRYSTPDGNPSPGRKEFKYGSVAMTAQMVQTSL*KSIACTATHPAQDSPGGNATAWLRLPPAPSVRFVYSWRRSRIVPERCCSGLNVPEELGMVLTSHCSKVRRTEGWC…	3362
	contig01065	contig00103		>contig00106_5	33856	LMRRMTFISDGRALIAGKNGKLYKEKADGRFSTIDAYLGACPALAAVDSSDTVYAGGNNGLMLSTDGGSSWVMIKAMKNIIGIVAKEGEVFVMTNNRICRMSASNKCVSVNLPAVKSAQKKRVGELSPPTDMDYHDGTLYVVRQNSYAIFFTDDFGTTWKDRGSLDEGLVGELRVKDGDQRESSKITRMWKMESLEASMAFMRQRMVGARGVINQRSARISRV*VFPVELQRDNSISRYALTATVAFQCTSTPTSTSLEIQDHRPDPAVLWEDEYYNGLYLSPNYDVDRLAFRLTKNKRELIRIEGTELSNPAVEGFDLPKPMVGGGIAFPQNYDGASENRIYMYGYEGDRVSVSTDGGNTFESVWDADGFDVVKMELSPDFSNDGTMVCLLHKDGNVQ…	468
	contig01066	contig00104		>contig00107_4	33856	KRLKELKKTHPGHKRQWSRASSGFDESTSAKASELTHHRSKRPRSNATPLNLQASYLMKPPAAGESLSFSQKQYQSPWLAVPRTKSESSVRRPPRERVYKPNPVASARMKRRTSGLSADEASPAGSIEKKKRGRPPKASALVRTPVASVGKKRGRPSKSKSPPVAHTVEASAKKKKRGRLPKPKASLTNFRIAQDAAPQPTQRIEATVPAVPSKRTSPRFTSNAPRCVDPPLEPSVSLLDKTTTKQHAPGRWASLPSEPYLYNRIVKPKHGAKQGTYFFVLDFDPKSPTMRIVPMVRNGELVGSHRGRPRWQVEMEAANQNVQTVPVAAYEEVSTKLITKTALISRESWDIVE*RRRHISSIIITNKTRLPVLAL*YYSSLLRYILSCMRAIFRVLFGP…	1849
	contig01067	contig00105		>contig00109_1	33856	*TLNDHGTANEPS*GSPLVSPFFQWCSWSFRVASRGHCATMEEFRRGRRDWNRSWDYQLLCCHHGKSISSGCL*KSWEYIIEDGQYDFTAKQMGYI*VCALRFQTCMDGLLVELKTPA*LVKKGQRTRMKP*RCSNTRKLT*NSLPKLPCGFFLL*GVTLLQYHRSHLSVLPMNCEQEGRNARVIENFEGVRTTPSVVAFTDETSRLVGQAARRQAVTNPENTFYAVKRLIGRSYGDEAVKTIQGLVPYKIVKSDNNNDAWLEARGTKYSPSQIGSMVLGKMKETAEGFLGREVSKAVITVPAYFNDSQRQATKDAGKIAGLDVLRIINEPTAAALAYGMDKADGKTIVVFDLGGGTFDGKSCVGEVM*DESC*ISLLIASLDVIR*CPFSRSRVGSLR…	3974
	contig01068	contig00106		>contig00110_6	33856	QSR*TTKRLFRSAAGDCVQFDSFAGILQQSFAGR*CKEGTCAVRPDIGKCSIRTRG*VVAKGCAIGR**RNARRRRRRSSIGISRAERRPYGAGG*DNGARCRKANRRSLAIIH*SFTQKATNPLVSQLSFSILPRVSTSSQPLLNLFIGNKEDYNTGCDVSHTWD*SSGKACDALVFPDLRGTRCDRPAVGCAIRHQECLDSVKRSRYSS*K*PRNSSTDC*VDRR*FQVCVRGNDVLSSVC*GVAI*SSFLYTQVQVFGHFVRSELRYTERNITSHSTPVSLVQARETTLPPDCSNSFSRRRVHPSLHLLLHNLTGTQPARSSQITKDCRKRV*KDRFSVWKMVYERFLVDLIGSKRQDTVRHLS*QRAFNPFVQTCHPKRVILFHLNSSFPGIQRE…	3126
	contig01069	contig00107		>contig00111_4	33856	HLFTVLPNRARANTLLKSI*ESAYRKESRTSSNSTYRTSNAISLQDWLFSACSFSHSSATMDKEVSNLVESGATTSTKKDQVDDETGAPNVDTQLPAQGSRASNDATHTNQHHRHSYSPRRHSHSRRADNLDEATLQRVKEYLEAGLTVGVLDENAVGNRMARTARAAQDEVRYRLDLAEDSEDERERILETVYVVFEEQSIAQEVYKKVASDTQRQSPSALDKRTMTWIRKAIGLHKRTDFWEPYHHHRQGHYHLGRLDIAGDNHESGDSDDENGKPRRLTRGMARSSRIAKSREREEKESMGLNALVSAVEELEEEMGPLPTRLGRVSCE*QRDCVDRLRLLLEISRHMVLRLSTHVTLSGRRNERRQTRQRIQRNVLLKRL*RFPRGLP*H*KERK…	1013
	contig01070	contig00108		>contig00112_2	33856	PRGLSRYHDTTPFEKNARSIHL*FSMVRR*GVAALLCTSLNSSVGDSVCIGLPAYSLPYLGDIYRVFVNHGCFGENKGRLIVCRGENEEGVSASSQTHMCYPCRHGYPLLPLDTGNRGRNGQDAKGMEVCWFPASNRSFQYLKMLSRPSLLVTLEQGDQLSPRYVKRSPYPSDTRRCQTLIIILLALLLSRFRYSQGQACQAP*RSLG*AGGRLGWRGKRRRF*RRTAWRCSGCFDWIPKVRSIILCA*QAC*TTSPHYHSSNAWTAVLESRYVLRNMNICDSSVRDSLSSTFVHTYQSLLAALTTTQSEAAAYEFTTLTCVPGVMHYLGSRIQVLDLPGIIEGAAHGAGRGREVIAVARGADAILIVLDAGKEGLNRHREILELELETVGIRLNQQAP…	1314
	contig01071	contig00110		>contig00113_5	33856	A*VRERIPWSSFSSSWSQPRQNFAFVCCLRPTNS*REDGRIGSRRGTGRSKRSRVRHLVPAR*CFPCVLFGPCASLALSDTPCYCETCSNRLPTLLYLPPQGQEA*RWHTTWPC*AWFLLSHHCARFRH*QLLRNSGRHP*CLS*F*ELVFCFDLYNATSEGTTSRIDMRFGLIT*HTSHTR*RTSWMLCLFLFPRLSVTIRY*RCTTSCSRLHPSAYRGGYDRPHGQLLRSILSLDSQDQCMETALLLGRCRETCCWTLARMIPCCSWGVCALR*PLHWPFQCW*SRHAMWYYVQCSDMLPR*YRMAMS*VRTGTSANPCW*TMAERMRIKTPR*QLPSRPPNLQTPFCVDSWLQFSSFGPVQPSHVA*QASTLSGICLGAACPFCCRI*FLVGRSSF…	4751
	contig01072	contig00112		>contig00114_1	33856	RNAFPDLCNANGSDNEPPPTMVDKTLSRAELMVPRRSCGDEVSSSVVLSCPLLISLFSTESPLGSCSPILFPGLSSISP*AGKRQPRHYGHC*MPKDAHIHRAQHTPAAAASKFEMR*MEHVCP*AVAVA*HTFRALM*SSLRL*RGRVRWLYKRVG*TVSSL*YEVFNSARIILTAQRLLVSTEQTLSQSSHQFPDEEPNSPPNHMEASVVCFLRFFARCTLGWKILRRFFSSGDETGLVEMSPFDCPAMLSPTWLKLECKIGFIVLRRWCTSSIEASSSSIDVLNEIECVR*KAFLTVRHTPSILKDHPLGALSAATPVVLGREDPVASSLLQLVSPPLIPVAATLLSVWSLTPVVVSDVTTTTASTPLSRRRCRRRSLSFSKSIDTAFPSISVRLA…	1111
	contig01073	contig00113		>contig00115_6	33856	CISPQAHRPIISC*HQQ*SIPWMPTNTVDVAMVSFCNYLERKEWLVRGASHGFSIDLNAIVGTRRRNPAMTGTRWGTMDRVDCFRVRVRKFSNAIPHAVAKQISRVSSQDLVCTRLHVVHARTHLPDSASGNRSAFSF*V*HLKIPTLPSSEPDMRREPPAAMATDQTVAECAESVEAQYQSPASSAQTFMELS*DADIRISSPGVIQST*EYSGQCAVHMFGLSPTIPPLSMTRCKFDAFDVSLVPIQNCKTLKVTTPVFTRQKIWSTDGPRKKALPDPH*LVPPTCREQTSGRIKLDTFDFVVVSF*LCDTFPFLAGFAYTLPYGNGAIKRCRCQNGDLGRRKRDRPHGSLL*MQRRVQHKLW*ISPPLLPVTSHIRTHGSGAP*HAANQRPSRENE…	2734
	contig01074	contig00114		>contig00116_5	33856	NWHKVHTGVAIYHVKGQTVEKLSSFTDEARVKFASLSDADIDAYVSTGEPMDKAGSYGIQGIGGQLVESMQGDFFTVMGLPMHRVSRALADAVDRVKRE**RRSFRNLLLDWVSSQ*QRYIRDIQARSDLILPTERLVNAIH*DPRHSGCVALLLPRCEDAGRRADRQSSIIG*PHQTKMSRSKRYLIDRLNW*VHICVEVYATKFTSFTHHHTHAHIHDDTLTTVTMSRRFLLAPTLSLCATCTLLIQSAAVSVRNVQVHNVPLRRSDENSPYCYCVSSATDLMAESAAPAVNFLATQVWPSARQASSTLERHLEKSWSVCEFGCGPGLPSLTAAKLGARAVVATDLDFFALDMVQAAAQAQQLANLETARVDLTSPNDPIPTADLYVLSDVFESSSV…	472
	contig01075	contig00115		>contig00117_6	33856	SSVSAMSKTTCSCVYNTNGLIHLRRSKPSLPLLVVVFVNADLR*CPRSMITTLHRRQQGAGSPTTR*CLFEKKSVCICKVSWCVRCVWL*RPCADEQANADGRRPGVLARRGISVCAWEGREGDAMCGDRKIKNQK*LWSYIVHCGVHTIGSRSMRALLSARRVLLLASIATPVKAFPLLSTCIVPRPRQNRFFMSTDSGSVTSGSSGLLVSSIQHIGDDQIRFILASQSPRRREILDMMGLSGRYTATPSPLDESALQSRLSEEALLPVEYTRILAEEKANALAIALAEKGNAPSTLVLGSDTIVDLDNVGILX	315
	contig01076	contig00116		>contig00118_3	33856	IEVTREEVSATDVCVDHVGDQYCQHDNLVIVRFSWRMFLSLMRLLICGTLSKKHV*YSGHYYQYVPSAGSNSISRGKYSQVCLDGLRKHVMSKNKYAVYQTDDVHRHVGVEKFVVDSDADHPMEDGLMDGFTSCRIPCPPTIGLIIHFFR*YRIYQWSPTVRMVNLRCLSIFHGHDDMQKIETLQQ*VWSTFKSVFKVLRAASEIRTIDRSMNLSNLLASSFSTRTRA*QDLFLRRDG*LQFFNMI*AILFRNAKSA*IVLLSNLKSLGSFQA*KSFASLHCNLLHGFMRHDRLESGVHDVVHVAIAVSLARAIGNTKVHKNELHKVVAHKAPVGLDGAQDDLARVVSTDEISCQARPLIAIHKEDVSPGHSGRNRGGIVGIIGLPDTKTSTAIEVTSN…	2841
	contig01077	contig00117		>contig00119_4	33856	IASS*ANIVIERRKN*KMMTSPEAECPTHTHRWTVVEAPPTHGETRGTM*CYSAGPSPRGSGWRPDVTTCIRGTTRMKKDSIQPRRR**RVGCSSHFLLRTRTISKPPSPFEQYCVCIKCIVSSTPKIGRLSTRAYTVPVMMNFQGAAMLVLGTVLFGSSMPSIVGTSCETK*VTYVLALTTRLDVPSMYYTATSPRMLAFYIPSIARYSQSANYSESELRRELLEVGR*LVRPHSPGIESLLSRRD*VHPYVRSNHCLCSA*CTAERSGMERNSMYQHVRESSQVRQHLAERWWVL*R*RCVRRNLLVMHRRNGRVQIHLS*QWRWILWKWKCVWRRTELSPCSDGRLLYRYWYWRRL*LLNFGRGL*LWGPLSQRQ*KNDLRVW*KRSEQRN*IRGY…	2515
	contig01078	contig00118		>contig00120_3	33856	DDNIGI*RSNPCHMRFRGE*FVGESVDYPQWCHHILFSGVPCRNPVLGSLRPTRTKMSQCLLLERFRTPKDTRKCLFDGQRPFRSGNASSPNRSLITRAPLMDSRTRVQRRRRLRRRSKKQREASILVENKYKKMSNAMQNLFPKKEPR**RRSKKRLGSTLPMT*RDGQEGS*NLRMSALQSLWRGIDKGATRNWSGYSTSTLPTWKKQTAETKIVPAKRALLKPLHGSGGSPSEESNKSRVLLNVPRCSLLALIIEIIELFTFQLLAPFSSFRFPALSVESRYTSCVHADQ*YAQLLFSFGRPRQESF*NTSTRIPFHR*RAPRTKVDDDERDDEVR*RKNGGVCPQRQCPLDSKPLTMVFGGLRPISSRFVLDALALVLLAYCTFSSVKTAINVVL…	1287
	contig01079	contig00119		>contig00121_2	33856	PRRCCPACSATSA*AFQVPRLTLCGIHRFTADGAFVWVLDEVETLHE*CC*GHVPLWYWKRHDWLAKRAKQGREIRRQDCYGTVARLRCLRWNP*RHTSTGEFAMGALPCSVSCYGWI**IRRPSSRTDAGYDQPRCQRWRIRRAARGRKNW*VRSRESGWLLQSCGSYKILFAVLSSSEKGDFVDASEDDHGAFVVRSLRHGRRKPLRKGQVRCKGNALEVLWLKSHTLLVAVVKELLANYNVPNYTPLDWFVSLGFVPPELWHRWEKLDAALPRVRRDRSF*APMLPH*LC*CSLTSHLLRCANTRSQSRLESVAALSCCLL*CPSRQFPYQHLSLF*AEVSPP*VITTLLESEIVMVG*ITEAAIHQFVAPPSFVGTIITVRWRALSGRHIPSISS…	1957
	contig01080	contig00120		>contig00122_2	33856	CNYDDAGMVADAMVRLGADAVVVNVDYQSYGGDLAGALVRGLFLLHLLNTALNTHGITCYFRPHRTQVGCTSCSTSIRHSRCRHEGHCRR*DPARTCKRSWCRWNSVDYVRTWTSTG*LSQSCNSDGSRDDCRMPYSQRSPAGDRRAGSQHSCEQLRSCTTTVFSRSSYQAGGNVSGIRRTHYLSGWWWH*RHGSNEETLGCRIRWGHYWESRHGKPECA*VHPRCT*QDTSACRVLSVGIG*CRV*HGRERYAGPEERDSEC**QGCLPVIMKLLCCHRSLVSVCG**RMNRSDELSAV*KHQSRRRQSKLKREDDRALRTFCCSMRLRIQCLFDAGHTKKSQ*RRDSATRGRERRKPSKFIG*ITMLLGDEITSEGLKKELAAAEKALAKNEKKRRR…	2882
	contig01081	contig00122		>contig00123_3	33856	QVSHKLLLQLAGCLTLVRLYTGNFGRCFVIHIVTNNLTRFSLLVCLACQENL*IAVIVLDRLHCLPCHLGDILVVSQHGCIRSLLSLRKIVFL*NVFTDFIGKPSGPCHASQQTR*LVQSKLSPIG*FFGILELFGLARRFCKRFLADLDCLNGSSLCSQVIFFCILLLK*LLLGFHRRVEGESEMM*IVLVERRRRMAIWKELSFYAMR*ERETEVFATTCHRIPFTSKELNTIRALTT*KFEKPLSASFWYDDHGGCSGNTDKGGCARMGRDLRAIGSDSCHCCIYGADSDDATNIERQIRR*SASAALLVDGIECLPLGLLRCPQTGTQDLVCQWSGTGVWSLLLSGICTIFAETSSDASW*HHAALPGLLRRHWSDGALDVDITDGASF*IDRKH…	2743
	contig01083	contig00123		>contig00124_5	33856	CSREKIEQVRARSDVCLPPTKSIRDLLASSRYRHLMLDTTPLAASETSRIYFPVSL*SPPSFFQI*SLE*FRHVTIDCSFRHRDDVLLVVASARRCFQFAIAWKD*TIHYFIHISTTKTTNGQKSIKGERRRRRCRGPESWRSGPVGRRRGKE*RQRRGHRIY*IIRNWVRSEEGKDDIKTYTTSLVIALILRFLVIEPRYIPSLSMYPTFEVGDQLAVEKVTKRIRPFSRNQVVVFNPPQSFVDIVVNSYGGNTQKAKEALIKRIVAVEVRMNDLCVGYTTFETLTEN*H*CVLFREMRCRLRVESYSSMVSFRTNHLLLKMPDTTTDQRRSHPTTCLCWETIEIRAWMGTFGDSYQRRM*LGAPFSFTGLHGG*EMMGCSS*KAARCNLWLNGTTGE…	1431
	contig01085	contig00124		>contig00125_1	33856	HFRTLFPPNSSERKARTFLGTFSLCTFYKVLDDFVRSE*ESVLTRKPEYEDTSTGSSDHYPVHPFVGICADRIQECTLVNQHGGQRD*GE*VGILVASTKRTVCQRYT*SQWSVIGLYLCCCK*EDLKELAKKLNPVVGFWDPFNLADAEFWGASNEATIGFLRHAEIKHGRVAMFAFVGYCFHSLDIFRFPWAMQLDGTPFPSGTNPPELWDSISDEAKLQIFGLIGFLEFWSERSTPEHKHYMVGGRPGDYPDFGEFLPLSLYDPFKLSKGMPEAYNERRLRAEINNGRLAQIAILAFLSEQVVPGSVPVITGIVPDYDGEIMAPFTENLLGEKLGVSWPVTLPTLPIALQNLW*DHCTSSTNSLVESVVRSLSF*CSALAVYIFFNEAVQPLIRTL…	3432
	contig01086	contig00125		>contig00127_5	33856	D*YATMTSALPKSTTPVSRSSAVCQAAFTGGKADGSSARSANVTTGTHLRRMAQNAYGNGTNNPQTTWVYCVLDIRLASAQVYTALRSRIGNRQPRGEFCGRLECSLR*WQLLTHLFEWLQFTQNAWKYCNDSCRLDLCVRFEPEVIVSALAVFSL*SPR*PMTLTFPFRD*ACAAIHMAACDSDIPLPCSWWNVFVGSESDQSLSTICNVLAGLRDPTHWDVEVANVAYLSSLSNTSFNDTNSYLWTASGMNENHR*IHCYQRQCSSA*IKV*AKSVQS*LAWFVM*V*AAILLNHSQERSLQKHHKCELGRPRRLLCLLISILTTLFLPDSSLLR*VKQNFYSHPATNSPLMSIDSSSALMPFLLFRHHCHSRISTSNKAQISLSYFSFVRQSELLA…	453
	contig01087	contig00128		>contig00128_1	33856	RRISATRLSSWHINRYRRYK*EKMTIM*RIGRGSSSIFPANRVAAIAVLHTSCCFNDTR**NR*NTVQAVA*VDALCFRRVVADNIRRVPCKRCSRSIDGLSRDGVNSRSLANTATILPSTKECFV*LGSPSSSGESLMLRRASLEAGRLATKQ*GAVVVRRIPSRHAKIRHGRGVRGPPRSFPAFGSNESL*SN*SIQTSRVSQSRSHNDKIEHNSQLCTSYDMIQLNSLHTMTDRPSDTQQVTCESSVARAAARGTLWSIGLKLFSFLLTNWTLRLVDPVAYGTSSVPLELMLTTTLFLSREGFRLVLSKQTAPWNSTAWWSIVANVTVTALSLTVHLLTLSSTEWPEYRRAGVLYCLAALFEGCSEPCILWCLRNLNVATKAKAEGIATLVKTVTL…	647
	contig01088	contig00129		>contig00129_4	33856	LVVRKRPTTLIDDSPKLIFRFPTSQSSDRITRDMVVTIAKPSKTLLA*ATHGSVESTLYNGKEILRFWLGMCGKASIEPS*STIGCNFETRIVIRHTADDIVECHHNIATNIILMPNRVFRAQQHAVGSFSFLSKRIVEGYALFGNFGQLKKRNHLKAPRIRENIAVPAHELVKSPHFPQYVGSGLQCQVICVRKYNLVVQCRVIGDFFRRDTLETSLGSDGLEDGCLHGSVGQVHSAGACSATLTIHMMAERRTLFHKDRIGVFRN*G*RWSWFVRVVGIRIRKILSPCHAFRKVDFFQFFR*FCKVTQILSFRGL*FTRALLRRFARNFLLVALGRHGVLPTRCISYILFVVFSLLAGNSV**WVMSFSFVRHLRHPLMRARSRISGSVRALSRKRN…	6955
	contig01089	contig00130		>contig00130_3	33856	ISHGSRVSSRFGCLHGLGCGHVRLRISDSNGSIWCCPRSRRSSGDDEAQEPRLCSGRTYNSRRLHLSSVRQWFFSREAPCTPQV*QYTRCPTADPSQPCLYDELGTNDETSHHRRFFSRLCTYICKRSVSRRDERWARHSDLGEGGTRIRQNTSIVLLLHLFSW*SCYRKRGSV*RASVVANEVCNADYPDPSRRSSESVHRASVIARSSSQPTIFDQCPQTGMCDAVMPIAQRPSHHQAHINVIDDSRSPF*MAIVEDTPNCGFNCLRRSKKYENLQ*QVSVPNVCRISRRCCSALLVCVPNTNSKENTTRDRDMSFRKLILSF*YSADACNFATESEVNYEVVRRIGSFR*YKRRTEATKEKAKDFLQIPRGRMLETPGTSGPPTCPAGSKRCM*TD…	4072
	contig01090	contig00131		>contig00131_2	33856	HRVIVEKISARRIRPKENDWSHHLLIAMLRYTVLLIEHTEIRSACLMMPDILAD*LAVAGSFRQES**AERAAE*RRKQVSSLLGALLLKPGFLCNHGIVGY*SGR**ILWRFRRGVGRGPTDS*LTEGY*C*EHRQHRPSNRIHHGSRRVAASRFGSYKQSVSKHGLLGGLRCFQGNPIAAGL*PGLSTAI*RIDACWRDAWRGDGAGTNEYSDHRGHCKRECRP*TG*GGGETGPVVLR*IRQGSGHYHKTNSSSTPVEP*NDATHSSGRQDNYHRHRMTRARIGMLNYVGNALIILRRHVCTFTDQTTI*YHSEQLRMNKTFQSYQSVPTIPLQIPWSRRISRLSLLFSAGNRLLLRFLNLVKLRLKISMLGMFSFDLRLQKHFFALNLIKLLLQC…	1469
	contig01091	contig00132		>contig00132_4	33856	HDQKSHLEQLDANSIAVAPLFL*IYTMSVQDRLRNFDTHSSVSKEFLVHTVHGAAISLATVIGESFSRHLAKIVPTALRFTRLTIYIYHTLITLLRPAILYLIYTESVFNFTTTIVEHVHVNATTPRGLEMEFDVTFPGIACALLSIDANDPTGQQQSLNLDKKHHVWKHRLSPEGNLIGSRTPIGELGLTLQSEQQLRELAMEAGLTDGEEESEEKLKEIMEEDEEEECGSCYGAGEEGECCNTCDDVKRAYTIKGWVMHDLGKVSQCKDDVSSKEENGEGCNVHGIVALSLGGGNLHLAPSRDYEKLGREKQHKTVADIFLTTFEQFNVSHTIQKLRFGDEYPGHVHQLDGESREIGPYSMYQYYIKVRLVV*HMQQQRQQRQRSALSQRLLCFLVI…	1528
	contig01092	contig00134		>contig00133_1	33856	VRGVTFDCNDVGH*CLRRGTPW*RTNTRARTDCDRSLSSSTSLHTNTLCKHSFCIMQILHNCNNRWHGLQRSYLAGAHR*VILGLTWSLGSAILVCALYMQPVMSAITCQRPWFRVVCSLLRY*YQYRQCSLKLINNRHDIILSKAVWRQLHA*RYNHT*IVREKLRKSWQSVCSSIPNNSTTLRCRDTGVIRVLSDNSPVRSNYRLPGTYSTVDRQLH*VAKQ*GVHNQQ*GPSNVLKSQECKDSNDKNHENEDTNDMHLL*SGSTHRGLFQQRVLVGHALSFLKDCS*HARACSSFQR*KRAY*NP*SVGPTHAQPKGRTHNRNS*PQRTKESEERQQNLVGRVPSIPRIGNACLLAFSVTGLLVLPRC*AQRCIRLNILVPLIVNLVVGRVDPVHT…	1505
	contig01093	contig00135		>contig00134_1	33856	LVSRRVSDLCRCCLVRYGGLTGLSKRMVAQRHGEQQFVAWRRGYKTRCVLPVTFLSRSQVSYTRFSRYLLSFDLRRPPPVSSFSVHYPGNDLRYKKYLSDVRYSLRESVIRTIESGKVSVEKKFPKSESLKDCMDRTIPYYTEQIVPEAVSQGKRVLISSSENAIRGLLMHLCEIPPDKVRHERLRVLVSRLI*TLTSSVLLCVL*K*ITDLEIPNGLPIIFDLKSKCVKLLDDGSGVDPLEKYNFGEAARYLFRPCLNEDGSPDEECDIQFMGDSFDASKISVEDQEALDAITRRTQETVSA*YCSSPENDN*FWGLLGYVPSVPTQSRSSPCANTARQLCVSSRPHNHDILCGADAVLCSYTLVLC*YCELHCSSYRLSKTSIX	386
	contig01094	contig00136		>contig00135_5	33856	NHIYIHCVD*QYNVIRVTRWNESRQQK*RENRVVL*ALHVCKCTDGPGVWSVWYGSAVAAGNAGSRRRNSPYRQRSACEGDRS*ASGTRVWIQHLRLQLGKDCDTDHEAYHVVNNEDTVASCYIIT*KPILYY*PESLFISTHCTLQTLRPGP*RLNRLAPCISAQSSLLLCPCGRPE**FPCLAGHLLHWTIQQIVSKSPWQRPSDADRAQCPFQPLLSQPYASSSQSFE*PHVYRPYWPFWHRHPFASSCRSMTYPPALPLHRGRRCRHHSCHGRNRDLLVRDHTFSRELQKVFLLSQHIFRAKPGRCRPAMMQKE*VA*VYRRRVQCTPLGVTRQISHRTFSGIYFS*KATKRSSTVQGSTGVGASSACPSAELVASQAPRNAFSLACRSGWCLTS…	1979
	contig01095	contig00137		>contig00136_4	33856	KCDYETQLGHAIVIIASPSRARTVIELQAGRRVVIARS*SRDDKTEDKESSQSHCRREKCTHNVISRPWRSDVRLEDPFVPSI*LTMAGRFRTLRDLELMEGGTAASSGKIPPMTVHHMPDLSDADACKRMLRQIHREFYPIMERRAYRVLTLSEMCCCGDGLDYDSGNADENVSPNQHSDDTAASVAARRPKKKRKRRRRKLRKMGLNVLGYNRTHSNGTHDIHLRLRDARRHSQLLSYEEVAGTMAHELAHCEHGPHNAAFYKLMDEILEQHATFMARGIVADDHGFPMNSNQAYTLGGGPSAISGRNPKNAAALAAQSRQERSRFMPQGPQKLGGDSHFRSLLGPGQAAGMAAEMRRLKDDQWCQPCTPDDIIELSSDEEHDSVTGDDHDEAEDKP…	449
	contig01096	contig00139		>contig00137_2	33856	TFHSIGK*IEVSEP*RHGGTYRRAERM*LCVHNPSPFISTRKIYGGSHPLSSTKLRNDIGGSDPSVIMAKRAVVCPREAKGIARKHALCSRLTARFHFFFESRRTIAMHSNIAPCLIVRRQLH*IWSATAHQTEEPLLSWSCTR*RIRTRIPKEATSTRFKCHGSMDSLLPR*SSKF*QKLCPLNSFCDPSALTCF*RIYSFLSMVQSLHSSSEPQSYGRRWISLASLRRRKTCAWRCFQVRIVSLGGIFRTRMPDCL*RKQVPGRSSECSRHPNILMLRMVTTRVPPKLPKVPSRVWERRSRARWTDTTMGMIMAIVSVLLPLSFWILCACTKTLVTNMEAHRRGMLHRHQSVLPAWRPGLVLDRLHHRLLAPLVLLRVPPHLLKLALNLSLISKQSD…	2356
	contig01097	contig00140		>contig00138_1	33856	IGVQQVEHVDFERVVPCSGALCCQQGLQGGPACVSSQEVS*KSLLDFRRGTKVLVGRSLQPLCGPVV*V*CRIRFV*IRFHPITRIVERRSGTDGIDKEDPTPPPLPCCRPQQTQKRRRAKFLHICVTPGSL*WRMTMMAT**GWDDHEDRNKTSAPYHSTSPSLAPAPPMRPCWRLKRSFGALPTKQCTYWLAGSTCRRTIVSATLAVAMDECCYSGPQPFHRSNRHSQ*PLLESKSTWNDQSLLERE*KKRMSMESSLPTFASTSTALMLSTPHTCTEMQTYSFST*SQEVCDAYNLCSKSYSVRTINMKRTVHCCESSPTCRLFPMSRMSQRSCAVCLISPARHGHCTCTI*NL**RQSLFSATHLSFSLVAIISR*LLWVTSEQRRPLGH*SGYL…	3719
	contig01098	contig00142		>contig00139_4	33856	CPSSKCVCFRATRKNGENDVDWRCAMGHCVVIWGSLLNCIGMCGVVKAMLTVVDLHRTTPFLGNNLNRLV*NEGTGRRDTEI*DGVSSASTDLPAVHVALRRHPVPLLFGGSFVLCSKHCDAR*RYTHSNTTNTSSSEEEVNATRIQNNNDGLLMEYMAHRGERFDSWFESHGTKHAKVRKDADADGAILDFSIVGFPKCGTTTMEANLGNIAPMPISDVCTQIQQTIWYAYKLWPRQYPDAQGRNDTKLFRGTKCPASVYDLPAFSNHLPRTKVILGIRHPVLWFQSFWNMQAANHPTEYQRTSPYDRAEPCVTNCNQWGCGNNQLFCVARARFHVTLAKLGKTPLNTTERALLAPDDRDGGIRIRKQQVRNTIFLYEQTELNEEDVWETLARLLKYP…	1079
	contig01099	contig00143		>contig00140_6	33856	VGVCY*RARLSFLLHNLLVASIEVIFYMFVANA*VVSTSETRPPRFDSMRRAHPAARRCNSPVMTRKHAPPA*TSALPA*RKPMQT*PRPEYPVRTCED*ASTLDIWKTRGPQIVNCRGNLLCRALRHHRTQCVIRHAARNSDQTHRLERPGWIRCDRPDDGIPPQCLSRPIPGRR*QNECRYTLAAATACVAPALVSRWNRHVGLAIALVSSLPFDWQSGHFHPSGAAGRTRQRPNETKTTPGRWKGVPNFAGAGPFAPSRESVKGNSLNVQTNCQSENQSESKARNRHANLFEYSVRV**YSPPNERS*PCGVRG**KVDQA*CMPALLIRTSMW*NCS*MASEALETDSKSLSSATTGISLPAS*LTLCLRASSFSFDLPIATTVAPILISACVML…	2462
	contig01100	contig00144		>contig00141_6	33856	LPFVCISNFRGQFSSLLELPRPRLL*PATPGTPQMPKWRKRRFVQLTKKPTRMIFERRIRAAKRIM*TAAHMPQWRLLRFALEDQEWRICCLCSRQVSPIRCRR*LVHSPLRTLRRWQRMLGKRR*KFGEVHAFGTPGMTPNLIHCSHHRDAEFIFYSLMECEKACMSSAKDMSSGQASFLGTVVTKFTPESVNTLQRYYGAMPEVKHVMNLLLRANRFVDAGAVMAKRGMSNPDEREGMGMLKVRESCGYLIVTTHIRMFIVRKTRTHRFFSSVRE*ESSRVLGLGKETAFHKQCTDDYIALLDSQEVLRSKYGTPEVVPDASSVTALIVSVIHYAARNKRETHRLLNDAEKLAKKFRVPERRFWHVKVKAFAESDQWANLRALADSKTKPPIGFKPF…	1894
	contig01102	contig00145		>contig00142_5	33856	LKSNFVGIIYA*DSTNFKAGSTQENPLHLNRFKVVAPPRRIYRENSECIAHSL*YNTLCIDQDEDAPDGSKCGCGRSRPSRLERVAVSPEGWYRPCGTGKRSNRRHMENPALGFVSTQYSRNNWRSRGRVSHRRRFPLHGPALEPV*SIRLSIRPPDSREH*NHVSPKGWYTLSGTSC*WIYVGISELGRLFGDSEQTQVSQASRIETTSVRQSTALIRVSQPGRVGEGRRLGGGRRTVWGADR*RLDRRWSSHFSMHQCCQESSKALPWTRHSHVGRQVGHDEAARRRFGRRRHAI*AGYSCYWRKGWPLCFASQASAERSEAARSTGGYRYQRRTNDRGSAW*QHCARRRLQRQNQRDN*RCH*EKRYASARS*G*PSD*YPL*WHR*DVGCSRT*P…	1422
	contig01104	contig00146		>contig00143_6	33856	KSCPSAWKFDIVAFSRV*SYSITNPALLC*HSAIGANENS*ALTIRQNGESSVPVHGCFESTSRSVHSHLPLVLQCH*PKINHPEPPRDASLHYRV*NSS*QTSIQQKYHPERKPVFCTPRLPSSPMCLEWKLPVRIRNQMIMAVGSPVL*ELTQRASCHTRWQNELTISSTSSERHARMLSCWLRSVGHALSLAIRSRTESARSGDCASRTW*KYQTP*SKNGYVSGATTTSS*ILSFCDGFTSDSPTPSTRTRLSSISLSSPE*APVTLTATQFILALMIFPPKRDLCG*TERCVRSS*VFQILSAAIHCSVSLKHTSLTTRI*RIGKWAFSGVEVLLPIAESPWN*NTPSVYERMIELMSRHQS*THDLALHRSQGWHILTKRKAN*TCKGHLGV*…	3110
	contig01105	contig00147		>contig00144_4	33856	LTVSIPKSELSRGGLGIELGQVDFRTNIRVFVKSVAPGSAASKLGIQKGWVVVSVNGKSAERTNPEGVGILVLQAVKSTPEGGSIDLRFRDPSVFQERLSDLSSTGEVTTQVAPAGDTTQRNADGSVKAGRAVSAQVDQKLTVSQLLPPKMCNRGATTDDLLEISYLGTIVETGAVFDGSAIKINGQGIPGRGNDVSLFFVLGKQPFGQFPPGWDAGVEGMCVVSVSTLVSRECVASL*CSTGYLSRFWVFLQGERRRLIIPPVLAYGSKGVPRRGIPPDATLQYDITLVSINGLAMPQ*IF*KNQLLC*SS*C*RSHRVPLLRRHHSGS*FPPFCGTTSWTRDKSYLIPPPIPFDCRSSANSPFFFGFHESSANLHPIHRS*FFSERQQRFSFWTEQQ…	885
	contig01106	contig00148		>contig00145_1	33856	QTWVSIP*AHLKPQSVTVEVSSL*AISTLMTESEVLDRQSLLQYWRKSPFRPSLRHGQRTPSPIQKMSPPLRTRLACHTRKHHLLDSNRLPNR*LQARFDVTSCVKNIDHAQNDDTHHHADAFLFQ*TPCNRSISPQLSKRQ*DIEIQMTMAS*FRNFQSLCAPV*SLM*HLMTAGPDDRDLCDHRHHHRLVSRRRHLFCRSSSTHSTQLKLTRVTILSFPSKSNRRPARSMLIGGR*RRCDHAIIADLQPSAIVIITTELFSLLFAL*SERKEVIEVNCLRNESESSCETLADSRYASDPPACVQYHDFSSACTSNESPSIHDPEHRFSGFGLGTAGYL*RRRRDHIIVVTTTRQQEESVTTAPSSVATSIGVS*LGIRASFFLQI*DIARVNQERCT…	1289
	contig01108	contig00149		>contig00146_1	33856	DDDGESVLAS*PLVWLVYMS*FIIDISRRVPVRSACQISDSDRVQDEQAFSRFGRGVFRWHSGCQCCQG*QLYSASRYAERNK*EAGFSHQGYYIDCITFRNIDSELSVRDIGSSRLGTSSVCGNPVSSRILL*QHPSVSLQCHGTQGSSRLD*IYAEKRANGSMGRRVLSLQ*RPLFLTTTP*AVHKGGHASGTPKFLVSTVRGRAAERNAFACKTFTLRAPLTCETFQMEGCDSHGQVTGVS*IRSGEKRALCQDIFAQDGAIRGQNILSALSGPTGRFCCATWQSGFLQRLIDNN*R*VQVEYGVLIL*KYSSWIPTRCTVAGYVPKLLAVRTVLGVLGPMQLSFFWFFTLLGMTVPYRIWFSLHCDEMEVVLTKEVTA*IARIILVIARALMPYQ…	1785
	contig01109	contig00151		>contig00147_5	33856	MLLPKAHCVPIDERRHIVLVQSIPGKPSRDSIDDLTRDSRHLTDSARHKLDVPSSPRHRSSTTRLVSANVYDARCHMTLITPIPSAITPLSSNMKFTAAVLSSLVIGASAFAPSKNLVKKTTLSMSDDFFGEPSDGKKEMSKALPFAERPKILDGSLAGDVGFE*VQNHSDACCLLCSFGHMSFQCITTTRSHPLCPLHETVHLVLEAAICPV**TCVKPRSSTAVLRCSRLSVGQSPSCSTSRSPTFSISLHYSPRRVLLRLY*TGDWTRLILNTGLLLSPLLVSSNSRIKR*RKRKEKTTHRAMLVSTLSASFRRTRRVNWKCRRKSSSMDVLQ*WPF*VLWFKRLSTTLRSFRRRQCSSLP*CRLDDGLLACIDTQIFQESDPLVLA*ELV*RYHG…	1196
	contig01110	contig00152		>contig00148_2	33856	ETIARESVVCVLEVVASHLRIIDPYNCRRLRRQSHQSLSRVYVLPHESRYQTSNPSARILSSECL*HELRSVQVGLCQTSLRMDRRTCTPSLSICAGVRHCV*SEDTDPPAPRATVHHAKSNPIPVQSSP*HRHDNIRSERKAHRRDPQEASWKTCQRRSRPRVP*VVAPRVAESHARHARSREESLWCIECKFDRVIESRLLLPGEVPSARSEGEPVRVGLALLSRQRVCLHEDALFLPSLGQFQYSET*GPLLD*RVCQPVSFCRSADRSRVRRWCHRDTDGRHHSKDDIQMLTTFHSTGLTCVQQ*YATLLFCSCFNDIR*LERHTKRVRTSS*ESEERVVALKYPEIGLVFEAPTTIMIGSLDLTQRTSFLLLLISKFTLTAKQSLQYSTPMETA…	680
	contig01111	contig00154		>contig00149_6	33856	KYSAADNSNDVTPGESKSQESDTVVPKDVDSQNEEKTEVKAATDEDNIETDTESVLVIQNDPKSVWTAEEDLRLLEAIKTHGLGNWTEIAESVSGPGSVGKTAKRCMDRYIDDFLGRYGHIIPAYTIAEDDEETMEAADATVEGAEEASLANKRPVSERNLLRGTSSVSLSSSGGRNRKKAKVVPTTSLPGYANAWSEPYLPPVPGIQAGQDVGREQSARAEQAFVKAITQASTAEEVKQIHQEWKETRLNKPGGPTVLPPRPEDLPALAGSELAGYMPRRGDMDLEWENAAEEILADMEFASSDLPQDRLLKIQIIEIYNTKLDERERRKNFLLNRNLLNYRENQQADLKMPRDERDLVRRLRLFERLHTPEEHEQFVSDILKAKKLRKEIAKLQMYR…	759
	contig01112	contig00155		>contig00150_4	33856	NSIKPRHRKNKQKSSFGDVAEVESSDDDRDGGNDPEYGLKPQRGGDSLEELRPLEPLVLEYGEDEEDLRTNEVPAPMNRFLKDYQQDGIRFLHKCITEHRGAILGDDMGLGKTSEFLSTVAWLARAGLHFLIFLFAITS*VQVLGLLSALLKKTGTREDEKELKRRSRLIVQVRTAVTCIFASVDRALLAVIVDPQRKKEVDRVNSEALLEGRPIVPMSRAATDGLKLTVWAPLLIITPASVLPTWQSQFERWGYFAVSAYQSHGRSLALESVRSGSSEILLCGNPLFCQEEGFQEISSVPWKLIVVDEYHQCKVRCSRLSPF*DLDDVLTILRSRPLTTRMRRASSTRI*SISNHRVAVPCLG*REH*CRTTTRSSGI*STLSSRICWGRGAFLTTRS…	1493
	contig01113	contig00156		>contig00151_1	33856	NCHCVLSLSCRVTSGESASFVSTTAERASAG*VLPRPYQTSYHHRHLRLVSGFEQRAQYGPNGELVGFSRHSVPGASDLSLIAYHRTHARRFLRSPRWENLPALAEASH*LVDASLSFEPIA*CT*QNRRRRRHARQRPVGVSPSWRHQTIESTAEAHARHHLLVNCPSC*FPRQLSSVASARVASQLLQSRRRRRCSHTLGHAVYGATWTKTLKIQRKRRERAS*RLPLWGA*KCQAILGCAVPCCAAVDGLYLYCPGY*AAVSDSFCVA*SICLLHRPTHFLPLPISAV*ELIRIVPRRCCYHSVLVADFAVPDFACVVLLLFFAVVLPCGVDAEFLDHQSHPCQWRVSLSVDFMGPRQQKQSDRRCRFLPRLCHGQRRGQEFGSIRVKSLRLLRLL…	2880
	contig01114	contig00157		>contig00152_3	33856	KLELSTRARLTRYV*SSAAWPGECETR*DRVAMLRPRPSSTHLLKSYSISSRLFRESLA*TANRLNVSRRDGYTETSFHHSIVIQRA*ANKKFC**NGRAVRLTPRHERDWQQLFFYVTLRRIQYHTLRAKL*K*CNRKRRHGRM*TLSINVDPASTA*IRLITLAHSFLDTSLFSQ**ATSPVVQRSGPCRSFATHRRADGRRSAMPTTCTAIQH*WQPPTSATSLFLA*KLVSL*LKRITSRTAADF*LVVVMDVSFVAWILCMCHCTLVARSFSSFVARRSP*SSQIDSLL*ILGKPT*AMEKLQEPSRVVMLTQCRTSSASFTTRTS*DSWTASKRR*RIRKMEPALWLPCSTGEVVRPEHRTNR*AVEGTYINKEHPSVCDEDA*SSIFRRSFV…	3199
	contig01115	contig00158		>contig00154_6	33856	SAIGPSSFRTSKLFAVATQNTKQRTNTH*ARIEIGVFDRQSPKAITTKESECSTPHEKNRVESTTRSTVPEERAKQWPV*FG*VKKERSTSIIGT*QRDGELHSFKPQYIKTEVNSSEPPEETRAKSNYLQDRTGISVVLLHV*V*QGPFILRFFCQPIV*AVIDHKQERRWSLSDNNVVIFQWIVEEQSVKRQERHSTSTSRASLPAPHIKRE*QPQNVGIIHGASRKKKRVGIRATP*RIALGILGWRNFETMVCTKHQPDGNIIQSTVVQHAINVSIVHADPEFRVANPTCSYTGNSNDRGSSDHCHCATRLHRSTVEPASESSEMEILEAATIHN*FLEPPDDYRNFERSCLYWATNV*IS*VGMVEILEEVTSICCTRRTRAF*LGHTYDNSL*…	16790
	contig01116	contig00159		>contig00155_6	33856	LHTLGTPMLQSVVADTRPTAKQMQPTETEPNYLMVMTFRCCAC*ECGCVGEASMRAFQP*SRETGARYALY*KRLVPKKSEGFSTAIYV*STYQVHGITHARLD*LLSR*CRQATRAAHRC*LSLVAPLPQRVAPILAF*CFLSLSEMLQL*AASSSDARRRRERTVDLTHAALVSTFANLPD*PCWDTSIIMVRLGVRISCYCVISVIGALSWLFVSVIHSGLCSPRRRLPTAALDPRESLEVQLSTLV*HGKCLPHNLSSFSYRSFGSSRGTTVGIGSRRRPSL*VPRS*RGSCHWGLFGTT*SCGTRLHKLLPNYVIL*WTRPNTSSD*ASSIQVCGTPW*TSGCQGHTH*RERFLDPCKCPTILSRHRDV*RTRRRRYVQIDSSAVDSCYASLHR…	1955
	contig01117	contig00160		>contig00156_4	33856	ERQVLARTAPSS*CFRADSVGGAAFQFSWPFS*LARFDTTQLLQ*TPSTVSEGKA*PGIRCLHDRGVYCPCRFLFSPVTY*YRVCRHRIIAAAAGRSNRLTFSHTHLTPPRERARRRE*VE*VDMPSSRFVNSRLD*CSMLIHTGMTIGSIVVRTTMSEPLLPHTSDPALLEAFRYINSVPGKDVRGKLIDCFQLWFQVEDAQILDEIKDIVGDLHNASLLVDDIEDSSKLRRGVPVAHSIFGVPAVINTANYVYFLALEKCHALGNATALQVRTADIPGI*GAINEGRPVSDNSFLSFLTYRSL*GSFSIFIEGKDTTLK*VVCRACYACRNMKTVLTAIAIFVHGVQWRDSMRCPTEGEYCDMVKDKTGGLFRLAVGLLQAFATTNQDTHFAPLVDN…	2171
[truncated: 5,356 more rows]

## Sheet: PFAMs
PFAM	Fragilariopsis cylindrus	Phaeodactylum tricornutum	Thalassiosira oceanica	Thalassiosira pseudonana	CCMP470 host	CCMP470 epibiont
[truncated: 4,616 more rows]

[truncated: 2 more sheets: Bacterial sequences, Diatom sequences]
